# Supplementary material for: Protease signaling through protease activated receptor 1 mediate nerve activation by mucosal supernatants from irritable bowel syndrome but not from ulcerative colitis patients
Source: PLoS One. 2018 Mar 12;13(3):e0193943. doi: 10.1371/journal.pone.0193943 (PMC5846775; doi:10.1371/journal.pone.0193943)
Supplement: S2 Table — (XLSX) [file pone.0193943.s002.xlsx]

## Sheet: Legend
Accession	Protein ID
UniProt ID	UniProt Identifier
UniProt Accession	UniProt Accession
Gene	Gene name
Name	Protein name
Localization	Subcellular localization
Type(s)	Protein type (e.g. transporter, ion channel, enzyme, GPCR, …)
Comment
Peptide count	Number of identified peptides
Peptides used for quantitation	Number of peptides used for quantification
VSN-normalized protein abundance	VSN-normalized protein intensity
Run number	LC-MS/MS experiment number
P-number	Internal LC-MS/MS sample identifier
Group	Group (HC, IBS, UC)
Sample number	Sample identifier
Center	Clinical center

## Sheet: Quantified_proteins
									Run number	r1	r2	r3	r4	r6	r7	r8	r9	r10	r11	r13	r14	r16	r17	r18	r19	r20	r21	r22	r23	r24	r26
									P-number	P003391	P003392	P003393	P003394	P003396	P003389	P003390	P003397	P003399	P003400	P003401	P003402	P003404	P003398	P003407	P003408	P003410	P003411	P003412	P003405	P003413	P003414
									Group	ctrl	ctrl	ctrl	ctrl	ctrl	ctrl	ctrl	IBD	IBD	IBD	IBD	IBD	IBD	IBD	IBS	IBS	IBS	IBS	IBS	IBS	IBS	IBS
									Sample number	HC-3	HC-5	HC-16	HC-8	HC-6	HC-177	HC-178	UC-13	UC-15	UC-17	UC-4	UC-23	UC-25	UC-21	IBS-24	IBS-137	IBS-134	IBS-22	IBS-69	IBS-58	IBS-9	IBS-7
									Center	Bologna	Bologna	Amsterdam	Amsterdam	Amsterdam	Bologna	Bologna	Amsterdam	Amsterdam	Amsterdam	Amsterdam	Amsterdam	Amsterdam	Amsterdam	Bologna	Bologna	Bologna	Vilsbiburg	Vilsbiburg	Amsterdam	Krefeld	Krefeld
										VSN-normalized protein abundance																						All three (moderated F-test)		UC/control (moderated t-test)				IBS/control (moderated t-test)				IBS/UC (moderated t-test)
Accession	UniProt ID	UniProt Accession	Gene	Name	Localization	Type(s)	Comment	Peptide count	Peptides used for quantitation	HC3	HC5	HV16	HV8	HV6	HC177	HC178	UC13	UC15	UC17	IBD4	UC23	UC25	UC21	D24	D137	D134	VB22	VB69	C58	MZ9	MZ7	statistic_allThree	p.value_allThree	statistic_ctrl_IBD	dm_ctrl_IBD	p.value_ctrl_IBD	log ratio (IBD/control)	statistic_ctrl_IBS	dm_ctrl_IBS	p.value_ctrl_IBS	log ratio (IBS/control)	statistic_IBS_IBD	dm_IBS_IBD	p.value_IBS_IBD	log ratio (IBS/IBD)
1::ALBU_BOVIN	ALBU_BOVIN	ALBU_BOVIN	ALB*	albumin	Extracellular Space	transporter	Contaminant	17	7	5.75843	6.04667	5.61025	5.39165	5.62245	5.38062	5.62898	5.4679	5.65504	5.75095	5.9715	5.06429	4.89202	5.41758	5.55269	5.50697	5.30431	5.09631	4.78239	5.61517	5.5639	5.44054	1.56289	0.2353	-1.04098	-0.174143	0.318406	-0.154541	-2.04311	-0.276393	0.06186	-0.148691	0.592572	0.10225	0.563633	0.00585007
1::ALBU_HUMAN	ALBU_HUMAN	ALBU_HUMAN	ALB*	albumin	Extracellular Space	transporter		107	100	8.71343	8.71343	8.71343	8.71343	8.71343	8.71343	8.71343	8.71343	8.71343	8.71343	8.71343	8.71343	8.71343	8.71343	8.71343	8.71343	8.71343	8.71343	8.71343	8.71343	8.71343	8.71343	NA	NA	NA	0	NA	0	NA	0	NA	0	NA	0	NA	0
1::AMYS_HUMAN	AMYS_HUMAN	AMYS_HUMAN	AMYS_HUMAN	AMYS_HUMAN				35	2	3.98599	2.36173	3.57122	3.65238	3.61541	3.65238	3.60843	3.51895	2.48104	2.31138	4.17467	2.83183	2.34871	2.18617	4.46535	4.98644	4.61414	2.11205	2.8217	3.18494	3.57266	-1.87646	0.411256	0.668577	-1.91558	-0.656143	0.079548	-1.13437	-0.595021	-0.507161	0.562044	-0.236605	-0.170693	-0.148982	0.867094	0.897761
1::ANT3_HUMAN	ANT3_HUMAN	ANT3_HUMAN	SERPINC1	serpin peptidase inhibitor, clade C (antithrombin), member 1	Extracellular Space	enzyme		22	21	5.9138	5.65504	5.89136	5.89136	5.85556	5.77943	5.86746	5.58112	5.59257	5.52257	5.79184	5.4493	5.46366	5.65504	5.69895	6.23642	5.84872	5.88242	6.02213	5.72455	6.2243	6.10681	12.2277	0.000386136	-4.54051	-0.256571	0.000677238	-0.286339	1.52661	0.131857	0.150815	0.0848117	-4.29382	-0.388429	0.000873209	0.371151
1::B2MG_HUMAN	B2MG_HUMAN	B2MG_HUMAN	B2M	beta-2-microglobulin	Plasma Membrane	transmembrane receptor		3	3	5.18323	5.05387	4.73576	4.91055	4.9702	5.00322	5.11189	4.7959	4.64822	4.61414	4.68171	5.45454	4.642	4.7182	5.63994	5.03489	5.22251	4.80498	5.26447	5.19573	5.02883	5.20577	4.83845	0.0200265	-1.61213	-0.202	0.132906	-0.321506	1.70978	0.179179	0.111051	0.197529	-2.74226	-0.381179	0.0167841	0.519035
1::CAH1_HUMAN	CAH1_HUMAN	CAH1_HUMAN	CA1	carbonic anhydrase I	Cytoplasm	enzyme		18	18	7.31128	7.61232	7.42377	7.31128	7.21855	7.15641	7.15641	7.31128	6.84664	7.04828	7.21855	6.81558	6.87281	7.21855	7.42377	7.61232	7.31128	6.77313	6.81558	7.42377	6.52797	6.71388	1.80724	0.191199	-2.67587	-0.265143	0.0201906	-0.262998	-1.4316	-0.237464	0.175859	-0.247852	-0.161362	-0.0276786	0.874289	0.0151456
1::CAH2_HUMAN	CAH2_HUMAN	CAH2_HUMAN	CA2	carbonic anhydrase II	Cytoplasm	enzyme		14	14	6.72676	6.87281	6.9196	6.9196	6.99718	6.60639	6.72676	6.94317	7.04828	6.84664	6.9196	6.46394	6.84664	7.10128	6.42576	6.59187	6.71388	6.75624	6.69084	6.72676	6.69084	6.52797	4.89404	0.0193036	0.604778	0.0571429	0.55659	0.0467919	-2.79575	-0.183661	0.0151524	-0.181965	2.83483	0.240804	0.01406	-0.228757
1::CAS1_BOVIN	CAS1_BOVIN	CAS1_BOVIN	CAS1_BOVIN	CAS1_BOVIN				3	3	4.84251	5.64652	4.37899	5.83735	5.65504	5.17017	5.4597	5.34754	4.90479	4.03656	5.86285	5.9427	4.80765	3.71961	5.4597	4.25861	4.14651	5.2096	5.28214	5.87767	4.71686	4.03656	0.716835	0.501036	-0.896191	-0.338143	0.387776	-0.55491	-1.29308	-0.410679	0.21849	-0.496467	0.183189	0.0725357	0.857476	0.0584422
1::CAS2_BOVIN	CAS2_BOVIN	CAS2_BOVIN	CAS2_BOVIN	CAS2_BOVIN				2	2	3.98458	5.02883	4.99791	5.08509	4.99791	3.69312	4.60331	4.89843	5.16591	4.70914	5.29791	5.07414	4.19228	4.78558	4.82979	4.04998	4.02119	4.83496	4.70043	5.06995	4.06635	3.79787	1.66275	0.216047	0.969173	0.247429	0.351588	-0.0994792	-0.758481	-0.206036	0.461694	-0.614517	2.01613	0.453464	0.0649355	-0.515038
1::CASB_BOVIN	CASB_BOVIN	CASB_BOVIN	CSN2	casein beta	Extracellular Space	kinase		2	1	2.37662	2.36173	3.53912	5.63218	5.5639	5.42891	5.50697	4.44423	2.48104	4.24876	3.91255	2.00702	4.76065	3.22802	5.00814	4.07135	3.91478	3.4021	3.44769	2.29537	4.29045	4.5682	0.769998	0.476931	-1.08587	-0.761	0.298868	-1.51636	-0.750609	-0.469661	0.466258	-1.43585	-0.601542	-0.291339	0.557824	0.080512
1::CASK_BOVIN	CASK_BOVIN	CASK_BOVIN	CASK_BOVIN	CASK_BOVIN				1	1	3.45789	2.36173	2.29829	2.30311	5.01291	4.45054	3.36111	4.63981	2.48104	2.31138	3.1121	4.44423	2.34871	2.18617	2.2694	3.94256	3.86311	3.86886	3.87304	3.73079	2.66513	2.63041	0.18695	0.830993	-0.430326	-0.246143	0.674586	-0.880068	0.0737855	0.0345179	0.942304	0.435843	-0.617147	-0.280661	0.547795	1.31591
1::CATA_HUMAN	CATA_HUMAN	CATA_HUMAN	CAT	catalase	Cytoplasm	enzyme		20	18	6.0647	6.02213	5.9715	5.84872	5.79184	5.8228	5.70408	5.81624	5.88242	6.01575	6.05955	5.63994	5.85556	5.86746	6.35483	6.10681	5.85556	5.73857	5.63994	5.70408	5.84872	5.86746	0.0124443	0.987641	-0.178294	-0.0128571	0.861467	0.0187469	0.000532225	5.35714e-05	0.999583	0.0034223	-0.12722	-0.0129107	0.900713	-0.0153246
1::CATD_HUMAN	CATD_HUMAN	CATD_HUMAN	CTSD	cathepsin D	Cytoplasm	peptidase		12	11	5.82885	5.89136	5.68987	5.98934	5.84872	5.70896	5.67699	5.9138	6.20854	5.9304	5.58112	5.5639	6.10681	5.9715	5.40888	5.88242	5.63218	6.17674	5.84872	5.41192	5.84273	6.11475	0.448798	0.644991	0.895642	0.0918571	0.388057	0.101558	-0.12792	-0.0149821	0.90017	0.0168763	0.766735	0.106839	0.456938	-0.0846814
1::CYC_HUMAN	CYC_HUMAN	CYC_HUMAN	CYCS	cytochrome c, somatic	Cytoplasm	transporter		8	7	6.11475	5.99551	5.95227	5.80578	5.77943	5.73857	5.7852	5.75843	5.99551	5.86285	5.7852	5.73332	6.09405	5.87767	5.81624	6.40813	5.73857	5.67699	5.76646	5.52841	5.73332	5.95932	0.166309	0.848004	-0.127409	-0.00928571	0.900727	0.0570732	-0.478571	-0.0534643	0.640192	-0.0532639	0.400024	0.0441786	0.695634	-0.110337
1::GSTP1_HUMAN	GSTP1_HUMAN	GSTP1_HUMAN	GSTP1	glutathione S-transferase pi 1	Cytoplasm	enzyme		11	11	5.75095	5.82885	6.17674	6.0647	6.10681	6.54425	6.69084	6.60639	6.25465	6.48527	6.13618	6.71388	6.56688	6.59187	5.68474	5.92584	6.79192	6.56688	6.52797	6.79192	6.64698	6.48527	1.78166	0.195358	2.05134	0.313	0.0627237	0.460072	1.33285	0.261464	0.205471	0.440616	0.302431	0.0515357	0.767108	-0.0194554
1::HBB_HUMAN	HBB_HUMAN	HBB_HUMAN	HBB*	hemoglobin, beta	Cytoplasm	transporter		19	2	5.04524	4.57349	4.44161	4.2459	4.86956	4.99054	4.85799	4.39479	4.81961	4.64822	6.10681	4.26562	4.55814	4.72789	5.43709	5.9304	6.69084	5.88683	4.54484	4.365	4.91896	4.80036	2.15782	0.143057	0.275575	0.071	0.787563	-0.209762	1.86753	0.603893	0.0845345	0.320041	-1.42633	-0.532893	0.177345	0.529803
1::K1C9_HUMAN	K1C9_HUMAN	K1C9_HUMAN	KRT9	keratin 9	Cytoplasm	other		38	37	7.42377	7.31128	7.61232	7.61232	7.42377	7.04828	7.42377	7.42377	7.61232	7.61232	7.61232	7.80382	7.61232	7.42377	7.31128	6.75624	6.81558	7.42377	7.42377	7.80382	6.99718	6.60639	4.70634	0.0218673	2.01963	0.177857	0.0663285	0.188556	-1.55694	-0.265607	0.143486	-0.269536	2.71782	0.443464	0.017586	-0.458092
1::K1H4_HUMAN	K1H4_HUMAN	K1H4_HUMAN	K1H4_HUMAN	K1H4_HUMAN				10	3	3.51895	3.70786	4.45054	3.13494	3.38894	3.83498	4.02299	3.49024	2.48104	3.19539	3.19539	2.98396	3.79108	3.3702	3.30519	3.27858	2.75863	2.91912	3.12708	3.54284	2.83325	4.5643	2.24548	0.13323	-2.24088	-0.507714	0.0447262	-0.512474	-1.61366	-0.431732	0.130601	-0.505033	-0.288485	-0.0759821	0.777524	0.00744054
1::K1H6_HUMAN	K1H6_HUMAN	K1H6_HUMAN	K1H6_HUMAN	K1H6_HUMAN				4	1	2.37662	3.70449	2.29829	3.82917	2.25621	3.64712	3.71961	3.48503	4.99513	2.31138	3.78274	2.00702	3.90329	2.18617	2.2694	3.64356	2.95427	3.80604	4.2459	2.29537	3.50967	4.52471	0.189339	0.829048	0.236095	0.119857	0.81734	-0.162085	0.691991	0.287411	0.501116	-0.0705001	-0.333028	-0.167554	0.744423	0.0915845
1::K1HB_HUMAN	K1HB_HUMAN	K1HB_HUMAN	K1HB_HUMAN	K1HB_HUMAN				12	2	2.37662	2.36173	2.29829	3.3702	2.25621	3.42053	3.3166	3.10716	2.48104	3.36652	3.0144	3.50967	3.449	3.18086	2.2694	1.37053	2.35306	2.11205	2.02952	3.09361	1.12399	4.76065	1.81001	0.190755	1.54733	0.386857	0.147741	0.80424	-0.807776	-0.382321	0.433752	-0.185896	1.71913	0.769179	0.109294	-0.990136
1::K22E_HUMAN	K22E_HUMAN	K22E_HUMAN	KRT2*	keratin 20	Cytoplasm	other		49	1	2.37662	2.36173	2.29829	2.30311	2.25621	2.20914	3.68019	3.66752	2.48104	2.31138	3.66505	2.00702	4.24054	2.18617	2.2694	1.37053	2.45252	2.11205	4.70914	2.29537	2.63717	2.48104	0.616219	0.550429	1.12114	0.439143	0.284165	0.177934	0.10557	0.0430179	0.917535	0.0708377	0.824537	0.396125	0.424505	-0.107097
1::KRHB1_HUMAN	KRHB1_HUMAN	KRHB1_HUMAN	KRHB1_HUMAN	KRHB1_HUMAN				14	1	2.37662	2.36173	3.25115	2.30311	2.25621	2.20914	2.17498	2.11205	2.48104	2.31138	2.21018	2.00702	2.34871	2.94015	2.2694	1.37053	0	2.11205	2.02952	2.29537	2.34432	4.19228	0.43197	0.655448	-0.409031	-0.0747143	0.689723	0.00827698	-0.743716	-0.342375	0.470277	-0.112381	0.589512	0.267661	0.565623	-0.120658
1::KRHB4_HUMAN	KRHB4_HUMAN	KRHB4_HUMAN	KRHB4_HUMAN	KRHB4_HUMAN				7	3	2.37662	4.00954	2.29829	2.30311	2.25621	3.6963	2.17498	3.61103	3.8449	3.18086	2.21018	3.03732	4.02389	3.29355	3.85644	3.85292	3.18086	4.22681	4.04806	3.52169	2.4874	5.11587	3.97329	0.0361723	1.57309	0.583857	0.141681	0.990448	2.63935	1.05554	0.0204214	1.55157	-1.30376	-0.471679	0.214932	0.561125
1::KRHB5_HUMAN	KRHB5_HUMAN	KRHB5_HUMAN	KRHB5_HUMAN	KRHB5_HUMAN				11	2	2.37662	3.44141	4.39479	2.30311	3.2394	3.27858	2.17498	3.36652	2.48104	2.31138	2.21018	3.68768	2.34871	3.71611	3.76312	2.47683	1.31022	3.29522	3.06925	4.21987	2.55179	3.52612	0.0862518	0.91772	-0.390948	-0.155286	0.702688	-0.75836	-0.00755329	-0.00335714	0.994088	-0.0571659	-0.361629	-0.151929	0.723439	0.701194
1::LYSC_CHICK	LYSC_CHICK	LYSC_CHICK	LYZ*	lysozyme	Extracellular Space	enzyme		2	2	6.19154	5.68474	5.75843	5.52257	5.45454	5.30688	5.39791	5.23093	5.73857	5.67074	5.0718	3.97189	4.80036	5.3233	2.2694	4.61207	3.51244	4.57349	4.5643	4.36734	4.23578	3.54543	14.1776	0.000170672	-1.97875	-0.501429	0.071259	-0.29163	-5.07515	-1.65711	0.000212824	-1.22101	3.08686	1.15568	0.0086631	-0.929375
1::LYSC_HUMAN	LYSC_HUMAN	LYSC_HUMAN	LYZ*	lysozyme	Extracellular Space	enzyme		4	3	4.78853	5.00814	5.02589	5.63994	5.2423	4.74847	5.26447	4.68171	4.9016	5.23853	5.25566	5.36073	4.9554	4.59185	4.68171	4.7959	4.47794	4.54793	4.82601	5.08195	4.66955	3.95689	4.78321	0.0207744	-0.642834	-0.104286	0.532423	-0.0704971	-2.85404	-0.472554	0.0135516	-0.350264	2.25929	0.368268	0.0416859	-0.279767
1::NEDD8_HUMAN	NEDD8_HUMAN	NEDD8_HUMAN	NEDD8	neural precursor cell expressed, developmentally down-regulated 8	Nucleus	enzyme		1	1	2.37662	3.61261	3.449	2.30311	3.3166	2.20914	2.17498	3.14136	3.64712	3.47626	3.18086	2.00702	3.83035	2.18617	2.2694	2.48261	2.78008	2.11205	3.47983	3.63828	2.38534	2.77639	0.57046	0.574653	0.798261	0.289286	0.440231	0.80424	-0.119823	-0.0371964	0.906456	0.252877	1.00038	0.326482	0.335385	-0.551363
1::OVAL_CHICK	OVAL_CHICK	OVAL_CHICK	SERPINB4	serpin peptidase inhibitor, clade B (ovalbumin), member 4	Cytoplasm	other		2	2	2.37662	3.98599	5.75449	3.76312	3.80944	2.20914	2.17498	3.82917	3.44574	2.31138	3.79524	3.4021	2.34871	2.18617	3.54907	3.27539	2.65407	2.11205	3.04826	2.29537	1.12399	-1.87646	2.21497	0.136563	-0.697687	-0.393571	0.498669	-0.361012	-1.75598	-1.41637	0.102608	-1.2884	1.43477	1.0228	0.17497	-0.927387
1::PPIA_HUMAN	PPIA_HUMAN	PPIA_HUMAN	PPIA	peptidylprolyl isomerase A (cyclophilin A)	Cytoplasm	enzyme		12	12	6.37459	6.59187	7.04828	6.87281	6.87281	6.52797	6.99718	6.9196	6.71388	6.9196	6.79192	6.84664	7.15641	6.94317	6.81558	6.30989	6.46394	6.94317	6.9196	6.75624	7.10128	6.99718	0.736524	0.491955	1.30163	0.143714	0.217476	0.0467919	0.242278	0.0332321	0.812345	-0.00522041	0.965421	0.110482	0.351951	-0.0520123
1::PRDX1_HUMAN	PRDX1_HUMAN	PRDX1_HUMAN	PRDX1	peroxiredoxin 1	Cytoplasm	enzyme		16	12	5.87767	5.73332	5.86746	5.75095	5.58112	5.9427	6.01575	6.04667	5.68987	5.87767	5.52841	6.09405	6.02213	5.95227	5.54891	5.3867	5.92584	6.11475	6.25465	5.95227	5.82885	5.81624	0.140655	0.869685	0.657699	0.0631429	0.523148	0.0848072	0.248099	0.0294821	0.807933	0.00987736	0.259666	0.0336607	0.799188	-0.0749298
1::RETBP_HUMAN	RETBP_HUMAN	RETBP_HUMAN	RETBP_HUMAN	RETBP_HUMAN				2	2	4.14112	4.52165	4.50156	4.74847	4.67185	4.75294	4.71686	4.89436	4.29823	4.40547	4.31166	4.6537	3.35761	4.73743	3.27539	4.63981	4.42697	3.93917	3.94453	4.50961	4.58721	4.4608	1.34339	0.284646	-0.961161	-0.199571	0.355439	-0.266375	-1.83421	-0.356286	0.0896067	-0.227965	0.623424	0.156714	0.54379	0.0384105
1::THIO_HUMAN	THIO_HUMAN	THIO_HUMAN	TXN	thioredoxin	Cytoplasm	enzyme		8	8	6.30989	6.25465	5.9427	6.09405	6.2243	6.42576	6.40813	6.38488	6.13618	6.52797	6.59187	6.11475	6.16888	6.20854	6.09405	5.9138	6.59187	6.37459	6.17674	6.00239	6.15068	6.00239	0.942091	0.40728	0.686575	0.0677143	0.505402	-0.0461174	-0.708861	-0.0737679	0.490928	-0.132289	1.29556	0.141482	0.21766	-0.0861718
1::TRFE_HUMAN	TRFE_HUMAN	TRFE_HUMAN	TF*	transferrin	Extracellular Space	transporter		67	3	6.20854	6.79192	6.02213	6.3948	6.59187	6.38488	6.46394	6.09405	6.05955	6.0647	6.69084	5.29791	6.20854	5.66635	6.25465	6.48527	6.10681	6.3948	6.35483	4.86041	6.19154	6.23642	1.67742	0.213368	-2.08809	-0.396571	0.0587745	-0.330106	-1.37952	-0.297804	0.191003	-0.149266	-0.395341	-0.0987679	0.699002	0.18084
1::TRY1_BOVIN	TRY1_BOVIN	TRY1_BOVIN	PRSS1*	protease, serine, 1 (trypsin 1)	Extracellular Space	peptidase	Contaminant	5	5	6.94317	6.72676	6.63253	6.50702	6.35483	6.33022	6.27916	6.25465	6.77313	6.60639	5.72455	5.26447	5.3017	6.27916	4.50156	5.35756	5.3017	5.14961	5.1462	5.33314	5.0912	4.99307	24.3641	5.69967e-06	-2.06583	-0.51	0.0611374	-0.252362	-10.5685	-1.42977	9.4373e-08	-1.35911	3.87035	0.919768	0.00193158	-1.10674
1::TRYP_PIG	TRYP_PIG	TRYP_PIG	TRYP_PIG	TRYP_PIG			Contaminant	6	4	7.97902	7.97902	7.15641	7.80382	7.97902	7.97902	7.97902	7.97902	7.97902	7.97902	7.42377	5.8096	7.80382	7.97902	5.75449	7.21855	6.9196	7.61232	7.80382	5.45454	7.42377	7.61232	2.79956	0.0859854	-0.838251	-0.271571	0.418274	0	-2.4239	-0.861429	0.03068	-0.657856	1.33982	0.589857	0.203255	-0.657856
2::sp|A0M8Q6|LAC7_HUMAN	LAC7_HUMAN	A0M8Q6	IGLC7	Ig lambda-7 chain C region				4	1	3.58913	4.38336	4.22681	4.13378	4.1728	2.20914	4.33502	4.29608	4.24054	4.32617	4.07297	4.19006	4.61999	4.15726	4.29045	3.95024	2.55179	3.35465	3.79981	4.43957	4.3757	3.93217	1.23658	0.312715	1.35658	0.407571	0.199888	0.0677378	-0.0756486	-0.0274107	0.94085	-0.231599	1.76399	0.434982	0.101204	-0.299336
2::sp|A6NJ16|VSIG6_HUMAN	VSIG6_HUMAN	A6NJ16	VSIG6	Putative V-set and immunoglobulin domain-containing protein 6				2	1	2.37662	3.80604	2.29829	2.30311	2.25621	3.48503	2.17498	2.11205	2.48104	2.31138	3.25459	2.89203	2.34871	3.17033	4.36734	3.57122	2.01928	4.20176	4.32617	4.04063	3.1121	2.73603	4.16789	0.0315653	-0.0605694	-0.0185714	0.952699	0.177934	2.17444	0.875321	0.0487289	1.50282	-2.47066	-0.893893	0.0280995	1.32488
2::sp|A8K7I4|CLCA1_HUMAN	CLCA1_HUMAN	A8K7I4	CLCA1	chloride channel accessory 1	Plasma Membrane	ion channel		40	37	6.59187	6.27916	6.79192	6.52797	6.63253	6.81558	6.81558	6.54425	6.56688	6.46394	6.60639	6.60639	6.79192	6.72676	6.40813	6.94317	7.21855	6.69084	6.75624	6.56688	6.81558	7.10128	2.09711	0.150332	-0.251718	-0.0214286	0.805518	-0.0261339	1.42813	0.176054	0.176836	0.153381	-1.80409	-0.197482	0.0944276	0.179514
2::sp|O00151|PDLI1_HUMAN	PDLI1_HUMAN	O00151	PDLIM1	PDZ and LIM domain 1	Cytoplasm	transcription regulator		8	7	4.96773	4.9554	4.26934	4.4553	4.53839	4.93894	5.09995	5.30431	4.85499	4.83496	4.24054	5.18706	5.00814	5.27012	4.69152	4.59185	5.17322	5.05704	4.99791	4.62368	5.27245	5.46366	1.08328	0.358494	1.14561	0.210857	0.27429	0.0691982	1.43376	0.237714	0.175252	0.0885354	-0.15102	-0.0268571	0.882278	0.0193373
2::sp|O00204-2|ST2B1_HUMAN	ST2B1_HUMAN	O00204-2	SULT2B1	sulfotransferase family, cytosolic, 2B, member 1	Cytoplasm	enzyme		1	1	2.37662	2.36173	2.29829	2.30311	3.07547	3.60173	2.17498	3.29355	2.48104	3.46925	3.44141	2.00702	2.34871	3.47983	4.43957	2.56749	2.37662	2.11205	3.60173	3.6963	1.12399	2.90606	0.346044	0.711848	1.06831	0.332714	0.306399	0.931827	0.579454	0.254143	0.572188	0.375047	0.172943	0.0785714	0.86536	-0.55678
2::sp|O00233|PSMD9_HUMAN	PSMD9_HUMAN	O00233	PSMD9	proteasome (prosome, macropain) 26S subunit, non-ATPase, 9	Cytoplasm	transcription regulator		1	1	3.67824	4.02637	4.63981	2.30311	3.86311	3.13153	2.17498	2.11205	4.10493	2.31138	4.10493	4.16425	3.97837	3.46925	3.69034	1.37053	1.66698	3.9891	3.7893	2.29537	1.12399	3.43902	1.4423	0.261122	0.126734	0.061	0.90125	0.300121	-1.32343	-0.731929	0.208495	-0.811049	1.44663	0.792929	0.171678	-1.11117
2::sp|O00533-2|CHL1_HUMAN	CHL1_HUMAN	O00533-2	CHL1	cell adhesion molecule with homology to L1CAM (close homolog of L1)	Plasma Membrane	other		1	1	2.37662	2.36173	2.29829	3.99919	3.87049	2.20914	3.58538	3.83202	2.48104	2.31138	2.21018	3.0837	3.2698	3.13153	2.2694	3.87049	2.53472	2.11205	2.02952	2.29537	1.12399	3.35119	1.02644	0.377313	-0.142565	-0.0542857	0.888999	0.707076	-1.18577	-0.508893	0.256934	-0.0942367	1.19424	0.454607	0.253721	-0.801312
2::sp|O00764-3|PDXK_HUMAN	PDXK_HUMAN	O00764-3	PDXK	pyridoxal (pyridoxine, vitamin B6) kinase	Cytoplasm	kinase		1	1	2.37662	3.68768	2.29829	2.30311	4.97588	2.20914	2.17498	3.13494	2.48104	3.42053	4.29608	2.00702	4.11497	2.18617	4.34009	4.54484	4.16235	2.11205	2.02952	2.29537	4.70446	3.76189	0.694964	0.511341	0.433563	0.230714	0.672297	0.831835	1.09516	0.632893	0.293324	1.65901	-0.741674	-0.402179	0.471472	0.827179
2::sp|O14732-2|IMPA2_HUMAN	IMPA2_HUMAN	O14732-2	IMPA2	inositol(myo)-1(or 4)-monophosphatase 2	Cytoplasm	phosphatase		1	1	3.51244	3.69952	3.88666	3.83202	2.25621	3.67101	2.17498	3.60517	4.04806	2.31138	2.21018	3.63537	2.34871	4.17619	2.2694	1.37053	3.38894	3.56861	3.02761	3.30519	3.81837	2.76729	0.383353	0.686726	-0.231065	-0.0998571	0.821157	-0.0658354	-0.876713	-0.350929	0.396555	-0.504609	0.584013	0.251071	0.569208	-0.438773
2::sp|O15400-2|STX7_HUMAN	STX7_HUMAN	O15400-2	STX7	syntaxin 7	Plasma Membrane	transporter		1	1	2.37662	2.36173	2.29829	3.47983	2.25621	2.20914	4.15421	4.01311	2.48104	4.02389	2.21018	3.98599	3.48671	3.78522	2.2694	1.37053	2.83183	2.11205	2.02952	2.29537	3.52169	3.36652	3.14956	0.0658654	1.69076	0.692857	0.116669	1.42349	-0.673484	-0.258964	0.512436	-0.0793418	2.47761	0.951821	0.0277344	-1.50284
2::sp|O43175|SERA_HUMAN	SERA_HUMAN	O43175	PHGDH	phosphoglycerate dehydrogenase	Cytoplasm	enzyme		1	1	3.54907	2.36173	3.35465	3.22535	3.09011	3.01852	3.00587	3.0144	3.57266	3.18494	2.21018	3.43168	3.70786	2.95427	3.75929	2.51881	1.13487	3.43547	3.27858	3.20479	2.5634	2.45944	0.74537	0.487934	0.283695	0.0671429	0.781479	0.0948339	-0.862044	-0.292321	0.404285	-0.206009	1.0016	0.359464	0.334817	-0.300843
2::sp|O43665-3|RGS10_HUMAN	RGS10_HUMAN	O43665-3	RGS10	regulator of G-protein signaling 10	Cytoplasm	other		1	1	2.37662	2.36173	2.29829	2.30311	2.25621	3.66752	3.77094	3.62715	2.48104	2.31138	2.21018	3.29522	3.87049	3.80944	2.2694	1.37053	2.48104	2.11205	3.1121	3.87304	3.41784	3.48503	0.48945	0.620482	0.968665	0.366857	0.351831	0.933493	0.114302	0.0458393	0.910745	0.434843	0.781129	0.321018	0.448719	-0.498651
2::sp|O43707|ACTN4_HUMAN	ACTN4_HUMAN	O43707	ACTN4	actinin, alpha 4	Cytoplasm	other		43	26	6.35483	6.01179	6.04667	5.88242	6.11475	6.44186	6.3948	6.23642	6.0647	6.30158	5.76646	5.98119	5.9304	6.17674	6.30989	5.95932	6.30158	6.02213	6.30158	5.84872	6.30158	6.2243	0.66278	0.526933	-1.03873	-0.113	0.319408	-0.050051	-0.187359	-0.0195357	0.854272	0.148197	-0.964366	-0.0934643	0.35246	0.198248
2::sp|O43776|SYNC_HUMAN	SYNC_HUMAN	O43776	NARS	asparaginyl-tRNA synthetase	Cytoplasm	enzyme		1	1	2.37662	2.36173	2.29829	2.30311	2.25621	2.20914	2.17498	2.11205	2.48104	2.31138	2.21018	2.00702	2.34871	2.18617	2.2694	3.06925	3.2191	2.11205	3.03732	2.29537	3.63328	4.23104	6.39196	0.00753681	-0.701244	-0.0462857	0.496525	-0.0881097	2.4956	0.700268	0.0268103	0.754995	-2.62112	-0.746554	0.021141	0.843105
2::sp|O43866|CD5L_HUMAN	CD5L_HUMAN	O43866	CD5L	CD5 molecule-like	Plasma Membrane	transmembrane receptor		2	2	3.44574	4.26934	2.29829	4.1601	3.04826	3.75774	3.88964	3.43902	3.3166	3.69034	2.21018	2.00702	2.34871	3.33715	4.33362	3.89173	3.03732	4.12811	4.37899	3.91255	3.66505	3.36111	4.37543	0.0273548	-1.7475	-0.645714	0.106066	-0.441138	0.948638	0.285911	0.360107	0.1444	-3.0988	-0.931625	0.00846634	0.585538
2::sp|O60218|AK1BA_HUMAN	AK1BA_HUMAN	O60218	AKR1B10	aldo-keto reductase family 1, member B10 (aldose reductase)	Cytoplasm	enzyme		9	5	3.76525	4.45746	4.00406	4.25341	4.15151	4.21656	4.52857	5.03324	4.43378	3.94098	4.39479	3.92245	4.83238	5.35756	4.95788	5.04682	5.12003	4.75466	4.80498	5.76646	5.07414	5.00814	9.58655	0.00132271	1.59324	0.362571	0.137091	0.217222	5.83028	0.869911	5.87349e-05	0.810916	-2.26221	-0.507339	0.0414618	0.593693
2::sp|O60437|PEPL_HUMAN	PEPL_HUMAN	O60437	PPL	periplakin	Cytoplasm	other		7	6	3.46925	3.51535	4.02119	3.98141	3.79108	3.7893	4.67823	3.88666	4.23854	3.34819	4.12086	3.02366	3.55628	3.75553	3.56861	3.33283	2.48261	3.05455	3.91255	4.27325	3.46763	2.27693	2.52376	0.106658	-0.840533	-0.187571	0.417043	-0.0355551	-2.02901	-0.595625	0.0634504	-0.390855	1.37002	0.408054	0.193877	-0.3553
2::sp|O60701|UGDH_HUMAN	UGDH_HUMAN	O60701	UGDH	UDP-glucose 6-dehydrogenase	Nucleus	enzyme		17	17	4.84636	4.58221	4.17986	4.52165	4.65909	4.84841	5.08509	5.21582	4.53839	4.62894	4.72789	4.94531	4.95788	4.80765	5.04524	4.9554	5.98119	4.84251	4.57349	5.51654	5.25262	5.19573	4.33691	0.0280868	1.12481	0.157143	0.282665	0.148565	2.5635	0.495804	0.0235824	0.461398	-1.85021	-0.338661	0.0871369	0.312833
2::sp|O60844|ZG16_HUMAN	ZG16_HUMAN	O60844	ZG16	zymogen granule protein 16	Extracellular Space	other		10	10	6.3948	6.63253	6.30989	6.75624	6.52797	6.16888	6.42576	6.20854	6.46394	6.59187	6.42576	6.26465	6.35483	6.38488	6.72676	5.9427	5.9715	6.33022	6.42576	6.02213	6.10681	5.74383	3.43773	0.0531768	-0.837416	-0.0744286	0.418725	-0.0408798	-2.1685	-0.300696	0.0492618	-0.361292	1.76732	0.226268	0.100624	-0.320412
2::sp|O60869|EDF1_HUMAN	EDF1_HUMAN	O60869	EDF1	endothelial differentiation-related factor 1	Nucleus	transcription regulator		1	1	2.37662	2.36173	2.29829	2.30311	2.25621	2.20914	2.17498	2.11205	2.48104	2.31138	3.86159	3.22802	2.34871	2.18617	2.2694	3.08627	3.63537	2.11205	2.02952	2.29537	4.17986	3.2637	1.69013	0.211077	1.47054	0.364143	0.167144	0.0504252	1.89005	0.576018	0.081253	0.392533	-0.557256	-0.211875	0.58682	0.342108
2::sp|O75223|GGCT_HUMAN	GGCT_HUMAN	O75223	GGCT	gamma-glutamylcyclotransferase	Cytoplasm	enzyme		4	3	4.45054	5.13594	4.90479	4.48051	4.38336	4.88484	5.09631	4.59589	4.51922	4.32144	4.05542	4.66462	4.26934	4.38336	3.88964	3.82252	4.39109	4.78853	4.59589	4.48051	4.02637	3.6963	5.4516	0.0134537	-2.50759	-0.361286	0.0275292	-0.501481	-2.90384	-0.550929	0.0123169	-0.676111	1.11414	0.189643	0.285393	-0.17463
2::sp|O75342|LX12B_HUMAN	LX12B_HUMAN	O75342	ALOX12B	arachidonate 12-lipoxygenase, 12R type	unknown	enzyme		3	2	4.31166	4.06635	4.03461	4.0873	4.07969	3.87049	3.79787	3.08627	3.66196	3.24651	4.32301	4.20176	3.6963	4.04319	4.12407	4.12086	2.86429	4.68599	3.57122	3.43168	3.8449	3.22535	1.02012	0.379471	-1.50916	-0.284143	0.157129	-0.370057	-1.32501	-0.301929	0.207986	-0.358293	0.0646142	0.0177857	0.949464	0.0117631
2::sp|O75368|SH3L1_HUMAN	SH3L1_HUMAN	O75368	SH3BGRL	SH3 domain binding glutamic acid-rich protein like	Cytoplasm	other		7	6	5.18706	4.80036	5.42891	5.46366	5.63994	5.1462	5.13594	5.4862	5.34754	5.36453	5.22924	4.81409	5.36995	5.11361	5.4862	5.30688	5.14071	4.9365	4.75294	5.20042	5.13594	4.84251	0.947247	0.405375	-0.0806206	-0.0108571	0.937073	0.160481	-1.1686	-0.157179	0.26355	-0.0487332	1.20129	0.146321	0.25107	-0.209214
2::sp|O75629|CREG1_HUMAN	CREG1_HUMAN	O75629	CREG1	cellular repressor of E1A-stimulated genes 1	Nucleus	transcription regulator		2	1	2.37662	2.36173	2.29829	2.30311	2.25621	2.20914	2.17498	3.02112	4.54104	2.31138	2.21018	5.13594	2.34871	2.18617	2.2694	4.1361	3.11966	3.94098	3.76189	2.29537	3.56861	2.98013	2.99971	0.0737607	1.7745	0.824857	0.101331	0.0504252	3.57248	0.976143	0.00340659	1.04585	-0.296544	-0.151286	0.771499	0.995422
2::sp|O75635|SPB7_HUMAN	SPB7_HUMAN	O75635	SERPINB7	serpin peptidase inhibitor, clade B (ovalbumin), member 7	Cytoplasm	other		2	2	3.33283	2.36173	3.79787	2.30311	3.87304	3.70786	3.9483	2.11205	4.04998	3.96249	3.8449	4.36734	3.67101	3.66308	3.53041	3.13494	2.05147	3.56361	3.45151	4.29823	3.37894	3.63828	0.490358	0.619947	0.871642	0.335	0.400507	0.137038	0.140635	0.0487321	0.890314	-0.216901	0.81618	0.286268	0.4291	-0.353939
2::sp|O75947-2|ATP5H_HUMAN	ATP5H_HUMAN	O75947-2	ATP5H	ATP synthase, H+ transporting, mitochondrial Fo complex, subunit d	unknown	enzyme		1	1	2.37662	2.36173	2.29829	2.30311	2.25621	2.20914	2.17498	2.11205	2.48104	2.31138	2.21018	2.00702	2.34871	2.18617	2.2694	1.37053	3.79524	2.11205	2.02952	2.29537	1.12399	-1.87646	0.995603	0.387975	-0.701244	-0.0462857	0.496525	-0.0881097	-1.03905	-0.642857	0.317724	-0.227503	0.961243	0.596571	0.353969	-0.139394
2::sp|O95336|6PGL_HUMAN	6PGL_HUMAN	O95336	PGLS	6-phosphogluconolactonase	Cytoplasm	enzyme		4	4	4.43378	4.07464	4.2459	4.42697	4.6978	4.35078	4.62894	4.18734	4.52471	4.26934	3.85096	4.22681	4.57076	4.06441	3.9294	3.0144	4.9016	4.50575	4.40547	3.46763	4.03656	3.70449	1.9105	0.17538	-1.3377	-0.166571	0.205796	-0.200158	-1.70196	-0.412946	0.11254	-0.443985	0.997695	0.246375	0.336636	-0.243826
2::sp|O95571|ETHE1_HUMAN	ETHE1_HUMAN	O95571	ETHE1	ethylmalonic encephalopathy 1	Cytoplasm	enzyme		3	3	3.80478	4.0169	3.61261	3.40515	3.51895	3.14136	3.65444	3.9891	4.19006	4.16235	3.09011	3.74292	3.55162	3.96891	3.25115	3.82558	4.67823	3.60173	4.52165	3.51895	4.22176	5.00322	2.04186	0.157309	1.21056	0.220143	0.249369	0.356297	1.88843	0.484446	0.0814851	0.411055	-0.965767	-0.264304	0.351784	0.0547572
2::sp|O95865|DDAH2_HUMAN	DDAH2_HUMAN	O95865	DDAH2	dimethylarginine dimethylaminohydrolase 2	unknown	enzyme		3	2	2.37662	4.3476	4.45311	3.9891	3.98141	4.26285	4.80765	4.36734	2.48104	4.80498	3.62931	5.02084	4.89436	3.77094	4.07135	3.86557	4.16564	3.9483	3.85292	4.95381	4.45054	4.25639	0.101421	0.904038	0.235585	0.107	0.817727	0.104489	0.532425	0.164339	0.603413	-0.144356	-0.163959	-0.0573393	0.872285	-0.248845
2::sp|O95881|TXD12_HUMAN	TXD12_HUMAN	O95881	TXNDC12	thioredoxin domain containing 12 (endoplasmic reticulum)	Cytoplasm	enzyme		1	1	4.04622	3.45478	2.29829	2.30311	2.25621	2.20914	2.17498	2.11205	2.48104	2.31138	3.49956	2.00702	2.34871	2.18617	3.66308	3.49024	0	3.33283	3.24318	3.45478	2.83183	3.49956	0.627849	0.544453	-0.749754	-0.256571	0.467848	0.0130951	0.492962	0.262071	0.630261	1.09552	-1.05126	-0.518643	0.312287	1.08242
2::sp|O95969|SG1D2_HUMAN	SG1D2_HUMAN	O95969	SCGB1D2	secretoglobin, family 1D, member 2	Extracellular Space	other		1	1	3.63965	4.29608	2.29829	4.07464	4.65107	4.16564	3.95024	4.07297	3.63828	2.31138	3.72586	5.22924	2.34871	3.75774	3.92409	3.8449	3.27858	4.17792	3.68019	4.14112	3.09011	3.21553	0.262047	0.77221	-0.595354	-0.284571	0.562666	-0.34878	-0.637579	-0.198875	0.534817	-0.312092	-0.219247	-0.0856964	0.829863	0.0366883
2::sp|P00325|ADH1B_HUMAN	ADH1B_HUMAN	P00325	ADH1B	alcohol dehydrogenase 1B (class I), beta polypeptide	Cytoplasm	enzyme		18	4	5.02883	5.02589	4.90684	4.80036	5.08195	4.57076	4.87204	4.85221	4.642	4.84997	4.61999	5.25262	4.59185	4.95381	4.91055	4.73415	4.73576	4.6218	4.89436	4.52857	4.89202	4.81066	0.952668	0.403382	-0.675584	-0.0748571	0.512114	-0.0568679	-1.62882	-0.132018	0.127331	-0.133629	0.583908	0.0571607	0.569276	-0.0767611
2::sp|P00326|ADH1G_HUMAN	ADH1G_HUMAN	P00326	ADH1C	alcohol dehydrogenase 1C (class I), gamma polypeptide	Cytoplasm	enzyme		20	7	5.17017	5.41758	5.18323	5.02354	4.9782	3.95689	4.61207	4.91896	5.09631	4.85799	5.01771	4.58221	4.71686	5.38062	4.62894	4.69152	5.62898	4.46293	4.87777	4.74847	5.75449	5.6614	0.239285	0.789527	0.156953	0.0327143	0.877891	-0.104575	0.570457	0.15075	0.578095	-0.210416	-0.532516	-0.118036	0.603352	-0.105841
2::sp|P00352|AL1A1_HUMAN	AL1A1_HUMAN	P00352	ALDH1A1	aldehyde dehydrogenase 1 family, member A1	Cytoplasm	enzyme		13	10	4.87204	5.16085	5.09631	5.25262	5.29327	5.18706	5.38062	5.5639	5.3867	5.61517	4.93384	5.16236	5.51654	5.14961	5.14071	4.67823	5.74383	5.43307	5.36073	5.3233	5.70896	5.69895	1.12236	0.346158	1.35282	0.155143	0.201054	0.199642	1.41078	0.208429	0.181789	0.209838	-0.326823	-0.0532857	0.749004	0.0101965
2::sp|P00505|AATM_HUMAN	AATM_HUMAN	P00505	GOT2	glutamic-oxaloacetic transaminase 2, mitochondrial (aspartate aminotransferase 2)	Cytoplasm	enzyme		7	7	4.42473	4.22457	4.1728	5.00029	4.70446	4.66462	4.27615	4.37127	4.19228	4.25341	3.96465	4.14263	4.06062	4.17792	4.10172	5.41192	4.66955	3.98599	4.04622	4.25341	3.95024	4.53169	1.54705	0.238524	-2.62795	-0.329286	0.022059	-0.246817	-0.584733	-0.126554	0.568738	-0.247169	-1.04728	-0.202732	0.314055	-0.000351873
2::sp|P00734|THRB_HUMAN	THRB_HUMAN	P00734	F2	coagulation factor II (thrombin)	Extracellular Space	peptidase		2	2	2.37662	3.19539	3.56861	2.30311	2.25621	2.20914	2.17498	2.85502	2.48104	2.31138	3.96249	3.38894	2.34871	2.94717	3.55162	2.42297	3.75929	2.11205	2.02952	2.29537	3.04203	2.65407	0.469128	0.632603	1.01319	0.315714	0.330965	0.551916	0.473176	0.149946	0.643934	0.23541	0.506906	0.165768	0.62071	-0.316506
2::sp|P00738|HPT_HUMAN	HPT_HUMAN	P00738	HP	haptoglobin	Extracellular Space	peptidase		29	26	7.21855	7.15641	6.94317	6.99718	6.9196	6.79192	6.87281	6.77313	6.81558	6.99718	7.15641	6.54425	6.37459	6.35483	7.15641	6.99718	6.77313	6.79192	6.72676	6.9196	6.75624	6.9196	2.87141	0.0813567	-2.08193	-0.269143	0.0594195	-0.170048	-1.36371	-0.105589	0.195808	-0.0874151	-1.34935	-0.163554	0.200257	0.0826333
2::sp|P00995|ISK1_HUMAN	ISK1_HUMAN	P00995	SPINK1	serine peptidase inhibitor, Kazal type 1	Extracellular Space	other		2	2	4.04063	4.28758	3.71042	4.14651	4.41405	3.21553	3.25115	3.94256	4.63981	4.4608	4.03461	2.77639	2.34871	3.72169	2.2694	4.52471	3.96249	4.30927	3.14136	4.44423	4.24054	4.03461	0.120367	0.887265	-0.44144	-0.163	0.666744	-0.0980661	-0.00283068	-0.000964286	0.997784	0.0969435	-0.386451	-0.162036	0.705414	0.19501
2::sp|P01009|A1AT_HUMAN	A1AT_HUMAN	P01009	SERPINA1	serpin peptidase inhibitor, clade A (alpha-1 antiproteinase, antitrypsin), member 1	Extracellular Space	other		30	29	6.84664	7.10128	6.84664	7.15641	6.81558	7.10128	6.94317	6.87281	6.87281	7.15641	7.10128	7.21855	7.21855	6.81558	6.9196	7.31128	7.15641	7.21855	7.21855	6.87281	7.15641	7.42377	2.35444	0.12204	0.740788	0.0637143	0.473069	0.158108	2.15932	0.18675	0.050096	0.244308	-1.31233	-0.123036	0.212108	0.0861997
2::sp|P01023|A2MG_HUMAN	A2MG_HUMAN	P01023	A2M	alpha-2-macroglobulin	Extracellular Space	transporter		58	51	6.77313	7.04828	6.59187	6.81558	6.75624	6.75624	6.63253	6.52797	6.60639	6.77313	6.84664	6.79192	6.75624	6.3948	6.54425	6.9196	6.72676	6.99718	7.15641	6.27916	6.9196	7.04828	0.945292	0.406096	-1.15534	-0.0967143	0.270438	0	0.459875	0.0561607	0.653203	0.163361	-1.22352	-0.152875	0.242849	0.163361
2::sp|P01024|CO3_HUMAN	CO3_HUMAN	P01024	C3	complement component 3	Extracellular Space	peptidase		63	58	6.01575	5.88683	6.15068	5.76646	5.68474	6.11475	6.17674	5.89659	6.16888	5.98119	5.73332	5.86285	5.74383	5.79184	5.83735	6.30158	6.50702	6.20854	6.30989	6.12861	6.42576	6.35483	8.35424	0.00249363	-0.939895	-0.0882857	0.365807	-0.152894	2.76212	0.288375	0.016159	0.289988	-3.94408	-0.376661	0.00168022	0.442882
2::sp|P01591|IGJ_HUMAN	IGJ_HUMAN	P01591	IGJ	immunoglobulin J polypeptide, linker protein for immunoglobulin alpha and mu polypeptides	Extracellular Space	other		7	7	5.89136	5.81624	5.53439	5.3233	5.30688	5.89136	5.49737	5.36073	5.4493	5.27245	5.32965	5.47168	5.4679	5.29327	4.91896	5.46366	5.76646	5.08509	5.09277	5.40888	6.17674	5.54891	1.20271	0.322243	-2.26277	-0.230571	0.0429957	-0.173659	-0.975713	-0.175679	0.347015	-0.0981206	-0.345749	-0.0548929	0.735062	0.0755387
2::sp|P01596|KV104_HUMAN	KV104_HUMAN	P01596	Ig<kappa>	Ig kappa chain V-I region CAR				2	1	3.89272	3.69312	4.17619	4.11497	3.95689	3.24318	3.52394	3.80604	3.87797	4.2441	4.6613	2.95427	4.19006	3.78274	3.80604	3.34212	3.09361	3.63328	3.36652	3.17819	3.66752	3.55628	3.10356	0.0681851	0.550896	0.130714	0.591814	-0.0147509	-2.27913	-0.344643	0.0401836	-0.431323	2.26864	0.475357	0.0409715	-0.416572
2::sp|P01597|KV105_HUMAN	KV105_HUMAN	P01597	Ig<kappa>	Ig kappa chain V-I region DEE				6	1	5.5639	5.2423	4.06635	4.93894	5.11361	5.34754	5.03489	5.55877	4.96365	5.31037	5.34754	5.70896	5.86285	5.4679	4.45311	5.21381	4.68599	5.42246	5.21582	5.55269	4.5682	5.47524	2.2586	0.131825	1.9618	0.416143	0.0734019	0.354295	0.124133	0.029375	0.903109	0.101204	1.97638	0.386768	0.0697232	-0.253091
2::sp|P01602|KV110_HUMAN	KV110_HUMAN	P01602	IGKV1-5	immunoglobulin kappa variable 1-5	Extracellular Space	other		2	1	2.37662	2.36173	2.29829	2.30311	3.98599	3.03003	2.17498	2.11205	2.48104	2.31138	2.21018	3.42849	2.34871	2.18617	3.73079	2.53472	2.38307	2.11205	2.02952	2.29537	2.12683	2.08852	0.378304	0.690067	-0.691978	-0.207714	0.502121	-0.0503438	-0.749884	-0.234536	0.466679	-0.150625	0.101059	0.0268214	0.921046	-0.100282
2::sp|P01604|KV112_HUMAN	KV112_HUMAN	P01604	Ig<kappa>	Ig kappa chain V-I region Kue				2	1	3.49024	2.36173	2.29829	2.30311	2.25621	4.07297	3.69444	3.95024	2.48104	3.62931	2.21018	3.66505	2.34871	2.18617	3.86557	1.37053	3.36111	3.23777	3.27539	4.00708	3.82252	3.10716	0.431615	0.65567	-0.00203474	-0.000857143	0.99841	0.119314	0.785169	0.330857	0.446428	0.956522	-0.791483	-0.331714	0.442864	0.837208
2::sp|P01611|KV119_HUMAN	KV119_HUMAN	P01611	Ig<kappa>	Ig kappa chain V-I region Wes				2	1	4.24054	5.04009	3.97189	2.30311	4.33362	4.52471	4.30267	4.65909	3.92245	4.7182	4.6315	4.13378	3.80604	3.9294	3.27858	4.35727	2.74192	4.49251	4.38728	3.77651	2.80675	4.37127	0.939409	0.408275	0.431562	0.154429	0.673711	-0.16889	-0.790102	-0.325946	0.443642	-0.23578	1.52965	0.480375	0.150065	-0.0668901
2::sp|P01612|KV120_HUMAN	KV120_HUMAN	P01612	Ig<kappa>	Ig kappa chain V-I region Mev				1	1	4.22457	4.32617	4.29045	4.37275	4.21181	4.5643	4.35727	4.61729	4.2459	4.11497	4.34292	4.65107	4.24876	4.3624	4.70043	4.53839	4.00165	4.27325	4.11309	4.86956	4.4365	4.40547	0.267328	0.768253	0.386547	0.0337143	0.705859	0.0167458	0.696785	0.0818393	0.498208	0.0948099	-0.369876	-0.048125	0.717431	0.0780641
2::sp|P01616|KV203_HUMAN	KV203_HUMAN	P01616	Ig<kappa>	Ig kappa chain V-II region MIL				3	1	2.37662	2.36173	2.29829	3.87569	2.25621	4.45746	4.53169	2.11205	2.48104	2.31138	2.21018	2.00702	2.34871	2.18617	3.70786	4.20817	3.02112	2.11205	2.02952	2.29537	4.03205	4.35485	3.03701	0.0717018	-2.2693	-0.928857	0.0424916	-0.166444	0.103371	0.0546964	0.919246	0.987871	-2.61797	-0.983554	0.021268	1.15431
2::sp|P01625|KV402_HUMAN	KV402_HUMAN	P01625	Ig<kappa>	Ig kappa chain V-IV region Len				3	1	5.38062	5.7852	5.46366	5.65504	5.44054	5.59669	5.52841	5.63994	4.50156	5.4493	5.62898	5.29327	5.67074	5.17017	5.14961	5.8228	5.2423	5.55269	5.59669	4.78434	5.61025	5.68474	0.775516	0.474504	-1.29523	-0.213857	0.219606	-0.0791057	-0.858446	-0.119643	0.406196	0.0462827	-0.482017	-0.0942143	0.637808	0.125388
2::sp|P01714|LV301_HUMAN	LV301_HUMAN	P01714	Ig<lambda>	Ig lambda chain V-III region SH				2	1	4.60716	4.44808	4.4206	5.39791	5.39791	4.99791	5.42668	4.81409	4.84251	5.1462	4.95381	4.0873	3.9168	4.50575	3.75774	5.17322	4.59589	2.11205	2.02952	4.43273	5.01771	4.50156	2.82153	0.0845393	-1.4098	-0.347143	0.183987	-0.18382	-2.02128	-1.00396	0.0643371	-0.530764	1.32317	0.656821	0.20858	-0.346944
2::sp|P01762|HV301_HUMAN	HV301_HUMAN	P01762	Ig<heavy>	Ig heavy chain V-III region TRO				3	1	4.51922	4.69152	4.80498	4.77881	4.52857	3.71611	4.09646	4.39259	4.60716	4.45746	4.70043	4.5643	5.05035	4.48287	4.81678	4.35996	3.83879	4.84476	4.93894	2.29537	4.12811	4.44808	0.894146	0.425482	0.922737	0.159714	0.374325	0.0357245	-0.671111	-0.239125	0.513898	-0.124549	1.18648	0.398839	0.256665	-0.160273
2::sp|P01767|HV306_HUMAN	HV306_HUMAN	P01767	Ig<heavy>	Ig heavy chain V-III region BUT				4	2	4.00556	4.86764	4.09646	3.66424	2.25621	4.29278	4.48051	4.48051	3.92409	4.6495	4.94184	4.48287	4.93384	4.18734	4.3978	4.72789	3.90894	4.43378	4.67185	5.01771	4.20573	4.86549	2.46464	0.111771	1.62108	0.562286	0.130964	0.38641	1.77136	0.57675	0.0999258	0.456351	-0.0759155	-0.0144643	0.940642	0.0699413
2::sp|P01769|HV308_HUMAN	HV308_HUMAN	P01769	Ig<heavy>	Ig heavy chain V-III region GA				4	2	4.4553	5.18323	4.6613	2.30311	2.25621	2.20914	2.17498	2.11205	4.08418	2.31138	5.02354	4.39109	2.34871	4.20817	2.2694	5.24976	3.7452	2.11205	2.02952	2.29537	5.01291	4.83894	0.0322094	0.968357	0.256772	0.176714	0.801704	1.78107	0.170836	0.123839	0.866983	0.717178	0.0770458	0.052875	0.93976	-1.06389
2::sp|P01771|HV310_HUMAN	HV310_HUMAN	P01771	Ig<heavy>	Ig heavy chain V-III region HIL				2	1	4.06062	2.36173	3.71611	2.30311	4.59185	2.20914	4.1728	2.11205	2.48104	2.31138	4.04998	2.00702	3.85096	2.18617	2.2694	3.28169	2.70603	2.11205	2.02952	3.449	1.12399	3.96465	1.29521	0.296947	-1.25226	-0.631143	0.234333	-1.40472	-1.45548	-0.728018	0.169258	-1.22839	0.209833	0.096875	0.83705	0.176331
2::sp|P01780|HV319_HUMAN	HV319_HUMAN	P01780	Ig<heavy>	Ig heavy chain V-III region JON				1	1	3.75132	2.36173	4.12407	2.30311	3.57266	3.76705	3.27858	3.70449	2.48104	3.52169	3.79787	3.84217	2.34871	2.18617	4.59589	4.34457	3.9294	3.61103	4.16564	5.16591	4.45746	4.11309	7.25571	0.00455857	-0.467068	-0.182429	0.648818	-0.0509755	3.22152	0.989446	0.00668484	0.682443	-3.69263	-1.17188	0.00270782	0.733418
2::sp|P01781|HV320_HUMAN	HV320_HUMAN	P01781	Ig<heavy>	Ig heavy chain V-III region GAL				3	1	3.86886	3.76705	4.25639	2.30311	4.27831	2.20914	4.10933	4.25861	4.12086	4.14112	3.46763	2.00702	3.40515	2.18617	2.2694	4.4608	3.449	4.04622	4.07135	2.29537	4.27325	4.0169	0.139369	0.870788	-0.351412	-0.172	0.731373	-0.401231	0.150068	0.0685536	0.883014	0.162697	-0.517059	-0.240554	0.613799	0.563928
2::sp|P01817|HV204_HUMAN	HV204_HUMAN	P01817	Ig<heavy>	Ig heavy chain V-II region MCE				1	1	3.44382	2.36173	2.29829	2.30311	2.25621	2.20914	2.17498	2.11205	3.61829	3.28169	3.40636	3.13153	3.77899	3.13494	4.54104	3.02761	1.90471	3.04203	3.54907	2.29537	2.30787	2.20914	2.41211	0.116542	2.91429	0.773857	0.0129772	0.983403	1.15668	0.424339	0.268216	0.369452	0.91558	0.349518	0.376558	-0.613951
2::sp|P01824|HV206_HUMAN	HV206_HUMAN	P01824	Ig<heavy>	Ig heavy chain V-II region WAH				1	1	4.59185	4.0873	4.36896	4.30553	4.2441	4.91292	4.07135	3.91478	4.03205	2.31138	4.64822	3.98141	4.07297	4.19006	4.79878	4.3757	3.77651	4.11497	4.08418	2.29537	3.70449	3.43168	1.61348	0.225319	-1.64015	-0.490286	0.126907	-0.273484	-1.80365	-0.546107	0.094499	-0.375186	0.145586	0.0558214	0.886481	-0.101702
2::sp|P01833|PIGR_HUMAN	PIGR_HUMAN	P01833	PIGR	polymeric immunoglobulin receptor	Plasma Membrane	transporter		31	29	6.71388	6.71388	6.40813	6.38488	6.05955	6.94317	6.54425	6.2243	6.2243	6.11475	5.89136	6.01179	5.8096	6.26465	6.79192	6.44186	6.75624	6.19154	6.23642	6.09405	6.50702	6.46394	6.91089	0.00555417	-3.60998	-0.461	0.00357972	-0.429507	-0.736998	-0.102911	0.474215	-0.0913533	-3.11441	-0.358089	0.00821566	0.338154
2::sp|P01871|IGHM_HUMAN	IGHM_HUMAN	P01871	IGHM	immunoglobulin heavy constant mu	Plasma Membrane	transmembrane receptor		23	5	5.67074	5.5254	5.07414	5.62898	5.28977	5.61025	5.44054	5.21135	4.69152	5.30688	5.67074	5.42891	5.34294	5.47899	5.4493	5.98934	5.54272	5.09995	5.53877	4.35727	6.26465	5.82885	0.489736	0.620313	-1.11681	-0.158286	0.285937	-0.18246	0.195743	0.0460179	0.847838	0.0153419	-0.825877	-0.204304	0.423772	0.197802
2::sp|P02533|K1C14_HUMAN	K1C14_HUMAN	P02533	KRT14	keratin 14	Cytoplasm	other		44	16	6.64698	6.48527	6.72676	6.63253	6.48527	6.13618	6.2243	6.35483	6.37459	6.40813	6.72676	6.3948	6.27916	6.37459	5.70896	5.67699	5.4862	6.64698	6.44186	6.50702	5.72455	5.89659	5.07664	0.017125	-0.60484	-0.0604286	0.55655	-0.110675	-2.48295	-0.465464	0.0274572	-0.6747	2.27934	0.405036	0.040168	-0.564025
2::sp|P02647|APOA1_HUMAN	APOA1_HUMAN	P02647	APOA1	apolipoprotein A-I	Extracellular Space	transporter		23	21	5.98119	5.84273	5.95932	6.30989	6.33022	5.70408	5.81624	6.01179	6.10681	6.69084	6.40813	6.42576	6.33022	5.98119	6.01179	5.51654	5.5254	6.72676	6.60639	6.23642	6.79192	6.72676	1.30817	0.293581	2.14667	0.287429	0.0529569	0.370892	1.255	0.275893	0.231571	0.462082	0.0519502	0.0115357	0.959358	0.0911899
2::sp|P02649|APOE_HUMAN	APOE_HUMAN	P02649	APOE	apolipoprotein E	Extracellular Space	transporter		1	1	3.38504	3.83202	2.29829	2.30311	2.25621	4.35485	3.72169	2.11205	2.48104	3.56361	3.87797	4.17792	3.51895	2.18617	3.78522	2.86429	2.1533	2.11205	3.656	3.28851	4.02299	3.12708	0.00477133	0.995241	-0.0723619	-0.0332857	0.943506	0.133916	-0.0935834	-0.0383036	0.926867	-0.17724	0.012409	0.00501786	0.990288	-0.311156
2::sp|P02652|APOA2_HUMAN	APOA2_HUMAN	P02652	APOA2	apolipoprotein A-II	Extracellular Space	transporter		2	2	3.30256	2.36173	3.77899	3.21553	3.39699	3.61261	3.30519	3.22535	3.51535	3.35119	3.47818	4.02983	3.2394	2.18617	3.8211	3.54907	3.10716	3.656	3.83498	3.25459	4.61414	4.15151	2.20021	0.138209	0.0258306	0.007	0.979817	0.0459952	1.92515	0.466482	0.0763708	0.433355	-1.71323	-0.459482	0.110401	0.38736
2::sp|P02675|FIBB_HUMAN	FIBB_HUMAN	P02675	FGB	fibrinogen beta chain	Extracellular Space	other		17	15	5.36073	5.42668	4.99054	5.36073	5.1762	5.75843	5.67074	5.55269	5.06658	5.49315	5.06429	5.64652	5.32965	5.50252	5.42246	5.61025	5.81624	5.50697	5.33747	5.7852	5.77943	5.98934	3.20174	0.0633392	-0.0939607	-0.0125714	0.926691	0.13242	2.0898	0.263482	0.0568545	0.334114	-2.33469	-0.276054	0.0362454	0.201694
2::sp|P02679-2|FIBG_HUMAN	FIBG_HUMAN	P02679-2	FGG	fibrinogen gamma chain	Extracellular Space	other		14	14	5.66635	5.04349	5.43709	5.68474	5.39165	5.7852	5.89136	5.71983	5.24786	5.63994	5.45454	5.75449	5.75449	5.68987	5.58112	5.73857	5.9427	5.71983	5.84273	5.9715	6.05955	6.16888	4.40894	0.026735	0.396754	0.0517143	0.698514	0.0235191	2.56445	0.321375	0.0235398	0.226367	-2.7101	-0.269661	0.0178469	0.202848
2::sp|P02743|SAMP_HUMAN	SAMP_HUMAN	P02743	APCS	amyloid P component, serum	Extracellular Space	other		3	3	4.44808	4.68599	5.14071	5.50697	5.20042	4.73743	4.96365	5.15474	5.35756	4.94184	5.4055	4.37275	4.33831	4.75091	4.21181	5.02589	4.48287	4.59185	4.69152	4.77881	4.78558	4.81961	1.3781	0.276134	-0.240976	-0.0515714	0.813642	-0.0218073	-1.78526	-0.280964	0.0975574	-0.228481	1.27418	0.229393	0.224908	-0.206674
2::sp|P02747|C1QC_HUMAN	C1QC_HUMAN	P02747	C1QC	complement component 1, q subcomponent, C chain	Extracellular Space	other		2	2	4.73743	5.26788	4.73415	5.16085	4.11309	4.6613	4.84251	4.81678	4.07135	4.29823	4.26934	3.79981	4.23578	4.6613	3.95024	4.32617	4.54484	4.39109	4.26562	3.50412	4.62894	4.12407	5.26608	0.015148	-2.49867	-0.480714	0.0279835	-0.468097	-2.99986	-0.571268	0.0102416	-0.441533	0.496421	0.0905536	0.627885	0.026564
2::sp|P02760|AMBP_HUMAN	AMBP_HUMAN	P02760	AMBP	alpha-1-microglobulin/bikunin precursor	Extracellular Space	transporter		2	2	3.42582	3.75553	2.29829	3.30519	3.49735	3.90021	3.80944	3.64712	2.48104	3.60517	3.08627	3.82917	3.99919	3.65444	3.3702	4.06806	3.25459	4.10172	4.23578	3.92609	4.07297	4.32301	2.39862	0.117803	0.155879	0.0442857	0.87872	0.14977	2.02689	0.491839	0.0636928	0.573168	-1.8964	-0.447554	0.0803496	0.423398
2::sp|P02774|VTDB_HUMAN	VTDB_HUMAN	P02774	GC	group-specific component (vitamin D binding protein)	Extracellular Space	transporter		18	16	5.8096	6.2243	5.65504	5.89659	5.7852	5.84872	6.05955	5.72455	5.47168	5.92584	5.55269	5.76646	5.63994	5.76646	5.72455	5.68987	6.0647	5.85556	5.88242	6.19154	6.25465	6.42576	4.33177	0.0281861	-2.23555	-0.204571	0.0451575	-0.124168	0.946172	0.114232	0.361317	0.124841	-2.79781	-0.318804	0.0150929	0.249009
2::sp|P02790|HEMO_HUMAN	HEMO_HUMAN	P02790	HPX	hemopexin	Extracellular Space	transporter		17	15	6.38488	6.69084	6.35483	6.69084	6.72676	6.71388	6.64698	6.63253	6.30158	6.79192	6.94317	6.63253	6.44186	6.42576	6.60639	6.77313	6.40813	6.63253	6.54425	6.26465	6.71388	6.75624	0.0106405	0.989422	-0.0535435	-0.00557143	0.95818	-0.0583159	-0.160207	-0.0140536	0.875181	-0.0713829	0.0819492	0.00848214	0.935935	-0.0130669
2::sp|P04054|PA21B_HUMAN	PA21B_HUMAN	P04054	PLA2G1B	phospholipase A2, group IB (pancreas)	Extracellular Space	enzyme		4	4	3.97837	4.17986	4.11309	4.21181	4.06635	4.87777	4.0873	4.04319	4.32144	4.22457	4.51152	4.39259	4.21181	4.2459	3.95689	5.04009	5.60205	4.88159	4.22457	4.15421	3.89272	4.24876	0.989323	0.390187	0.492046	0.0625714	0.631565	0.132814	1.12006	0.283964	0.282956	0.123575	-0.937465	-0.221393	0.36561	-0.00923888
2::sp|P04075|ALDOA_HUMAN	ALDOA_HUMAN	P04075	ALDOA	aldolase A, fructose-bisphosphate	Cytoplasm	enzyme		29	24	5.88683	6.35483	6.42576	6.12861	6.01575	6.30989	6.37459	6.56688	6.75624	6.38488	6.03227	6.52797	6.64698	6.77313	6.64698	6.38488	6.60639	6.52797	6.56688	6.40813	6.37459	6.30158	5.02184	0.0177488	2.51978	0.312857	0.0269203	0.256993	3.04052	0.26325	0.00947117	0.158162	0.486488	0.0496071	0.63472	-0.0988305
2::sp|P04217|A1BG_HUMAN	A1BG_HUMAN	P04217	A1BG	alpha-1-B glycoprotein	Extracellular Space	other		4	4	4.84841	4.99791	5.04682	5.07414	5.29791	4.3757	4.6537	4.91055	5.01771	4.82601	5.24976	4.43378	5.02589	4.57076	4.30832	4.26285	4.62716	4.95788	5.16236	5.0718	5.36995	5.12003	0.0299181	0.970571	-0.236152	-0.037	0.817297	-0.0873563	-0.207093	-0.0392857	0.839146	0.016931	0.012351	0.00228571	0.990333	0.104287
2::sp|P04264|K2C1_HUMAN	K2C1_HUMAN	P04264	KRT1	keratin 1	Cytoplasm	other		62	51	7.80382	7.80382	7.97902	7.97902	7.80382	7.42377	7.80382	7.80382	7.80382	7.80382	7.80382	7.97902	7.97902	7.80382	7.80382	7.10128	7.10128	7.97902	7.97902	7.97902	7.80382	7.15641	1.58689	0.230506	0.704651	0.0542857	0.494477	0	-1.09482	-0.186839	0.293466	0	1.50144	0.241125	0.157135	0
2::sp|P04406|G3P_HUMAN	G3P_HUMAN	P04406	GAPDH	glyceraldehyde-3-phosphate dehydrogenase	Cytoplasm	enzyme		23	21	6.87281	6.46394	6.87281	6.64698	6.77313	6.37459	6.71388	6.69084	6.54425	6.37459	6.77313	7.31128	6.81558	6.54425	6.77313	6.01575	6.64698	6.48527	6.87281	6.64698	7.31128	7.31128	0.121956	0.885875	0.353925	0.0478571	0.729536	-0.0230347	0.476343	0.0837321	0.641737	-0.00382565	-0.185365	-0.035875	0.855804	0.0192091
2::sp|P04430|KV122_HUMAN	KV122_HUMAN	P04430	Ig<kappa>	Ig kappa chain V-I region BAN				2	1	2.37662	2.36173	2.29829	4.29608	3.99239	4.62716	4.29823	4.77881	2.48104	4.10933	3.85936	3.5813	2.34871	2.18617	2.2694	1.37053	4.02983	2.11205	2.02952	2.29537	1.12399	3.27858	3.01129	0.0731147	-0.234306	-0.129429	0.818697	-0.411091	-2.21626	-1.15054	0.0451283	-1.80166	2.02454	1.02111	0.0639617	-1.39057
2::sp|P04434|KV310_HUMAN	KV310_HUMAN	P04434	Ig<kappa>	Ig kappa chain V-III region VH (Fragment)				2	1	4.24876	4.7959	4.21181	4.43273	4.14651	4.69152	4.39479	4.45746	4.71686	4.22681	4.54793	4.67185	4.37899	4.02119	4.56264	4.77276	2.11205	4.22176	4.17986	4.42969	4.4206	2.64692	1.66837	0.215017	0.105122	0.0138571	0.918016	0.0626754	-1.30857	-0.499214	0.213342	-0.0736083	1.34456	0.513071	0.201759	-0.136284
2::sp|P04632|CPNS1_HUMAN	CPNS1_HUMAN	P04632	CAPNS1	calpain, small subunit 1	Cytoplasm	peptidase		3	3	4.9554	5.16236	5.13299	4.74506	4.36896	5.25566	5.3867	4.84636	4.94881	4.86041	5.2423	5.01485	5.02084	5.04009	5.39165	4.82601	4.97216	4.84636	4.93128	5.21582	4.89436	4.93128	0.000966343	0.999034	-0.0345289	-0.00485714	0.973023	-0.118141	6.18668e-15	8.88178e-16	1	-0.201715	-0.0547131	-0.00485714	0.957199	-0.0835737
2::sp|P04792|HSPB1_HUMAN	HSPB1_HUMAN	P04792	HSPB1	heat shock 27kDa protein 1	Cytoplasm	other		10	10	5.12003	5.44054	5.47168	5.45454	5.66635	5.53877	5.4679	5.62245	5.30431	5.50697	5.64652	4.77881	5.26447	5.40888	5.88242	5.42246	5.38062	5.6614	5.59257	4.4608	5.52257	5.73332	0.194625	0.824764	-0.701417	-0.0898571	0.496421	-0.0590282	0.0310379	0.00542857	0.975711	0.0896615	-0.488682	-0.0952857	0.633207	0.14869
2::sp|P05089|ARGI1_HUMAN	ARGI1_HUMAN	P05089	ARG1	arginase, liver	Cytoplasm	enzyme		7	7	5.04682	4.55236	4.83496	5.26447	5.25566	4.54104	4.87777	5.13299	4.93384	4.76275	5.1462	5.09277	4.46293	4.61088	5.02589	4.16564	4.25639	4.97588	4.78434	4.9782	4.39605	4.06635	2.26484	0.131162	-0.215351	-0.0328571	0.83311	0.0560723	-1.77861	-0.329429	0.0986834	-0.287573	1.64729	0.296571	0.123445	-0.343645
2::sp|P05452|TETN_HUMAN	TETN_HUMAN	P05452	CLEC3B	C-type lectin domain family 3, member B	Extracellular Space	other		2	2	3.80944	2.36173	3.10716	2.30311	3.22802	4.18734	4.2441	4.10172	2.48104	3.71961	3.05854	4.17986	2.34871	4.15151	3.63328	3.63328	3.89173	3.0144	3.77899	3.23777	4.3624	3.9294	0.563369	0.578511	0.268323	0.114714	0.793008	0.491595	1.12869	0.365	0.279428	0.478119	-0.775822	-0.250286	0.451738	-0.0134755
2::sp|P05787|K2C8_HUMAN	K2C8_HUMAN	P05787	KRT8	keratin 8	Cytoplasm	other		30	17	6.17674	5.69895	6.01179	5.9715	5.52841	6.27916	5.86285	5.99551	5.9138	6.2243	5.88242	5.85556	6.01575	5.99551	6.30158	5.49737	5.52257	6.23642	6.10681	6.94317	6.44186	6.59187	1.35741	0.281173	0.462897	0.0505714	0.65172	0.0240075	1.2949	0.272393	0.217882	0.297498	-1.14312	-0.221821	0.273606	0.27349
2::sp|P06312|KV401_HUMAN	KV401_HUMAN	P06312	IGKV4-1	immunoglobulin kappa variable 4-1	Extracellular Space	other		3	1	2.37662	5.0718	4.77276	4.85499	4.75091	4.36896	4.55519	4.84251	4.06062	4.85221	5.09631	4.77276	3.73317	4.59445	2.2694	5.02354	4.1601	3.81837	4.03934	2.29537	4.48051	4.72984	1.42003	0.266225	0.43677	0.171429	0.670034	0.021848	-1.0604	-0.541143	0.308267	-0.651195	1.65169	0.712571	0.122534	-0.673043
2::sp|P06727|APOA4_HUMAN	APOA4_HUMAN	P06727	APOA4	apolipoprotein A-IV	Extracellular Space	transporter		10	9	4.78036	4.59445	4.54104	4.30267	4.30037	4.06441	4.05542	3.79981	4.27325	4.39479	4.86549	4.52471	4.15421	4.03461	4.10933	3.9294	3.71961	3.95291	4.41405	4.43378	4.86041	4.93384	0.123787	0.884275	-0.504951	-0.0842857	0.622738	-0.0294195	-0.425716	-0.0825893	0.677278	-0.0409815	-0.00815948	-0.00169643	0.993614	-0.011562
2::sp|P06733|ENOA_HUMAN	ENOA_HUMAN	P06733	ENO1	enolase 1, (alpha)	Cytoplasm	enzyme		34	27	6.99718	6.44186	6.38488	6.56688	6.37459	6.59187	6.26465	6.79192	6.94317	6.44186	6.64698	6.99718	6.94317	6.9196	6.71388	6.79192	6.94317	6.81558	6.84664	7.04828	6.84664	6.77313	6.74471	0.00611802	2.48421	0.294429	0.0287357	0.477738	3.53819	0.329929	0.0036378	0.389247	-0.436171	-0.0355	0.669869	-0.0884918
2::sp|P06744|G6PI_HUMAN	G6PI_HUMAN	P06744	GPI	glucose-6-phosphate isomerase	Extracellular Space	enzyme		21	19	6.60639	6.40813	6.50702	6.54425	6.84664	6.23642	6.59187	6.30989	6.40813	6.23642	6.81558	6.59187	6.48527	6.2243	6.59187	6.64698	6.33022	6.16888	6.12861	6.3948	6.38488	6.30989	1.34824	0.283441	-0.88963	-0.0955714	0.391151	-0.136123	-1.72433	-0.164661	0.108329	-0.186705	0.678494	0.0690893	0.509357	-0.0505819
2::sp|P07355-2|ANXA2_HUMAN	ANXA2_HUMAN	P07355-2	ANXA2	annexin A2	Plasma Membrane	other		18	16	5.8228	5.61025	5.73857	5.99551	5.88683	5.98119	5.82885	6.12861	5.70408	5.53439	5.82885	6.01575	5.62898	5.50697	6.04667	6.01179	6.19154	5.84273	5.81624	5.88683	5.44054	5.42668	0.236196	0.79191	-0.712237	-0.0738571	0.489935	-0.124766	-0.0412593	-0.00473214	0.967716	0.0359306	-0.516218	-0.069125	0.61437	0.160696
2::sp|P07384|CAN1_HUMAN	CAN1_HUMAN	P07384	CAPN1	calpain 1, (mu/I) large subunit	Cytoplasm	peptidase		6	4	4.45311	4.92579	5.08509	4.77086	4.78853	5.2423	4.79338	4.84476	4.99054	5.04009	4.80765	4.6495	5.04009	5.09631	4.77086	4.6495	5.23093	5.21381	5.12758	5.8096	4.87777	4.98129	1.25807	0.30683	0.516506	0.0585714	0.614886	0.197165	1.33132	0.217179	0.205958	0.261054	-1.07118	-0.158607	0.303575	0.0638893
2::sp|P07477|TRY1_HUMAN	TRY1_HUMAN	P07477	PRSS1*	protease, serine, 1 (trypsin 1)	Extracellular Space	peptidase		5	3	6.00239	5.55877	5.06995	5.3543	5.5254	5.64652	5.57418	5.52841	5.80578	5.68987	5.36453	5.3543	5.42891	5.70896	5.21948	5.12758	5.7852	4.91055	5.25823	5.64652	5.31609	5.32965	1.92006	0.17399	0.168429	0.0214286	0.869051	-0.0303643	-1.43776	-0.20875	0.174136	-0.271617	1.8649	0.230179	0.0849239	-0.241252
2::sp|P07686|HEXB_HUMAN	HEXB_HUMAN	P07686	HEXB	hexosaminidase B (beta polypeptide)	Cytoplasm	enzyme		7	5	5.46366	6.30158	5.98119	5.87767	5.99551	5.86285	5.42891	5.80578	5.8096	5.9715	5.73857	5.39165	5.88242	5.75449	5.32965	5.83735	5.52841	5.66635	5.8228	5.62898	5.50252	5.71983	1.74029	0.202297	-0.58875	-0.0797143	0.566947	-0.0718911	-1.70222	-0.215214	0.11249	-0.230007	1.48112	0.1355	0.1624	-0.158116
2::sp|P07741|APT_HUMAN	APT_HUMAN	P07741	APRT	adenine phosphoribosyltransferase	Cytoplasm	enzyme		2	1	3.60843	4.91497	4.54793	4.55519	3.54543	4.3978	4.35078	4.3624	2.48104	2.31138	3.42053	2.98013	3.61541	4.68915	4.78036	2.8217	4.07737	3.67661	3.66196	4.40547	4.2459	3.71611	2.84368	0.0831092	-2.21788	-0.865857	0.0466154	-0.977278	-1.21717	-0.351161	0.245175	-0.501067	-1.32544	-0.514696	0.207848	0.476212
2::sp|P07814|SYEP_HUMAN	SYEP_HUMAN	P07814	EPRS	glutamyl-prolyl-tRNA synthetase	Cytoplasm	enzyme		4	3	3.70449	4.32144	3.34819	3.65444	4.09646	4.37899	4.36896	4.22176	4.25861	3.85936	3.63328	3.9294	3.91255	4.11309	3.45478	3.13153	4.00406	3.02112	2.02952	3.95291	3.61261	3.69444	4.46366	0.0257561	0.0459721	0.00814286	0.964089	-0.16706	-2.18053	-0.618821	0.0481886	-0.562767	2.44846	0.626964	0.0292977	-0.395706
2::sp|P07900-2|HS90A_HUMAN	HS90A_HUMAN	P07900-2	HSP90AA1	heat shock protein 90kDa alpha (cytosolic), class A member 1	Cytoplasm	enzyme		18	11	5.31037	4.93894	4.88159	4.91896	4.71281	4.92579	4.61999	4.99307	4.66462	4.6613	4.76275	5.3867	4.99791	5.02883	5.34754	4.73879	4.55236	5.5639	5.73857	5.61025	5.37748	5.27012	3.28307	0.0596127	0.209636	0.0267143	0.837468	0.0741048	2.11021	0.373589	0.0547869	0.443549	-1.89016	-0.346875	0.0812378	0.369444
2::sp|P07951-3|TPM2_HUMAN	TPM2_HUMAN	P07951-3	TPM2*	tropomyosin 2 (beta)	Cytoplasm	other		6	1	3.92409	3.98141	4.06062	4.17986	4.21656	4.12679	3.62931	4.4608	4.39109	3.2698	3.24651	3.56861	3.91478	4.06062	3.3166	3.51535	2.12683	4.29823	3.96249	3.75553	2.87984	4.21476	1.75785	0.199318	-0.847053	-0.172143	0.41354	-0.145844	-1.7769	-0.50825	0.0989766	-0.425183	1.02454	0.336107	0.324266	-0.279339
2::sp|P08603|CFAH_HUMAN	CFAH_HUMAN	P08603	CFH	complement factor H	Extracellular Space	other		16	16	4.85799	4.98129	4.31166	4.83496	4.55519	4.85499	5.02354	4.84841	4.86764	4.70709	4.87204	5.00322	4.37127	4.81066	4.9782	4.90479	5.05035	4.3476	4.81066	4.72789	5.3233	5.47168	0.980745	0.393232	0.0700875	0.00857143	0.945278	-0.00657447	1.11126	0.177589	0.286588	0.0865086	-1.12295	-0.169018	0.281771	0.0930831
2::sp|P08708|RS17_HUMAN	RS17_HUMAN	P08708	RPS17/RPS17L	ribosomal protein S17	Cytoplasm	other		1	1	2.37662	2.36173	2.29829	3.56361	3.6963	2.20914	2.17498	2.11205	4.33831	2.31138	3.55628	3.59435	3.2637	2.18617	4.19512	2.91314	2.45944	2.11205	2.02952	2.29537	4.33831	3.86311	0.457693	0.639538	0.933963	0.382857	0.368736	0.901971	0.82366	0.356911	0.424986	0.32456	0.0547158	0.0259464	0.957197	-0.577411
2::sp|P08727|K1C19_HUMAN	K1C19_HUMAN	P08727	KRT19	keratin 19	Cytoplasm	other		20	2	3.46763	3.46173	5.34294	4.77658	2.25621	2.20914	3.36652	3.38894	3.62379	2.31138	3.24318	3.34571	2.34871	3.27858	2.2694	2.80675	1.24062	2.11205	3.92799	2.29537	4.89843	3.94098	0.721213	0.499001	-0.983325	-0.477286	0.344859	-0.183144	-1.00105	-0.618196	0.335071	-0.910667	0.284309	0.140911	0.780652	-0.727524
2::sp|P08779|K1C16_HUMAN	K1C16_HUMAN	P08779	KRT16	keratin 16	Cytoplasm	other		38	19	6.26465	6.77313	6.77313	6.84664	6.69084	5.9138	6.01179	6.42576	6.44186	6.72676	7.04828	6.64698	6.17674	6.71388	5.71983	5.7852	5.63994	6.35483	6.50702	6.38488	5.59257	5.70408	6.73309	0.00615976	0.708496	0.129429	0.492172	-0.0438641	-2.52017	-0.506732	0.025596	-0.93833	3.62726	0.636161	0.00306777	-0.894466
2::sp|P08861|CEL3B_HUMAN	CEL3B_HUMAN	P08861	CELA3B	chymotrypsin-like elastase family, member 3B	unknown	peptidase		9	6	4.10172	4.12679	3.87797	4.49771	4.48287	5.47899	4.70446	4.53169	4.53169	4.20817	4.78853	4.22176	4.30267	4.84476	4.86221	6.50702	5.75843	4.73879	5.13299	3.98599	4.642	4.00556	1.52897	0.242266	0.102648	0.0228571	0.919938	0.0488197	1.30492	0.486839	0.214547	0.317625	-1.38039	-0.463982	0.190743	0.268805
2::sp|P09382|LEG1_HUMAN	LEG1_HUMAN	P09382	LGALS1	lectin, galactoside-binding, soluble, 1	Extracellular Space	other		7	7	5.0718	5.52841	5.25823	4.85799	5.40888	5.14071	5.25566	5.50252	5.22924	5.04349	4.81961	5.42246	5.55269	5.30431	5.84872	5.1762	5.6614	5.36995	5.63218	4.89843	5.24976	5.59257	1.26802	0.304148	0.387639	0.0502857	0.705071	0.0486487	1.49214	0.211196	0.159528	0.225601	-1.07169	-0.160911	0.303351	0.176952
2::sp|P09429|HMGB1_HUMAN	HMGB1_HUMAN	P09429	HMGB1	high mobility group box 1	Nucleus	transcription regulator		6	5	5.06658	5.21135	5.05704	5.2096	4.75294	4.25341	4.86764	5.59669	4.92174	4.98129	4.58221	4.85499	5.38062	4.88159	4.96365	3.88964	3.50679	5.23853	5.09995	4.65909	5.09631	4.30832	1.73022	0.204026	0.611856	0.111571	0.55205	-0.135295	-1.19617	-0.321625	0.25299	-0.245671	1.60487	0.433196	0.132529	-0.110376
2::sp|P09669|COX6C_HUMAN	COX6C_HUMAN	P09669	COX6C	cytochrome c oxidase subunit VIc	Cytoplasm	enzyme		1	1	3.88964	4.11309	3.27858	3.77094	3.0837	3.02761	3.2637	3.09361	2.48104	2.31138	3.43902	3.29355	4.16564	3.03732	2.2694	3.96891	3.51895	2.11205	2.02952	3.13153	2.21121	2.21121	3.18586	0.0640968	-1.30946	-0.372429	0.214897	-0.184973	-2.5119	-0.808232	0.0259984	-1.03827	1.21733	0.435804	0.245114	-0.853301
2::sp|P09923|PPBI_HUMAN	PPBI_HUMAN	P09923	ALPI	alkaline phosphatase, intestinal	Plasma Membrane	phosphatase		10	10	5.23093	4.67823	4.74506	4.86549	4.76065	5.21948	4.72789	4.7182	4.7182	4.41405	5.09277	4.84476	4.9782	4.84997	4.92174	5.80578	5.5639	4.94881	5.05035	5.24473	4.53434	4.52857	1.35915	0.280745	-0.7193	-0.0872857	0.485729	0.084112	0.971124	0.185304	0.349209	0.238929	-1.44902	-0.272589	0.171023	0.154817
2::sp|P09960|LKHA4_HUMAN	LKHA4_HUMAN	P09960	LTA4H	leukotriene A4 hydrolase	Cytoplasm	enzyme		8	8	4.66955	4.49771	5.19573	5.22251	5.03324	4.82601	4.9554	4.96365	5.04009	4.94881	5.23853	5.41192	5.12758	4.91055	5.63218	4.91497	5.07845	5.3543	5.06995	5.84273	5.29791	5.36453	4.56628	0.0240254	1.4501	0.177429	0.172661	0.0846907	2.70112	0.404946	0.0181551	0.370706	-1.71194	-0.227518	0.110644	0.286015
2::sp|P09972|ALDOC_HUMAN	ALDOC_HUMAN	P09972	ALDOC	aldolase C, fructose-bisphosphate	Cytoplasm	enzyme		5	1	2.37662	3.48503	2.29829	3.86886	2.25621	2.20914	2.17498	3.92245	2.48104	2.31138	2.21018	3.63328	2.34871	2.18617	4.22931	3.42582	3.67824	2.11205	2.02952	2.29537	3.24318	3.49024	0.610803	0.553236	0.158043	0.0604286	0.877051	0.0504252	1.00036	0.395875	0.335394	1.03621	-0.835099	-0.335446	0.418745	0.985789
2::sp|P0C7H8|KRA23_HUMAN	KRA23_HUMAN	P0C7H8	KRTAP2-3 (includes others)	keratin associated protein 2-3	unknown	other		1	1	3.79108	2.36173	3.24318	2.30311	3.47818	2.20914	2.17498	3.09265	2.48104	2.31138	3.29522	3.17819	3.3166	3.0144	3.39699	2.77639	2.72675	3.62379	3.60843	3.47983	2.50139	3.59435	1.21133	0.319789	0.537508	0.161143	0.600743	0.730922	1.40326	0.418946	0.18397	1.07668	-1.14331	-0.257804	0.273526	0.345758
2::sp|P0C7M2|RA1L3_HUMAN	RA1L3_HUMAN	P0C7M2	HNRPA1L3	Putative heterogeneous nuclear ribonucleoprotein A1-like 3				11	8	5.31609	5.49737	5.5639	5.71983	6.09405	5.84273	5.76646	5.82885	5.63218	5.89136	5.86746	5.67074	6.63253	5.52257	5.25262	5.2423	5.73332	6.30989	6.33022	5.41758	5.6614	5.79184	0.494172	0.617703	1.05888	0.178	0.310504	0.10902	0.171559	0.0316607	0.866426	-0.022462	0.709031	0.146339	0.490826	-0.131482
2::sp|P10153|RNAS2_HUMAN	RNAS2_HUMAN	P10153	RNASE2	ribonuclease, RNase A family, 2 (liver, eosinophil-derived neurotoxin)	Cytoplasm	enzyme		4	4	4.87777	5.33314	5.01291	4.71686	4.73743	4.76629	4.45746	5.27245	5.05704	5.49922	5.39165	4.18734	5.39165	5.71983	5.22251	4.87204	4.95209	5.24473	5.5639	4.37275	5.53877	5.49315	1.74873	0.200859	1.74218	0.374	0.107023	0.625359	1.71852	0.314625	0.109408	0.467335	0.253726	0.059375	0.803676	-0.158024
2::sp|P10253|LYAG_HUMAN	LYAG_HUMAN	P10253	GAA	glucosidase, alpha; acid	Cytoplasm	enzyme		3	3	5.65504	4.40547	5.02354	4.65107	4.70914	4.84251	4.61088	4.86221	5.21381	5.80578	4.42697	4.50575	4.70914	5.3017	2.2694	5.0718	4.50961	4.79878	4.58721	4.35078	4.78036	4.37275	2.07055	0.153642	0.548787	0.132571	0.593216	0.153065	-1.38622	-0.499946	0.188996	-0.160731	1.69248	0.632518	0.114369	-0.313796
2::sp|P10768|ESTD_HUMAN	ESTD_HUMAN	P10768	ESD	esterase D	Cytoplasm	enzyme		10	10	5.61025	5.3233	5.73332	5.86746	5.76646	5.66635	5.61025	5.62898	5.83735	5.76646	5.63994	5.50252	5.65504	5.54272	5.55877	5.75449	5.41192	5.49315	5.60205	5.75095	5.35756	5.42891	1.3663	0.278996	-0.00363344	-0.000285714	0.997161	-0.026401	-1.30766	-0.108821	0.213643	-0.140386	1.5423	0.108536	0.146986	-0.113985
2::sp|P10909-2|CLUS_HUMAN	CLUS_HUMAN	P10909-2	CLU	clusterin	Cytoplasm	other		1	1	2.37662	2.36173	2.29829	2.30311	2.25621	2.20914	2.17498	2.11205	2.48104	2.31138	2.21018	2.99703	2.34871	2.18617	2.2694	3.449	2.27693	2.11205	3.33715	3.62931	4.27615	4.42473	6.05968	0.00921227	0.817768	0.0951429	0.429429	0.0130951	2.70307	0.938893	0.0180879	1.09478	-2.33139	-0.84375	0.0364686	1.08169
2::sp|P10915|HPLN1_HUMAN	HPLN1_HUMAN	P10915	HAPLN1	hyaluronan and proteoglycan link protein 1	Extracellular Space	other		6	6	3.57122	5.3543	3.81631	4.25639	4.32301	4.82979	4.03205	4.15151	3.74292	5.9427	3.52169	4.28097	4.52857	4.12811	3.9891	5.27245	4.70446	4.03934	4.78853	4.14477	4.09646	4.59589	0.117822	0.889499	0.044048	0.0165714	0.965591	-0.104878	0.513936	0.142036	0.61592	0.113939	-0.383677	-0.125464	0.707419	0.218816
2::sp|P11142|HSP7C_HUMAN	HSP7C_HUMAN	P11142	HSPA8	heat shock 70kDa protein 8	Cytoplasm	enzyme		40	27	6.10681	6.33022	6.19154	6.27916	6.25465	6.64698	6.60639	6.71388	6.59187	6.50702	6.2243	6.38488	6.42576	6.64698	6.10681	6.84664	6.63253	6.54425	6.64698	6.10681	6.56688	6.79192	1.39092	0.273062	1.53622	0.154143	0.150421	0.227851	1.43931	0.185357	0.173704	0.320539	-0.25563	-0.0312143	0.802237	0.0926884
2::sp|P11678|PERE_HUMAN	PERE_HUMAN	P11678	EPX	eosinophil peroxidase	Cytoplasm	enzyme		2	2	2.37662	3.24318	3.43902	3.36652	3.31762	3.1121	2.17498	2.98013	2.48104	2.31138	2.21018	3.45789	2.34871	2.18617	3.87304	3.04203	3.94652	3.31762	2.77639	2.29537	2.90274	3.34571	2.77939	0.0873366	-1.65396	-0.436571	0.124037	-0.89447	0.660754	0.183071	0.520308	-0.0633566	-2.30269	-0.619643	0.0384665	0.831114
2::sp|P12104|FABPI_HUMAN	FABPI_HUMAN	P12104	FABP2	fatty acid binding protein 2, intestinal	Cytoplasm	transporter		2	2	3.55628	3.69444	3.3239	2.30311	3.41784	2.20914	3.27539	3.3166	3.53912	2.31138	3.69952	2.00702	4.22931	3.39072	4.6537	3.7893	3.35465	4.2459	4.24876	3.92245	2.85502	2.18617	1.15622	0.335849	0.273521	0.102143	0.789104	0.066818	1.45277	0.545714	0.169995	0.531971	-1.06854	-0.443571	0.30472	0.465153
2::sp|P12268|IMDH2_HUMAN	IMDH2_HUMAN	P12268	IMPDH2	IMP (inosine 5'-monophosphate) dehydrogenase 2	Cytoplasm	enzyme		2	1	2.37662	3.61541	2.29829	2.30311	2.25621	3.22802	2.17498	2.11205	3.40515	2.31138	2.21018	2.00702	2.34871	2.18617	2.2694	2.90274	1.52405	2.11205	2.02952	2.29537	1.12399	-1.87646	2.39445	0.118196	-0.854041	-0.238857	0.409808	-0.0929278	-1.77403	-1.0598	0.0994665	-0.232321	1.39946	0.820946	0.185084	-0.139394
2::sp|P12273|PIP_HUMAN	PIP_HUMAN	P12273	PIP	prolactin-induced protein	Extracellular Space	other		5	4	4.365	4.82601	4.66955	5.41758	5.34754	4.78558	5.69895	4.9782	3.90329	4.89843	5.3543	5.89136	4.63981	4.84841	5.35756	4.21476	4.06062	4.92579	4.83894	5.1462	4.31166	3.87797	1.27592	0.302037	-0.291839	-0.0857143	0.775394	0.0724166	-1.59091	-0.424125	0.135645	-0.250713	1.13288	0.338411	0.277726	-0.32313
2::sp|P12277|KCRB_HUMAN	KCRB_HUMAN	P12277	CKB	creatine kinase, brain	Cytoplasm	kinase		18	18	6.04667	6.11475	6.75624	7.10128	7.10128	5.9304	6.52797	6.15068	6.79192	6.81558	6.75624	6.00239	6.30158	6.79192	6.11475	6.20854	6.11475	6.27916	6.16888	7.15641	6.04667	5.99551	0.971642	0.396491	0.0205545	0.00471429	0.983939	0.22827	-1.11733	-0.250393	0.284077	-0.386156	1.35736	0.255107	0.197765	-0.614426
2::sp|P12532|KCRU_HUMAN	KCRU_HUMAN	P12532	CKMT1A	Creatine kinase U-type, mitochondrial				8	6	5.21948	5.28977	5.21135	5.16591	5.06658	4.50961	4.75091	4.86549	5.37748	5.08509	4.46293	4.27831	4.77086	4.77881	4.81961	4.76065	5.08509	4.25861	4.52471	5.20577	4.91497	5.33314	0.851971	0.442237	-1.29107	-0.228	0.220999	-0.38711	-0.991592	-0.167571	0.339495	-0.298623	-0.32407	-0.0604286	0.75104	0.088487
2::sp|P12724|ECP_HUMAN	ECP_HUMAN	P12724	RNASE3	ribonuclease, RNase A family, 3	Extracellular Space	enzyme		1	1	4.66462	4.51152	4.61088	3.73317	3.60173	3.74292	3.61541	2.11205	4.96773	3.61541	4.45054	3.94652	4.51922	4.14982	4.39259	3.74857	4.04998	4.33502	4.20176	4.1728	2.69819	2.98396	0.229038	0.797463	-0.258554	-0.102714	0.800361	0.406905	-0.819016	-0.245714	0.427537	0.368472	0.351789	0.143	0.730633	-0.0384331
2::sp|P12814|ACTN1_HUMAN	ACTN1_HUMAN	P12814	ACTN1	actinin, alpha 1	Cytoplasm	other		30	14	5.00029	4.72205	4.94184	4.92174	4.79878	5.2096	5.41192	5.34294	4.94531	5.00322	4.6978	6.12861	5.3233	5.28214	5.65504	4.78036	5.26188	5.40888	5.53439	5.30431	5.42246	5.45454	2.19267	0.139058	1.26102	0.245143	0.231267	0.340304	2.70146	0.351625	0.0181433	0.473829	-0.564392	-0.106482	0.582095	0.133525
2::sp|P12821|ACE_HUMAN	ACE_HUMAN	P12821	ACE	angiotensin I converting enzyme (peptidyl-dipeptidase A) 1	Plasma Membrane	peptidase		5	3	3.77094	4.55814	4.16425	3.52612	3.13153	3.81365	3.85936	3.02761	3.38894	4.35078	4.642	4.25861	4.95381	3.64169	3.63828	4.76275	4.5643	4.74121	4.27615	3.8211	3.94098	3.69312	0.754881	0.483652	0.652962	0.205857	0.526093	0.444956	1.45933	0.347625	0.168211	0.294912	-0.466771	-0.141768	0.64839	-0.150044
2::sp|P13010|XRCC5_HUMAN	XRCC5_HUMAN	P13010	XRCC5	X-ray repair complementing defective repair in Chinese hamster cells 5 (double-strand-break rejoining)	Nucleus	enzyme		4	3	3.91255	4.79154	4.3529	4.53434	4.68915	4.3309	4.28372	4.35485	5.1462	4.17467	4.66955	4.77658	4.15726	4.71686	4.81066	4.61729	4.41164	4.40547	4.49771	4.59589	4.86549	4.79338	1.0966	0.354237	0.897306	0.157286	0.387204	0.316645	1.70502	0.210911	0.111956	0.253688	-0.37168	-0.053625	0.716119	-0.0629575
2::sp|P13645|K1C10_HUMAN	K1C10_HUMAN	P13645	KRT10	keratin 10	Cytoplasm	other		47	35	7.61232	7.42377	7.80382	7.42377	7.61232	7.31128	7.31128	7.61232	7.42377	7.31128	7.31128	7.61232	7.42377	7.61232	7.10128	6.87281	6.87281	7.80382	7.61232	7.61232	6.94317	6.87281	2.59424	0.100897	-0.316343	-0.0274286	0.757177	0	-1.76151	-0.288339	0.101637	-0.401539	1.64891	0.260911	0.123109	-0.401539
2::sp|P13647|K2C5_HUMAN	K2C5_HUMAN	P13647	KRT5	keratin 5	Cytoplasm	other		48	4	6.50702	6.23642	6.64698	6.46394	6.23642	5.72455	5.9304	6.13618	6.52797	6.3948	6.52797	6.35483	5.98934	6.23642	5.19573	5.4679	5.42891	6.25465	5.80578	6.44186	5.41758	5.25262	7.79846	0.00336747	0.413915	0.0602857	0.686239	0.118413	-2.79813	-0.590911	0.0150835	-0.78801	3.41993	0.651196	0.00456422	-0.906423
2::sp|P13796|PLSL_HUMAN	PLSL_HUMAN	P13796	LCP1	lymphocyte cytosolic protein 1 (L-plastin)	Cytoplasm	other		22	19	5.12758	5.30431	5.14961	5.31037	5.40216	5.89659	5.85556	5.4055	5.28214	5.41192	5.57418	5.88683	5.73332	5.2096	5.31037	5.39165	6.12861	6.09405	6.00239	5.5639	5.75095	5.41758	1.68161	0.21261	0.431338	0.0651429	0.67387	0.101549	1.6157	0.272214	0.130156	0.347057	-1.35375	-0.207071	0.198884	0.245507
2::sp|P14174|MIF_HUMAN	MIF_HUMAN	P14174	MIF	macrophage migration inhibitory factor (glycosylation-inhibiting factor)	Extracellular Space	cytokine		2	2	5.32965	5.40216	5.50697	5.5639	5.75449	5.88242	5.17017	5.59257	5.27245	5.47168	5.30431	6.05955	5.70896	5.61517	6.15068	4.95209	5.86746	5.61025	5.8096	6.15068	6.02213	5.87767	1.82595	0.18822	0.432974	0.0594286	0.672714	0.0855993	1.69182	0.289554	0.114497	0.365599	-1.31236	-0.230125	0.212098	0.28
2::sp|P14410|SUIS_HUMAN	SUIS_HUMAN	P14410	SI	sucrase-isomaltase (alpha-glucosidase)	Cytoplasm	enzyme		2	1	2.37662	3.54907	4.00954	3.47626	3.28169	3.94652	3.65238	3.60843	2.48104	3.47818	3.13494	3.34212	2.34871	3.27539	4.28758	3.3702	2.20914	4.23854	4.29278	3.54543	3.26814	3.3239	1.26952	0.303744	-1.35289	-0.375	0.201031	-0.273676	0.291714	0.0965714	0.775109	-0.0912527	-1.47381	-0.471571	0.164331	0.182423
2::sp|P14543-2|NID1_HUMAN	NID1_HUMAN	P14543-2	NID1	nidogen 1	Extracellular Space	other		1	1	4.53434	3.91478	3.86886	4.1361	3.91478	4.00556	3.61103	2.98396	4.25341	3.78274	3.29946	3.47983	3.30519	3.40515	3.46925	2.55179	3.91255	3.40515	3.40636	3.39699	1.12399	2.05147	5.52365	0.0128531	-2.63913	-0.496714	0.0216083	-0.509628	-2.94029	-1.08337	0.0114841	-0.513709	1.53345	0.586661	0.149136	-0.00408152
2::sp|P14555|PA2GA_HUMAN	PA2GA_HUMAN	P14555	PLA2G2A	phospholipase A2, group IIA (platelets, synovial fluid)	Cytoplasm	enzyme		2	2	2.37662	2.36173	3.56361	3.41784	3.58913	3.02112	3.728	2.11205	2.48104	3.63828	3.60173	3.70786	3.81837	3.53912	2.2694	3.40636	3.92409	3.68302	3.50679	3.656	2.54442	2.82739	0.0669807	0.935433	0.355329	0.119857	0.72851	0.183893	0.247619	0.0757143	0.808297	0.0387392	0.133503	0.0441429	0.89584	-0.145154
2::sp|P14618|KPYM_HUMAN	KPYM_HUMAN	P14618	PKM	pyruvate kinase, muscle	Cytoplasm	kinase		25	25	5.86285	5.8096	5.8228	5.92584	5.9304	5.67074	5.84273	6.0647	5.72455	6.01179	5.98934	6.15068	5.95932	5.95932	5.95227	5.84872	6.44186	5.9715	5.98934	6.30158	6.3948	6.3948	6.67866	0.00635947	2.3822	0.142	0.0346235	0.14661	3.32646	0.324	0.00546248	0.302733	-1.76142	-0.182	0.101653	0.156123
2::sp|P14854|CX6B1_HUMAN	CX6B1_HUMAN	P14854	COX6B1	cytochrome c oxidase subunit VIb polypeptide 1 (ubiquitous)	Cytoplasm	enzyme		1	1	4.33502	4.74121	2.29829	2.30311	2.25621	2.20914	3.64356	2.11205	2.48104	2.31138	2.21018	3.33283	3.61103	2.18617	2.2694	1.37053	4.10933	3.61261	3.79524	2.29537	3.54543	2.81398	0.582031	0.568418	-1.06303	-0.506	0.308692	0.00827698	-0.257244	-0.135911	0.801017	0.876599	-0.885989	-0.370089	0.391718	0.868322
2::sp|P14923|PLAK_HUMAN	PLAK_HUMAN	P14923	JUP	junction plakoglobin	Plasma Membrane	other		25	16	6.15068	5.76646	6.09405	6.01575	5.98119	5.3867	5.5254	5.75449	5.89136	5.9138	5.95932	5.54891	5.77943	5.73857	5.5639	5.12003	4.99791	5.72455	5.4862	5.52257	5.14961	4.9365	10.0902	0.00103276	-0.388422	-0.0478571	0.704507	-0.201753	-3.48711	-0.532964	0.00401204	-0.663276	3.96156	0.485107	0.00162568	-0.461523
2::sp|P15086|CBPB1_HUMAN	CBPB1_HUMAN	P15086	CPB1	carboxypeptidase B1 (tissue)	Extracellular Space	peptidase		16	13	5.05387	5.24473	5.02883	4.86041	4.85799	6.01179	5.75449	5.28214	5.19573	5.44054	5.53439	4.89843	5.09995	5.16591	4.50575	6.71388	5.17017	4.75294	5.11189	5.12758	4.63981	5.16591	0.0992297	0.906001	-0.147447	-0.0278571	0.885228	0.141855	-0.361679	-0.110232	0.723402	0.0658647	0.304446	0.082375	0.765607	-0.0759906
2::sp|P15090|FABP4_HUMAN	FABP4_HUMAN	P15090	FABP4	fatty acid binding protein 4, adipocyte	Cytoplasm	transporter		2	2	2.37662	2.36173	3.44574	3.55628	2.25621	4.52857	2.17498	2.11205	2.48104	2.31138	3.09265	2.00702	4.05734	3.0628	2.2694	3.61261	3.46925	4.18293	3.71042	3.56361	3.60173	4.18734	2.61771	0.0990559	-0.515929	-0.225286	0.615277	0.104419	1.587	0.617339	0.136528	1.23055	-2.47458	-0.842625	0.0278932	1.12613
2::sp|P15121|ALDR_HUMAN	ALDR_HUMAN	P15121	AKR1B1	aldo-keto reductase family 1, member B1 (aldose reductase)	Cytoplasm	enzyme		9	6	4.86549	4.96365	4.98644	5.38062	5.27819	5.21582	5.27819	5.40216	5.31609	5.4055	4.76629	4.67652	5.27245	5.18706	5.36453	4.9016	5.27819	5.07414	5.0912	5.11189	5.14071	5.23093	0.00490936	0.995104	0.0599186	0.00814286	0.953207	0.0566302	0.124952	0.0109643	0.902473	-0.0895204	-0.0237509	-0.00282143	0.981412	-0.146151
2::sp|P15529-10|MCP_HUMAN	MCP_HUMAN	P15529-10	CD46	CD46 molecule, complement regulatory protein	Plasma Membrane	other		1	1	2.37662	3.80478	2.29829	4.29278	2.25621	2.20914	3.70786	2.11205	2.48104	2.31138	3.76189	3.96249	4.00556	3.26814	2.2694	3.98141	3.50412	3.62931	3.75553	3.84217	3.96465	3.57266	1.17232	0.331067	0.296894	0.136571	0.771624	0.891523	1.50612	0.572589	0.155943	1.3158	-1.22585	-0.436018	0.242	0.424275
2::sp|P15924|DESP_HUMAN	DESP_HUMAN	P15924	DSP	desmoplakin	Plasma Membrane	other		96	87	6.69084	6.75624	6.81558	6.72676	6.64698	6.25465	6.25465	6.81558	6.64698	6.87281	6.71388	6.69084	6.59187	6.60639	5.95932	6.03227	5.89659	6.40813	6.15068	6.63253	6.23642	6.05955	13.8057	0.000198378	1.15646	0.113143	0.269997	0	-3.3572	-0.420429	0.00514897	-0.585729	5.29597	0.533571	0.000144872	-0.585729
2::sp|P16152|CBR1_HUMAN	CBR1_HUMAN	P16152	CBR1	carbonyl reductase 1	Cytoplasm	enzyme		5	5	4.84476	5.5639	5.41192	5.3017	5.21948	5.00814	5.18706	4.98129	5.02883	4.81961	5.26447	4.40547	4.75091	4.86764	5.53439	4.74506	4.32144	5.36073	5.27245	5.39791	5.24786	5.43709	2.339	0.123561	-2.54529	-0.345571	0.0256874	-0.351835	-0.307321	-0.0550714	0.763467	0.0971108	-1.58247	-0.2905	0.137557	0.448946
2::sp|P17174|AATC_HUMAN	AATC_HUMAN	P17174	GOT1	glutamic-oxaloacetic transaminase 1, soluble (aspartate aminotransferase 1)	Cytoplasm	enzyme		14	12	5.67699	5.24786	5.35756	5.55269	5.70408	5.63218	5.3233	5.53439	5.52257	5.39791	5.49737	5.6614	5.59257	5.62245	5.00322	5.95227	5.59257	5.47899	5.67074	5.02883	5.56964	5.56964	0.155592	0.856988	0.611296	0.0475714	0.552408	-0.0183048	-0.11511	-0.0159107	0.910117	0.0169506	0.505555	0.0634821	0.621632	0.0352554
2::sp|P18124|RL7_HUMAN	RL7_HUMAN	P18124	RPL7	ribosomal protein L7	Nucleus	transcription regulator		2	2	3.52612	3.449	3.94652	3.26814	3.22535	4.00708	3.34819	3.40636	3.71236	3.91478	3.18494	3.93415	3.96891	3.69952	3.76525	3.9483	4.25175	3.41784	4.35485	3.79981	3.71236	3.90894	2.60589	0.0999784	0.916765	0.150143	0.377322	0.263369	2.23699	0.356304	0.043438	0.405381	-1.33741	-0.206161	0.204019	0.142011
2::sp|P18206-2|VINC_HUMAN	VINC_HUMAN	P18206-2	VCL	vinculin	Plasma Membrane	enzyme		25	24	5.81624	5.72455	5.36073	5.54891	5.59257	5.76646	5.6614	5.9715	6.69084	6.16888	5.89659	6.17674	6.15068	6.13618	6.26465	5.56964	5.61517	5.86285	6.19154	6.01575	5.95932	5.85556	9.83967	0.0011671	4.7352	0.531714	0.000484215	0.489279	2.56927	0.278286	0.0233261	0.249685	1.95774	0.253429	0.0720782	-0.239594
2::sp|P18510|IL1RA_HUMAN	IL1RA_HUMAN	P18510	IL1RN	interleukin 1 receptor antagonist	Extracellular Space	cytokine		1	1	3.86311	3.47626	2.29829	4.05542	4.12811	3.48671	4.00954	3.85096	3.76312	3.87049	3.70786	2.00702	3.83202	3.83498	5.08509	3.71042	3.23777	4.04319	3.74292	3.75774	1.12399	1.98598	0.195268	0.824244	-0.182243	-0.0644286	0.858435	-0.0310978	-0.538262	-0.280839	0.599491	-0.136445	0.409233	0.216411	0.689031	-0.105347
2::sp|P19971|TYPH_HUMAN	TYPH_HUMAN	P19971	TYMP	thymidine phosphorylase	Extracellular Space	growth factor		7	7	4.36734	4.10172	3.76189	4.02983	3.76189	4.81066	4.20817	4.43957	3.81365	3.75929	4.07135	4.75466	4.11309	4.51922	3.53912	4.47345	5.02589	4.6537	4.30267	4.25861	4.85499	4.14112	0.830207	0.451168	0.310189	0.0612857	0.761738	0.0113631	1.17948	0.257393	0.259343	0.286339	-0.89302	-0.196107	0.388079	0.274976
2::sp|P20674|COX5A_HUMAN	COX5A_HUMAN	P20674	COX5A	cytochrome c oxidase subunit Va	Cytoplasm	enzyme		1	1	4.00954	3.40515	2.29829	2.30311	2.25621	2.20914	2.17498	2.11205	2.48104	2.31138	2.21018	3.656	2.34871	2.18617	2.2694	3.38894	3.63328	3.27539	3.08627	2.29537	1.12399	-1.87646	0.346214	0.711732	-0.561578	-0.193	0.584739	0.0130951	-0.699177	-0.515768	0.496761	0.392533	0.450659	0.322768	0.65966	0.379438
2::sp|P20700|LMNB1_HUMAN	LMNB1_HUMAN	P20700	LMNB1	lamin B1	Nucleus	other		1	1	3.24318	3.23777	2.29829	3.31762	3.17819	4.31547	3.63537	2.86429	3.58913	3.24318	3.74857	3.10716	3.99239	3.60517	3.13153	4.54104	3.31762	3.87797	2.89203	4.00954	2.79214	-1.87646	0.487231	0.621793	0.486108	0.132	0.635646	0.345948	-0.612374	-0.481982	0.550852	-0.0186053	0.796632	0.613982	0.439972	-0.364553
2::sp|P20930|FILA_HUMAN	FILA_HUMAN	P20930	FLG	filaggrin	Cytoplasm	other		4	4	4.03461	3.63328	3.75929	3.87304	3.10716	3.23777	2.95427	3.38504	3.79981	3.91255	4.00556	3.86557	3.33283	3.73317	3.81365	2.76405	1.98598	4.77086	4.49251	3.48503	2.47683	2.68298	0.712169	0.503215	1.10911	0.205286	0.289116	0.166525	-0.505392	-0.205018	0.621743	-0.508744	1.05322	0.410304	0.311423	-0.675269
2::sp|P21333-2|FLNA_HUMAN	FLNA_HUMAN	P21333-2	FLNA	filamin A, alpha	Cytoplasm	other		106	90	6.46394	6.16888	6.23642	6.23642	6.03227	6.9196	6.9196	6.75624	6.42576	6.42576	6.15068	7.15641	6.54425	6.46394	6.46394	6.46394	6.48527	6.44186	6.77313	6.52797	6.60639	6.81558	0.592234	0.562982	0.743055	0.135143	0.471746	0.227521	1.0595	0.146964	0.308663	0.270202	-0.0946471	-0.0118214	0.926038	0.0426818
2::sp|P22314|UBA1_HUMAN	UBA1_HUMAN	P22314	UBA1	ubiquitin-like modifier activating enzyme 1	Cytoplasm	enzyme		12	10	5.15474	4.84251	5.06658	4.73415	4.38728	5.19573	5.10241	4.85799	4.70914	5.07414	4.82979	5.21948	4.9702	4.89202	5.04682	4.89202	5.09277	5.47524	5.57418	5.11587	5.4679	4.87777	2.74312	0.0898256	0.0762585	0.00971429	0.94047	-0.174563	1.82303	0.266589	0.0913688	0.0377345	-2.14128	-0.256875	0.0517742	0.212297
2::sp|P22352|GPX3_HUMAN	GPX3_HUMAN	P22352	GPX3	glutathione peroxidase 3 (plasma)	Extracellular Space	enzyme		1	1	3.73079	3.7893	3.63537	3.28169	4.91292	3.59178	3.46173	3.52612	3.40636	3.39699	2.21018	3.80478	3.52169	3.77651	3.49735	3.54543	3.01852	3.44141	3.52394	4.9702	2.87662	3.0837	0.856805	0.44028	-1.37805	-0.394429	0.19334	-0.113677	-0.896058	-0.277375	0.386514	-0.165987	-0.375792	-0.117054	0.713132	-0.0523108
2::sp|P22528|SPR1B_HUMAN	SPR1B_HUMAN	P22528	SPRR1B	small proline-rich protein 1B	Cytoplasm	other		4	1	3.9294	2.36173	2.29829	2.30311	3.33283	2.20914	3.62715	2.11205	3.44769	2.31138	3.59435	2.00702	2.34871	2.18617	3.8449	1.37053	0	2.11205	2.02952	2.29537	1.12399	-1.87646	3.49235	0.0510908	-0.785426	-0.293429	0.447434	-0.0503438	-2.15146	-1.50323	0.0508208	-0.661702	1.75548	1.2098	0.102697	-0.611358
2::sp|P22531|SPR2E_HUMAN	SPR2E_HUMAN	P22531	SPRR2E	small proline-rich protein 2E	Cytoplasm	other		3	1	3.56361	2.36173	3.47983	3.83035	2.25621	2.20914	2.17498	2.11205	2.48104	2.31138	3.76525	2.00702	2.34871	2.18617	4.02119	3.94098	0	3.60517	2.02952	3.7452	1.12399	-1.87646	0.538396	0.592329	-1.05561	-0.380714	0.311938	-0.0503438	-0.882375	-0.765679	0.393598	0.455619	0.451005	0.384964	0.659417	0.505963
2::sp|P22695|QCR2_HUMAN	QCR2_HUMAN	P22695	UQCRC2	ubiquinol-cytochrome c reductase core protein II	Cytoplasm	enzyme		5	5	4.21181	3.82252	3.49024	3.66196	3.85292	3.66308	3.90329	2.87984	4.86956	4.19228	3.449	4.32617	3.94256	2.18617	4.12086	4.42473	4.26562	3.77651	3.93415	3.69034	2.84012	2.87984	0.0498334	0.951512	-0.302604	-0.108571	0.767373	0.120043	-0.246614	-0.0592321	0.809058	0.0328083	-0.124919	-0.0493393	0.902498	-0.087235
2::sp|P23284|PPIB_HUMAN	PPIB_HUMAN	P23284	PPIB	peptidylprolyl isomerase B (cyclophilin B)	Cytoplasm	enzyme		8	8	4.75466	4.33362	4.53169	5.18706	5.2096	5.27012	5.05704	5.25823	4.78239	5.11361	5.46366	4.93894	5.14071	5.36073	5.05035	5.61517	5.47524	4.9782	5.17322	5.02084	5.28977	5.5639	3.00413	0.0735136	1.47806	0.244857	0.165152	0.0836728	2.25263	0.364321	0.0422018	0.17446	-0.936929	-0.119464	0.365876	0.0907868
2::sp|P23381|SYWC_HUMAN	SYWC_HUMAN	P23381	WARS	tryptophanyl-tRNA synthetase	Cytoplasm	enzyme		5	5	4.16885	4.04998	4.44648	4.20381	4.10933	3.87304	3.90556	3.82252	4.16885	3.68019	4.20573	3.728	3.97189	3.92609	4.26285	3.92409	4.53434	5.06995	5.34294	4.02389	4.85221	4.73415	7.60802	0.0037409	-1.68071	-0.179	0.118642	-0.183236	2.3961	0.484857	0.0323199	0.524913	-3.26167	-0.663857	0.00618763	0.70815
2::sp|P23526|SAHH_HUMAN	SAHH_HUMAN	P23526	AHCY	adenosylhomocysteinase	Cytoplasm	enzyme		16	15	5.3233	5.20577	5.31609	5.27012	5.3867	5.30431	5.12758	5.67074	5.51654	5.51654	5.47899	5.4862	5.83735	5.59257	5.5254	5.41758	5.51654	5.17322	5.36995	5.57418	5.62245	5.57418	11.0301	0.000661696	5.26627	0.309429	0.000199022	0.21223	3.08476	0.195339	0.00869824	0.216664	1.58297	0.114089	0.137444	0.00443352
2::sp|P23528|COF1_HUMAN	COF1_HUMAN	P23528	CFL1	cofilin 1 (non-muscle)	Nucleus	other		17	10	6.44186	6.03227	5.98934	6.03227	6.26465	5.81624	5.77943	6.59187	6.11475	6.15068	5.63218	6.27916	6.60639	6.56688	6.38488	5.27819	6.42576	6.59187	6.46394	6.04667	6.46394	6.44186	0.921082	0.415148	1.4124	0.226714	0.183239	0.24689	1.16075	0.211536	0.266615	0.401537	0.0742329	0.0151786	0.941955	0.154647
2::sp|P24534|EF1B_HUMAN	EF1B_HUMAN	P24534	EEF1B2	eukaryotic translation elongation factor 1 beta 2	Cytoplasm	translation regulator		3	3	4.48883	4.35078	4.99307	4.51922	4.42473	4.44161	4.49251	4.70446	4.35996	4.09275	4.72444	4.08259	4.35078	4.82165	3.06925	4.15421	4.38728	4.61999	4.82165	3.66424	4.80765	4.81409	0.572103	0.573763	-0.585619	-0.0821429	0.568982	-0.128865	-0.939767	-0.238036	0.364472	0.0148063	0.588695	0.155893	0.566155	0.143671
2::sp|P25398|RS12_HUMAN	RS12_HUMAN	P25398	RPS12	ribosomal protein S12	Cytoplasm	other		1	1	2.37662	2.36173	2.29829	2.30311	2.25621	3.94098	2.17498	2.11205	2.48104	2.31138	3.57266	2.00702	2.34871	2.18617	2.2694	2.45944	3.44574	3.25459	3.59435	3.61829	3.34819	3.84217	4.37915	0.0272852	-0.320063	-0.099	0.754425	0.00827698	2.27267	0.698589	0.0406669	1.09386	-2.81144	-0.797589	0.0147042	1.08558
2::sp|P25786-2|PSA1_HUMAN	PSA1_HUMAN	P25786-2	PSMA1	proteasome (prosome, macropain) subunit, alpha type, 1	Cytoplasm	peptidase		8	7	4.77276	4.76065	5.67699	5.24976	4.84251	5.10706	5.01291	4.73879	4.72205	4.73743	5.02589	5.00814	5.20042	4.63981	4.9554	5.52841	5.04009	5.12758	5.02354	4.99513	5.21135	5.13594	2.22655	0.135287	-1.31799	-0.193143	0.212113	-0.274115	0.496178	0.0665536	0.628052	0.0709264	-2.57145	-0.259696	0.02323	0.345041
2::sp|P25787|PSA2_HUMAN	PSA2_HUMAN	P25787	PSMA2	proteasome (prosome, macropain) subunit, alpha type, 2	Cytoplasm	peptidase		7	7	4.61088	4.9365	4.93128	5.24786	5.17017	5.16236	5.04349	5.12758	4.94184	4.77658	5.3233	5.55269	5.4055	4.84636	4.91497	5.4862	5.16236	5.42668	5.22924	4.87204	5.25566	5.16236	0.986878	0.391053	0.898573	0.124714	0.386555	0.0840842	1.55997	0.174196	0.142772	0.152307	-0.371767	-0.0494821	0.716055	0.0682224
2::sp|P26038|MOES_HUMAN	MOES_HUMAN	P26038	MSN	moesin	Plasma Membrane	other		25	13	4.17619	4.36734	4.81066	5.11361	5.09277	4.24876	4.73576	5.53877	4.5682	5.13299	4.39605	5.61025	5.49922	5.42668	5.9715	5.09995	4.91896	5.4493	5.55877	5.27012	5.70408	5.70896	7.32329	0.00438753	2.17728	0.518	0.0501374	0.690921	4.25492	0.810821	0.00093857	0.768278	-1.33964	-0.292821	0.203312	0.0773569
2::sp|P27816-2|MAP4_HUMAN	MAP4_HUMAN	P27816-2	MAP4	microtubule-associated protein 4	Cytoplasm	other		1	1	2.37662	2.36173	2.29829	2.30311	4.29045	2.98013	3.02761	2.11205	2.48104	3.29522	2.21018	3.3166	2.34871	3.05854	3.83035	3.03003	2.44318	3.5363	3.44382	4.30037	1.12399	-1.87646	0.118862	0.888586	-0.344622	-0.116429	0.736343	0.104419	-0.405528	-0.326554	0.691684	0.8603	0.267635	0.210125	0.793179	0.755882
2::sp|P28070|PSB4_HUMAN	PSB4_HUMAN	P28070	PSMB4	proteasome (prosome, macropain) subunit, beta type, 4	Cytoplasm	peptidase		4	3	5.21381	5.4055	5.21381	5.43307	5.47524	5.25262	5.19573	5.31037	5.38062	5.11587	5.07414	4.91055	4.94184	5.08195	4.08259	5.50252	4.83496	5.01291	5.31609	5.9427	5.26188	5.1462	0.676675	0.520137	-2.4523	-0.196286	0.0304647	-0.170663	-0.835511	-0.175232	0.418522	-0.0485724	-0.0981765	-0.0210536	0.92329	0.122091
2::sp|P28838-2|AMPL_HUMAN	AMPL_HUMAN	P28838-2	LAP3	leucine aminopeptidase 3	Cytoplasm	peptidase		10	9	4.62894	4.20176	4.50961	4.93384	4.99307	4.86764	4.56264	4.69152	4.77658	4.6315	4.9554	4.73415	4.45746	5.01291	5.3543	5.1462	4.77276	4.4206	4.52857	4.55519	5.29327	5.14071	1.17673	0.329768	0.625735	0.08	0.543207	0.105209	1.33081	0.230214	0.206122	0.327799	-0.95653	-0.150214	0.356256	0.22259
2::sp|P29373|RABP2_HUMAN	RABP2_HUMAN	P29373	CRABP2	cellular retinoic acid binding protein 2	Cytoplasm	transporter		5	5	3.99239	4.6315	4.10172	4.10172	3.47983	4.02389	4.32617	3.50412	4.3529	3.85644	4.14651	4.00954	4.05335	3.44574	3.79981	4.21987	3.27539	4.12086	3.28851	4.4206	3.76525	3.90556	0.86567	0.436716	-1.00762	-0.184	0.333525	-0.0921872	-1.22499	-0.244232	0.242311	-0.249041	0.307633	0.0602321	0.763235	-0.156854
2::sp|P29966|MARCS_HUMAN	MARCS_HUMAN	P29966	MARCKS	myristoylated alanine-rich protein kinase C substrate	Plasma Membrane	other		2	2	4.38336	4.44423	4.22931	4.26934	4.20381	4.21181	3.95419	4.39987	3.5813	4.00165	4.11497	4.74847	4.39109	4.26934	4.52165	3.68302	2.42297	4.31166	3.61261	4.60716	4.18293	3.98458	1.07767	0.360305	-0.178924	-0.027	0.860983	0.0400214	-1.19757	-0.326143	0.252465	-0.14556	1.00944	0.299143	0.331186	-0.185581
2::sp|P30040|ERP29_HUMAN	ERP29_HUMAN	P30040	ERP29	endoplasmic reticulum protein 29	Cytoplasm	transporter		3	3	5.16236	4.64822	4.39987	5.09631	4.35485	4.64822	4.59185	4.38336	4.77276	4.95209	4.4553	3.98458	4.63685	4.48051	5.21381	4.11309	4.87204	4.50156	4.63981	4.86764	4.74506	4.642	0.745386	0.487927	-1.05647	-0.176429	0.311561	-0.167712	-0.00391123	-0.000642857	0.996939	0.0453046	-1.07834	-0.175786	0.300486	0.213017
2::sp|P30041|PRDX6_HUMAN	PRDX6_HUMAN	P30041	PRDX6	peroxiredoxin 6	Cytoplasm	enzyme		10	9	5.21582	5.4679	5.21948	5.40216	5.72455	6.05955	5.68987	5.77943	5.09277	5.59257	5.43307	5.57418	5.53877	5.75843	5.82885	5.4493	5.8096	5.52841	5.58112	6.03227	5.74383	5.64652	1.14158	0.340263	-0.010861	-0.00157143	0.991513	0.106271	1.25803	0.1625	0.230508	0.22727	-1.51362	-0.164071	0.154049	0.120999
2::sp|P30043|BLVRB_HUMAN	BLVRB_HUMAN	P30043	BLVRB	biliverdin reductase B (flavin reductase (NADPH))	Cytoplasm	enzyme		4	3	4.67823	4.35485	4.38336	4.30832	4.42697	4.39479	4.6495	4.70914	4.72789	4.35996	4.7959	4.70043	4.84251	4.49251	4.25175	3.84711	3.99239	4.76065	4.60716	4.33502	4.22931	4.18293	5.65991	0.0117966	2.39605	0.204857	0.0337609	0.314354	-1.45061	-0.180679	0.170587	-0.154255	2.99749	0.385536	0.0102884	-0.468609
2::sp|P30044-2|PRDX5_HUMAN	PRDX5_HUMAN	P30044-2	PRDX5	peroxiredoxin 5	Cytoplasm	enzyme		7	6	5.43709	4.89202	4.70446	4.95209	5.05035	5.04524	4.3624	5.65504	5.12758	5.06658	4.79154	4.99791	4.85221	5.60205	4.38336	4.5682	5.19573	5.25262	5.20042	5.98119	5.43709	5.53877	0.943202	0.406869	1.30855	0.236	0.215196	0.114495	1.2063	0.274339	0.249198	0.274429	-0.16703	-0.0383393	0.869917	0.159934
2::sp|P30084|ECHM_HUMAN	ECHM_HUMAN	P30084	ECHS1	enoyl CoA hydratase, short chain, 1, mitochondrial	Cytoplasm	enzyme		5	5	4.22176	4.00708	3.73317	3.93415	3.84711	4.00165	4.06635	3.55162	4.3309	4.22931	3.68518	3.59178	3.98141	3.84217	6.13618	4.83496	5.29791	3.51244	3.85644	3.97189	5.00602	4.78239	4.58416	0.0237372	-0.656921	-0.0855714	0.523631	-0.159478	2.11632	0.701625	0.0541823	0.807026	-2.28666	-0.787196	0.0396273	0.966503
2::sp|P30085|KCY_HUMAN	KCY_HUMAN	P30085	CMPK1	cytidine monophosphate (UMP-CMP) kinase 1, cytosolic	Nucleus	kinase		2	2	3.94652	4.03934	4.23578	3.72586	3.40515	3.76312	3.67101	4.58721	3.88666	2.31138	3.38894	4.03656	4.59445	4.68599	4.23578	1.37053	2.29829	4.48883	3.65238	3.44382	4.3476	4.1601	0.535052	0.594207	0.297046	0.100571	0.771511	0.273447	-0.754199	-0.326964	0.464173	0.143124	0.824513	0.427536	0.424519	-0.130324
2::sp|P30837|AL1B1_HUMAN	AL1B1_HUMAN	P30837	ALDH1B1	aldehyde dehydrogenase 1 family, member B1	Cytoplasm	enzyme		2	1	2.37662	2.36173	2.29829	2.30311	2.25621	2.20914	2.17498	2.11205	2.48104	2.31138	2.21018	2.00702	2.34871	2.18617	2.2694	2.59185	3.67661	2.11205	2.02952	2.29537	1.12399	3.50967	0.373268	0.693419	-0.701244	-0.0462857	0.496525	-0.0881097	0.535696	0.168268	0.601214	-0.0159029	-0.674937	-0.214554	0.511542	0.0722068
2::sp|P31146|COR1A_HUMAN	COR1A_HUMAN	P31146	CORO1A	coronin, actin binding protein, 1A	Cytoplasm	other		8	8	5.27245	4.9782	4.86041	5.13594	5.02883	5.00602	5.62245	5.2096	5.2423	5.0912	5.13594	5.8228	5.47899	5.36995	4.53169	4.44808	4.77881	5.53439	5.47899	5.26447	5.21948	4.9702	1.74983	0.200673	1.53038	0.206857	0.151849	0.21347	-0.55851	-0.100875	0.585988	0.0660086	1.70398	0.307732	0.112153	-0.147461
2::sp|P31151|S10A7_HUMAN	S10A7_HUMAN	P31151	S100A7	S100 calcium binding protein A7	Cytoplasm	other		4	3	4.39259	5.50697	5.40888	4.94531	5.21135	4.80036	5.05387	5.05035	5.55877	5.17017	4.84841	4.41405	5.26788	4.78853	5.53877	5.11189	4.62894	5.74383	5.47168	5.21381	4.74847	4.72789	0.243912	0.785973	-0.157201	-0.0315714	0.877701	-0.0035205	0.49442	0.102679	0.62926	0.108978	-0.653242	-0.13425	0.524986	0.112499
2::sp|P31930|QCR1_HUMAN	QCR1_HUMAN	P31930	UQCRC1	ubiquinol-cytochrome c reductase core protein I	Cytoplasm	enzyme		1	1	2.37662	2.36173	2.29829	2.30311	2.25621	3.4021	3.51535	2.11205	2.48104	2.31138	3.7893	2.00702	3.5363	2.18617	3.9483	3.98599	3.60517	2.11205	2.02952	3.79108	1.12399	-1.87646	0.128888	0.879835	-0.0376317	-0.013	0.9706	-0.0503438	-0.385823	-0.304714	0.705868	0.496885	0.361844	0.291714	0.723282	0.547228
2::sp|P31946-2|1433B_HUMAN	1433B_HUMAN	P31946-2	YWHAB	tyrosine 3-monooxygenase/tryptophan 5-monooxygenase activation protein, beta polypeptide	Cytoplasm	transcription regulator		11	4	4.54104	4.54484	5.01771	5.06429	5.15474	4.89436	5.68474	5.44054	5.00814	5.3867	4.2441	5.61517	5.07845	5.67074	4.88159	4.24876	4.93384	5.49922	5.49737	5.50252	5.2096	5.39165	0.463622	0.635932	0.92582	0.220286	0.372784	0.368992	0.736341	0.15975	0.474602	0.282915	0.251508	0.0605357	0.805353	-0.0860766
2::sp|P31947|1433S_HUMAN	1433S_HUMAN	P31947	SFN	stratifin	Cytoplasm	other		9	6	6.42576	6.37459	5.9138	5.9304	6.01179	5.68987	5.9427	6.00239	5.89659	6.19154	6.19154	6.30158	5.89659	6.11475	6.56688	6.15068	5.75449	5.73332	6.2243	6.48527	6.16888	6.12861	0.368437	0.69665	0.376356	0.0438571	0.713222	0.172048	0.750146	0.110071	0.466527	0.217084	-0.52516	-0.0662143	0.608313	0.0450358
2::sp|P31949|S10AB_HUMAN	S10AB_HUMAN	P31949	S100A11	S100 calcium binding protein A11	Cytoplasm	other		4	4	5.25262	4.86221	4.84251	4.84841	4.6613	4.86221	4.85499	4.80498	4.70709	4.79878	5.10241	4.91497	4.44423	4.85799	4.99054	4.79338	4.91055	4.85799	4.81409	5.05387	4.94531	4.85221	0.760387	0.481192	-0.778784	-0.0791429	0.451192	-0.0500119	0.263463	0.0188214	0.796324	0.0292817	-1.24584	-0.0979643	0.23481	0.0792936
2::sp|P32119|PRDX2_HUMAN	PRDX2_HUMAN	P32119	PRDX2	peroxiredoxin 2	Cytoplasm	enzyme		12	11	5.73857	5.56964	5.55877	5.73857	5.55877	6.12861	6.11475	6.26465	5.5639	5.69895	5.95227	6.10681	5.79184	6.09405	5.52257	5.29791	6.16888	6.05955	6.03227	6.37459	5.81624	5.80578	0.513616	0.606402	1.13194	0.151857	0.279772	0.2137	0.701251	0.112018	0.495508	0.185686	0.249574	0.0398393	0.806817	-0.0280137
2::sp|P32926|DSG3_HUMAN	DSG3_HUMAN	P32926	DSG3	desmoglein 3	Plasma Membrane	other		1	1	2.37662	2.36173	2.29829	2.30311	3.28851	2.20914	2.17498	3.62379	2.48104	2.31138	2.21018	2.00702	2.34871	3.42582	2.2694	1.37053	0	2.11205	2.02952	2.29537	1.12399	-1.87646	5.05543	0.0173634	0.712923	0.199286	0.489526	0.0456071	-2.22503	-1.2648	0.0444058	-0.603081	2.46088	1.46409	0.0286216	-0.648688
2::sp|P33316-2|DUT_HUMAN	DUT_HUMAN	P33316-2	DUT	deoxyuridine triphosphatase	Nucleus	enzyme		1	1	2.37662	3.59435	2.29829	2.30311	2.25621	2.20914	2.17498	3.27858	2.48104	3.96465	3.22535	3.71236	3.50412	3.19539	3.63537	3.35119	3.0144	2.11205	2.02952	3.52394	3.22535	2.87415	4.75308	0.0211953	3.36551	0.878429	0.00561663	0.980293	1.75653	0.511768	0.102512	0.821584	1.28983	0.366661	0.219582	-0.158709
2::sp|P33778|H2B1B_HUMAN	H2B1B_HUMAN	P33778	HIST1H2BB	histone cluster 1, H2bb	Nucleus	other		6	1	4.15421	4.10493	4.83894	4.7959	4.95788	4.19512	4.08418	5.06995	3.42582	4.09646	4.4608	4.56078	3.86311	4.6495	4.15151	4.96365	4.3309	3.76312	3.9294	4.0873	3.98141	4.62894	0.446352	0.646499	-0.562128	-0.143571	0.584377	0.265672	-1.06226	-0.217786	0.307455	-0.0757184	0.303057	0.0742143	0.766641	-0.34139
2::sp|P35237|SPB6_HUMAN	SPB6_HUMAN	P35237	SERPINB6	serpin peptidase inhibitor, clade B (ovalbumin), member 6	Cytoplasm	other		13	10	5.9427	5.47524	5.61517	4.86956	4.86764	5.55877	5.21135	5.24473	5.32965	5.21948	5.17322	5.24976	5.64652	5.5639	5.28977	5.75095	5.4597	5.16236	5.19573	5.2423	5.19573	5.37748	0.0204413	0.979788	-0.0968893	-0.0161429	0.924414	-0.225483	-0.180468	-0.02875	0.859568	-0.209204	0.127632	0.0126071	0.900393	0.0162792
2::sp|P35606|COPB2_HUMAN	COPB2_HUMAN	P35606	COPB2	coatomer protein complex, subunit beta 2 (beta prime)	Cytoplasm	transporter		3	3	4.01311	3.58538	3.92409	3.75132	3.88073	4.36734	3.83498	3.76525	2.48104	3.14136	3.70449	3.51535	2.34871	4.14477	2.2694	4.39479	3.95024	4.36734	4.62368	2.29537	3.44141	3.73908	1.37119	0.277807	-2.23897	-0.608	0.0448802	-0.365373	-0.760278	-0.273	0.460655	-0.0360648	-0.793935	-0.335	0.441485	0.329308
2::sp|P35900|K1C20_HUMAN	K1C20_HUMAN	P35900	KRT20	keratin 20	Cytoplasm	other		22	18	5.23853	5.26188	5.3867	5.10706	4.94531	5.23093	5.14961	5.04524	5.21135	5.27012	5.21948	5.23093	5.31609	5.3867	5.60205	5.08509	4.99513	5.37748	5.42246	5.63994	5.59669	5.9427	3.4552	0.0524996	0.772157	0.0511429	0.45496	0	2.11263	0.268911	0.0545466	0.278639	-1.76666	-0.217768	0.100739	0.278639
2::sp|P35908|K22E_HUMAN	K22E_HUMAN	P35908	KRT2*	keratin 20	Cytoplasm	other		49	1	5.64652	5.66635	5.99551	4.54104	4.22931	5.49315	5.21582	4.91497	5.98119	5.84273	4.12407	3.6963	3.88964	5.9304	4.28372	5.16085	4.95788	6.04667	5.71983	2.29537	4.81678	4.80765	0.504026	0.611947	-0.756916	-0.344143	0.463703	-0.578172	-1.01176	-0.494179	0.330116	-0.605819	0.267428	0.150036	0.793336	-0.0276467
2::sp|P36952|SPB5_HUMAN	SPB5_HUMAN	P36952	SERPINB5	serpin peptidase inhibitor, clade B (ovalbumin), member 5	Extracellular Space	other		8	7	4.32617	5.20042	5.23093	4.70709	4.73879	4.408	4.35996	4.47345	5.12003	4.85499	4.80498	4.57076	4.76275	4.78434	5.99551	4.84997	4.36896	4.6613	4.44423	4.65107	4.05542	3.93917	0.19781	0.822194	0.34799	0.0571429	0.733876	0.0772491	-0.324237	-0.0895179	0.750916	-0.159436	0.581726	0.146661	0.570702	-0.236685
2::sp|P36955|PEDF_HUMAN	PEDF_HUMAN	P36955	SERPINF1	serpin peptidase inhibitor, clade F (alpha-2 antiplasmin, pigment epithelium derived factor), member 1	Extracellular Space	other		8	5	3.84711	4.02389	3.61829	4.14112	4.01311	4.38728	4.51922	4.17792	3.95291	4.30553	4.42969	4.89436	3.98458	3.90556	3.2394	3.73317	4.73743	4.52857	5.43307	3.43902	5.25823	4.365	0.417231	0.664761	0.896708	0.157571	0.38751	0.154025	0.804869	0.263196	0.435369	0.422893	-0.317997	-0.105625	0.755538	0.268868
2::sp|P37802|TAGL2_HUMAN	TAGL2_HUMAN	P37802	TAGLN2	transgelin 2	Cytoplasm	other		13	13	5.47524	5.58112	5.55269	5.43709	5.55269	5.69895	5.59669	5.57418	5.50252	5.54272	5.44054	5.9304	6.04667	5.73332	5.73857	5.26788	6.05955	5.89136	6.01179	6.35483	5.79184	5.88683	3.56178	0.048568	1.34809	0.125143	0.202527	0.0214842	2.61761	0.319071	0.0212827	0.336403	-1.35369	-0.193929	0.198904	0.314919
2::sp|P37837|TALDO_HUMAN	TALDO_HUMAN	P37837	TALDO1	transaldolase 1	Cytoplasm	enzyme		18	15	5.6614	5.70408	6.05955	5.95932	5.9427	5.6614	5.73332	5.8228	5.84872	5.95227	5.84273	5.88242	5.84872	6.03227	5.98119	6.02213	5.98934	5.70896	5.65504	5.73857	6.03227	5.9138	0.576208	0.571547	1.0598	0.0727143	0.310104	0.115392	0.762256	0.0628393	0.459515	0.214168	0.153683	0.009875	0.88022	0.0987752
2::sp|P40925|MDHC_HUMAN	MDHC_HUMAN	P40925	MDH1	malate dehydrogenase 1, NAD (soluble)	Cytoplasm	enzyme		14	13	5.51654	5.88242	6.12861	6.17674	6.02213	6.0647	6.13618	5.9304	5.75095	5.89659	5.92584	5.86746	5.88683	6.16888	6.02213	6.33022	6.17674	6.01575	6.13618	5.86746	6.01575	5.9304	1.29761	0.29632	-0.721974	-0.0715714	0.484142	-0.168107	0.73244	0.0720357	0.476899	-0.0457565	-2.0134	-0.143607	0.0652542	0.12235
2::sp|P41250|SYG_HUMAN	SYG_HUMAN	P41250	GARS	glycyl-tRNA synthetase	Cytoplasm	enzyme		2	2	3.93415	2.36173	3.44141	3.68518	2.25621	2.20914	2.17498	2.90274	2.48104	3.3166	2.21018	3.45151	2.34871	3.449	3.22535	3.80944	3.68518	3.06925	2.02952	3.3702	3.95689	3.33715	1.16706	0.332621	0.0394069	0.0141429	0.969214	0.541017	1.24359	0.44425	0.235608	0.991944	-1.45367	-0.430107	0.169751	0.450927
2::sp|P42126-2|D3D2_HUMAN	D3D2_HUMAN	P42126-2	DCI	Isoform 2 of 3,2-trans-enoyl-CoA isomerase, mitochondrial				1	1	2.37662	2.36173	2.29829	3.84711	4.03656	2.20914	3.57122	2.11205	3.65444	2.31138	2.21018	3.3239	2.34871	3.42053	4.03205	3.47818	3.77094	2.11205	2.02952	3.5363	2.49389	2.27011	0.148825	0.862714	-0.473322	-0.188571	0.644478	-0.0279086	0.0191019	0.00808929	0.98505	0.609414	-0.506017	-0.196661	0.621316	0.637322
2::sp|P42330|AK1C3_HUMAN	AK1C3_HUMAN	P42330	AKR1C3	aldo-keto reductase family 1, member C3	Cytoplasm	enzyme		5	5	5.3017	4.92174	4.79878	4.99513	4.78434	4.58221	4.9782	5.16591	4.9365	4.51152	4.82165	4.05335	4.80498	5.00322	4.5682	4.28097	4.72984	4.55236	3.83879	4.83238	5.05704	4.83496	1.72686	0.204607	-0.930255	-0.152143	0.370576	-0.100092	-1.95386	-0.322107	0.0725776	-0.272726	0.873001	0.169964	0.398501	-0.172633
2::sp|P43034|LIS1_HUMAN	LIS1_HUMAN	P43034	PAFAH1B1	platelet-activating factor acetylhydrolase 1b, regulatory subunit 1 (45kDa)	Cytoplasm	enzyme		1	1	2.37662	5.12003	5.0912	4.68915	4.95209	2.20914	4.83496	4.16885	2.48104	4.21656	3.89272	2.00702	2.34871	4.42697	2.2694	1.37053	3.45478	3.55628	3.3239	3.2394	3.9483	4.10933	1.81078	0.190632	-1.30323	-0.818571	0.216949	-0.942238	-1.7858	-1.02298	0.0974659	-1.44562	0.407207	0.204411	0.690481	-0.503379
2::sp|P43652|AFAM_HUMAN	AFAM_HUMAN	P43652	AFM	afamin	Extracellular Space	transporter		6	5	3.30519	3.43547	3.2191	3.74292	4.29823	4.32617	3.02112	3.78274	3.83035	4.6218	4.82601	4.30037	3.63828	3.79787	3.51535	4.25639	4.44423	4.0873	4.30553	3.88666	4.55236	4.89436	3.55468	0.0488196	1.86202	0.492857	0.0872591	0.394877	2.55575	0.621625	0.0239306	0.84549	-0.560547	-0.128768	0.584638	0.450613
2::sp|P45880-1|VDAC2_HUMAN	VDAC2_HUMAN	P45880-1	VDAC2	voltage-dependent anion channel 2	Cytoplasm	ion channel		2	2	4.22681	3.8983	4.24876	3.54284	3.88964	4.17619	3.75132	3.96465	4.17467	4.25861	4.28758	4.50156	4.91055	3.82558	3.42053	4.32144	3.95291	4.5682	4.9782	3.69444	3.9168	3.40636	1.07873	0.35996	1.85886	0.313143	0.0877344	0.360305	0.30396	0.07025	0.765969	0.0365521	0.988759	0.242893	0.340828	-0.323753
2::sp|P46782|RS5_HUMAN	RS5_HUMAN	P46782	RPS5	ribosomal protein S5	unknown	other		1	1	2.37662	3.72586	2.29829	2.30311	3.50967	2.20914	3.42053	2.11205	2.48104	2.31138	2.21018	5.12758	4.20817	3.98458	2.2694	2.87415	4.22681	2.11205	3.39699	2.29537	4.50575	4.22457	0.372712	0.69379	0.704726	0.370143	0.494432	0.104419	0.90768	0.403268	0.380565	0.758946	-0.0583627	-0.033125	0.954347	0.654527
2::sp|P46940|IQGA1_HUMAN	IQGA1_HUMAN	P46940	IQGAP1	IQ motif containing GTPase activating protein 1	Cytoplasm	other		16	16	5.07414	4.89843	5.00814	4.3476	5.51654	5.42668	5.2423	4.76065	5.9304	5.64652	4.77276	5.09631	4.92579	5.29791	5.52841	5.4055	5.65504	5.3017	5.54272	5.3543	5.30431	5.02589	1.51916	0.244322	0.583823	0.131	0.570151	0.0221736	2.03361	0.316196	0.0629268	0.305758	-1.06596	-0.185196	0.305839	0.283584
2::sp|P47929|LEG7_HUMAN	LEG7_HUMAN	P47929	LGALS7/LGALS7B	lectin, galactoside-binding, soluble, 7	Extracellular Space	other		5	5	5.49315	5.31609	5.6614	5.21948	5.4055	5.08195	4.94881	5.26447	5.41192	5.17322	5.19573	5.74383	5.67699	5.49737	5.36995	5.06429	4.89436	5.69895	5.74383	5.30688	5.13299	5.30688	0.463073	0.636264	0.948891	0.119714	0.361395	0.0958299	0.0793147	0.0111786	0.93799	-0.00920323	0.788108	0.108536	0.444767	-0.105033
2::sp|P48052|CBPA2_HUMAN	CBPA2_HUMAN	P48052	CPA2	carboxypeptidase A2 (pancreatic)	Extracellular Space	peptidase		2	2	3.55162	2.36173	2.29829	3.54543	3.7452	2.20914	2.17498	3.29946	3.62931	3.75132	3.35465	2.00702	2.34871	3.56361	4.68915	4.70709	0	3.25115	3.34571	3.64356	2.42297	2.55179	0.150206	0.861542	0.78434	0.295429	0.448048	0.992926	0.376254	0.235643	0.712797	0.9367	0.0965124	0.0597857	0.924586	-0.0562266
2::sp|P48059|LIMS1_HUMAN	LIMS1_HUMAN	P48059	LIMS1	LIM and senescent cell antigen-like domains 1	Plasma Membrane	other		1	1	3.28169	3.66196	2.29829	3.7452	2.25621	2.20914	2.17498	2.11205	2.48104	2.31138	2.21018	3.39072	3.58538	3.09011	2.2694	2.87662	2.27011	4.12679	3.51535	2.29537	3.64356	3.67101	0.521275	0.602013	-0.179039	-0.0638571	0.860895	0.182752	0.732157	0.279643	0.477066	0.897698	-0.968058	-0.3435	0.350681	0.714946
2::sp|P48163|MAOX_HUMAN	MAOX_HUMAN	P48163	ME1	malic enzyme 1, NADP(+)-dependent, cytosolic	Cytoplasm	enzyme		2	1	2.37662	2.36173	2.29829	2.30311	2.25621	3.25459	3.17033	2.11205	2.48104	2.31138	2.21018	2.00702	2.34871	2.18617	2.2694	1.37053	0	2.11205	2.02952	2.29537	1.12399	3.06925	3.03636	0.0717372	-1.91825	-0.337857	0.0791804	-0.151549	-2.04462	-0.790679	0.0616921	-0.290942	1.26145	0.452821	0.229312	-0.139394
2::sp|P48637|GSHB_HUMAN	GSHB_HUMAN	P48637	GSS	glutathione synthetase	Cytoplasm	enzyme		7	7	5.4679	5.42891	5.30431	5.10241	5.20577	5.4679	5.36073	5.10241	5.34294	5.2096	4.78239	5.07845	5.12003	5.21135	4.37275	4.80036	5.06995	4.55814	4.85221	5.16236	5.08509	5.03324	9.2193	0.00159083	-2.52526	-0.213143	0.0266503	-0.240694	-3.99482	-0.467375	0.00152689	-0.418002	2.07298	0.254232	0.0586131	-0.177308
2::sp|P49247|RPIA_HUMAN	RPIA_HUMAN	P49247	RPIA	ribose 5-phosphate isomerase A	Cytoplasm	enzyme		3	3	4.27831	4.20817	3.96249	4.00165	4.49771	4.09646	4.39109	4.365	4.35485	4.51922	4.59589	4.59589	4.2441	4.54104	3.26814	4.81409	4.41405	4.02389	4.32301	4.5643	4.34009	4.16235	1.40706	0.269248	2.78054	0.254429	0.0166337	0.311048	0.178769	0.033625	0.860875	0.123373	1.21881	0.220804	0.244571	-0.187675
2::sp|P49411|EFTU_HUMAN	EFTU_HUMAN	P49411	TUFM	Tu translation elongation factor, mitochondrial	Cytoplasm	translation regulator		1	1	2.37662	3.20479	3.1121	3.24651	2.25621	3.09265	2.17498	2.11205	3.31762	2.31138	2.21018	2.00702	2.34871	2.18617	3.94652	1.37053	2.52545	2.11205	2.79214	2.29537	1.12399	2.26869	1.19211	0.32529	-1.7167	-0.424571	0.111709	-0.882471	-1.28228	-0.476339	0.222139	-0.81062	0.142042	0.0517679	0.889225	0.071851
2::sp|P49419-2|AL7A1_HUMAN	AL7A1_HUMAN	P49419-2	ALDH7A1	aldehyde dehydrogenase 7 family, member A1	Cytoplasm	enzyme		4	4	4.6315	4.3757	4.37127	4.44808	4.30832	4.87204	4.49771	3.86886	4.16564	4.1601	4.05335	4.98129	3.79981	3.89623	4.11497	4.94881	5.02883	4.61207	4.5682	3.53041	4.60331	4.02389	1.72215	0.205424	-2.18769	-0.368429	0.0492115	-0.394728	-0.352794	-0.0718214	0.729898	0.137672	-1.24642	-0.296607	0.234604	0.532401
2::sp|P49720|PSB3_HUMAN	PSB3_HUMAN	P49720	PSMB3	proteasome (prosome, macropain) subunit, beta type, 3	Cytoplasm	peptidase		4	4	4.19228	4.7182	5.23853	5.12003	5.33314	5.02084	4.91055	5.08195	5.03324	5.31609	4.9365	4.02119	4.30553	4.91497	4.55519	5.38062	5.05704	5.13299	4.94531	4.12086	5.07845	4.91292	0.192815	0.826228	-0.58071	-0.132143	0.572181	-0.0843452	-0.176823	-0.0355536	0.862373	-0.0196698	-0.438702	-0.0965893	0.66808	0.0646754
2::sp|P50238|CRIP1_HUMAN	CRIP1_HUMAN	P50238	CRIP1	cysteine-rich protein 1 (intestinal)	Cytoplasm	other		1	1	3.9483	4.19006	3.63828	3.86159	4.69152	4.1361	4.1601	4.47033	4.4608	4.27831	3.71961	4.28758	3.47818	4.61999	3.92609	3.95419	3.72169	3.75132	3.47818	4.30553	4.14651	4.2459	0.957181	0.401731	0.483893	0.0984286	0.637172	0.151478	-0.933308	-0.148179	0.367673	-0.195955	1.33771	0.246607	0.203924	-0.347433
2::sp|P50443|S26A2_HUMAN	S26A2_HUMAN	P50443	SLC26A2	solute carrier family 26 (sulfate transporter), member 2	Plasma Membrane	transporter		1	1	2.37662	2.36173	2.29829	2.30311	2.25621	2.20914	2.17498	2.11205	2.48104	2.31138	2.21018	2.00702	2.34871	2.18617	2.2694	1.37053	3.30519	2.11205	3.2394	2.29537	1.12399	-1.87646	0.71101	0.503758	-0.701244	-0.0462857	0.496525	-0.0881097	-0.882726	-0.552982	0.393415	-0.107562	0.806391	0.506696	0.434522	-0.0194527
2::sp|P50453|SPB9_HUMAN	SPB9_HUMAN	P50453	SERPINB9	serpin peptidase inhibitor, clade B (ovalbumin), member 9	Cytoplasm	other		5	3	2.37662	3.85936	3.68019	3.81631	3.46925	3.19539	3.45789	3.0837	4.1361	3.72586	3.71236	3.54907	4.42697	3.94453	4.30037	4.03934	3.9483	4.78036	4.75466	3.69312	4.12679	3.76705	5.4254	0.0136798	1.54273	0.389286	0.148844	0.256607	3.22954	0.768411	0.00658247	0.613813	-1.73966	-0.379125	0.105523	0.357206
2::sp|P50552|VASP_HUMAN	VASP_HUMAN	P50552	VASP	vasodilator-stimulated phosphoprotein	Plasma Membrane	other		2	2	3.69034	3.54543	4.3476	4.09646	3.61261	4.05734	3.99239	3.50679	2.48104	3.83498	3.74292	2.76729	2.34871	3.48671	2.2694	3.86311	4.53839	3.2191	3.59178	3.65444	3.38504	3.79981	3.1589	0.0654054	-2.85131	-0.738857	0.0145872	-0.505678	-1.37209	-0.365857	0.193249	-0.369277	-1.13715	-0.373	0.276004	0.136401
2::sp|P51148|RAB5C_HUMAN	RAB5C_HUMAN	P51148	RAB5C	RAB5C, member RAS oncogene family	Cytoplasm	enzyme		3	1	2.37662	2.36173	2.29829	2.30311	2.25621	2.20914	3.5363	3.90021	2.48104	2.31138	2.21018	2.00702	2.34871	2.18617	2.2694	1.37053	4.12679	2.11205	3.43902	2.29537	2.91912	2.12938	0.0519296	0.94953	0.0491005	0.0147143	0.961647	0.00827698	0.284883	0.105339	0.780221	-0.020721	-0.226755	-0.090625	0.824141	-0.028998
2::sp|P51149|RAB7A_HUMAN	RAB7A_HUMAN	P51149	RAB7A	RAB7A, member RAS oncogene family	Cytoplasm	enzyme		6	6	5.06429	4.61088	4.46293	5.20577	4.3978	5.3017	4.80036	5.07414	4.95209	4.66955	4.55236	4.53434	4.5682	5.1462	4.52471	4.55519	5.24786	4.93128	4.74847	4.38728	4.9365	4.9782	0.0585896	0.943263	-0.293107	-0.0497143	0.774448	-0.13081	-0.276437	-0.0463571	0.786558	0.0395194	-0.0234436	-0.00335714	0.981652	0.170329
2::sp|P51161-2|FABP6_HUMAN	FABP6_HUMAN	P51161-2	FABP6	fatty acid binding protein 6, ileal	Cytoplasm	transporter		1	1	3.43902	4.68171	4.3309	2.30311	3.50412	4.42969	2.17498	2.11205	2.48104	2.31138	2.21018	3.29946	2.34871	3.56861	3.45151	3.36652	3.97469	3.28851	2.82739	3.22802	2.74192	3.39072	3.38026	0.0554741	-2.12494	-0.933286	0.0550487	-1.1554	-0.698285	-0.268125	0.4973	-0.176602	-2.67278	-0.665161	0.0191627	0.9788
2::sp|P51884|LUM_HUMAN	LUM_HUMAN	P51884	LUM	lumican	Extracellular Space	other		13	13	5.70408	5.4493	5.30688	5.49737	5.8096	5.75449	6.04667	5.68987	5.6614	5.62898	5.11361	5.79184	5.7852	5.61025	5.27012	5.42891	5.95227	5.98119	6.40813	5.67074	5.73857	5.84872	0.782066	0.47164	-0.318162	-0.041	0.755831	-0.0426767	0.842028	0.134804	0.414994	0.0895636	-1.12525	-0.175804	0.280829	0.13224
2::sp|P52272-2|HNRPM_HUMAN	HNRPM_HUMAN	P52272-2	HNRNPM	heterogeneous nuclear ribonucleoprotein M	Nucleus	other		1	1	2.37662	3.74857	2.29829	2.30311	3.61103	2.20914	3.68768	2.11205	2.48104	3.34571	3.47983	2.00702	3.29946	2.18617	2.2694	2.82739	1.17776	2.86429	2.02952	2.29537	1.12399	2.25474	2.74316	0.0898226	-0.507271	-0.189143	0.621158	0.104419	-2.1755	-0.785464	0.0486345	-0.114549	1.76615	0.596321	0.100828	-0.218968
2::sp|P52565|GDIR1_HUMAN	GDIR1_HUMAN	P52565	ARHGDIA	Rho GDP dissociation inhibitor (GDI) alpha	Cytoplasm	other		6	6	4.80036	4.4553	4.52857	4.6613	4.60716	4.46293	4.5682	4.56078	5.13299	4.60331	4.48883	4.83496	4.91292	4.74121	4.98129	4.07737	4.6978	4.72984	4.59185	5.05704	4.52471	4.61414	0.944209	0.406496	1.75904	0.170286	0.104018	0.173013	0.623891	0.0759643	0.543492	0.0877743	0.678551	0.0943214	0.509322	-0.0852386
2::sp|P52566|GDIR2_HUMAN	GDIR2_HUMAN	P52566	ARHGDIB	Rho GDP dissociation inhibitor (GDI) beta	Cytoplasm	other		7	5	4.78434	5.43709	5.64652	5.05704	4.86041	5.88683	5.58112	5.43709	5.42668	5.25262	4.62368	5.42668	5.3543	5.49315	4.3757	5.10241	5.58112	5.81624	5.75843	5.25262	5.49315	5.31037	0.0276102	0.972806	-0.172714	-0.034	0.865755	-0.0104131	0.0621804	0.0142679	0.951365	-0.0353373	-0.236218	-0.0482679	0.816945	-0.0249242
2::sp|P52597|HNRPF_HUMAN	HNRPF_HUMAN	P52597	HNRNPF	heterogeneous nuclear ribonucleoprotein F	Nucleus	other		5	3	4.86041	4.43378	4.75294	4.17619	4.83238	3.51535	4.9702	4.90479	4.84476	4.77881	4.37899	4.92174	4.54793	4.83894	4.58221	4.66955	5.00322	4.02299	4.17619	3.92409	5.17322	5.2096	0.529079	0.597578	1.14034	0.239571	0.276394	0.086009	0.33576	0.0894107	0.742409	-0.127057	0.724086	0.150161	0.481841	-0.213066
2::sp|P53004|BIEA_HUMAN	BIEA_HUMAN	P53004	BLVRA	biliverdin reductase A	Cytoplasm	enzyme		1	1	2.37662	2.36173	2.29829	2.30311	3.03003	2.20914	2.17498	2.11205	2.48104	2.31138	2.21018	3.72169	2.34871	2.18617	2.2694	1.37053	3.43168	2.11205	3.71961	2.29537	3.34212	-1.87646	0.255998	0.776771	0.369613	0.0881429	0.718111	0.00827698	-0.452223	-0.310304	0.658562	-0.020721	0.56393	0.398446	0.5824	-0.028998
2::sp|P53621-2|COPA_HUMAN	COPA_HUMAN	P53621-2	COPA	coatomer protein complex, subunit alpha	Cytoplasm	transporter		1	1	3.19539	3.18086	3.48503	2.30311	2.25621	2.20914	3.85644	3.92799	2.48104	2.31138	2.21018	2.00702	2.34871	2.18617	3.33715	1.37053	3.48503	3.22535	2.87984	3.1121	3.75132	3.44141	1.39928	0.271078	-1.2245	-0.430429	0.244258	-0.869478	0.407944	0.148821	0.689954	0.100386	-1.60559	-0.57925	0.132371	0.969864
2::sp|P54868|HMCS2_HUMAN	HMCS2_HUMAN	P54868	HMGCS2	3-hydroxy-3-methylglutaryl-CoA synthase 2 (mitochondrial)	Cytoplasm	enzyme		12	12	4.38728	6.52797	5.06429	5.2423	5.47168	4.85221	5.07414	4.9365	7.15641	5.37748	5.1762	4.79878	5.04524	5.9427	5.07414	4.76629	6.04667	5.21135	5.01485	4.80765	4.67652	5.14961	0.70907	0.504668	0.647333	0.259	0.529606	0.102063	-0.483352	-0.137786	0.636885	-0.0296436	1.19291	0.396786	0.254221	-0.131707
2::sp|P55072|TERA_HUMAN	TERA_HUMAN	P55072	VCP	valosin containing protein	Cytoplasm	enzyme		11	10	4.72789	4.73415	5.05035	4.86764	4.44808	4.72984	4.82165	4.48287	4.73576	4.3476	4.68599	4.80765	4.62716	4.6537	4.83238	4.19228	4.86764	5.13594	5.2423	5.12003	5.02589	5.04524	3.15204	0.0657427	-1.63339	-0.148286	0.12833	-0.0804474	1.16927	0.164054	0.263289	0.301423	-2.28923	-0.312339	0.0394387	0.38187
2::sp|P55795|HNRH2_HUMAN	HNRH2_HUMAN	P55795	HNRNPH2	heterogeneous nuclear ribonucleoprotein H2 (H')	Nucleus	other		4	1	4.02983	3.8211	3.59435	3.38504	3.80604	4.14477	4.21181	4.20817	3.66424	3.61829	4.06062	3.90021	4.27325	4.17467	4.3529	3.73908	2.13838	4.06635	4.21476	4.2459	2.87415	2.5827	1.29951	0.295826	0.858667	0.129429	0.407349	0.239527	-0.953692	-0.329393	0.357637	0.0816232	1.34185	0.458821	0.202614	-0.157904
2::sp|P56537|IF6_HUMAN	IF6_HUMAN	P56537	EIF6	eukaryotic translation initiation factor 6	Cytoplasm	translation regulator		4	3	4.12086	3.85096	4.48883	4.23578	3.78274	4.58721	4.74121	4.52857	4.62368	4.49251	4.81678	4.37899	4.3757	4.86956	3.68768	5.49922	5.11189	4.58721	3.98141	5.86285	4.94184	4.6218	2.09976	0.150006	2.07018	0.325714	0.0606688	0.292791	1.73082	0.528464	0.107132	0.546039	-0.710396	-0.20275	0.490007	0.253248
2::sp|P57730|CAR18_HUMAN	CAR18_HUMAN	P57730	CARD18	caspase recruitment domain family, member 18	Cytoplasm	other		1	1	2.37662	2.36173	2.29829	2.30311	2.25621	2.20914	2.17498	2.11205	2.48104	2.31138	2.21018	2.00702	2.34871	2.18617	3.96891	1.37053	0	2.11205	2.99703	2.29537	2.29829	-1.87646	0.773627	0.475333	-0.701244	-0.0462857	0.496525	-0.0881097	-0.915429	-0.637107	0.376635	-0.0945783	0.84684	0.590821	0.412403	-0.00646864
2::sp|P57735|RAB25_HUMAN	RAB25_HUMAN	P57735	RAB25	RAB25, member RAS oncogene family	Cytoplasm	enzyme		2	1	2.37662	2.36173	2.29829	2.30311	2.25621	2.20914	3.63328	2.11205	2.48104	2.31138	3.2394	2.00702	2.34871	3.04826	2.2694	2.57949	0.986162	2.11205	2.02952	2.29537	2.31487	2.44318	1.46282	0.256515	0.0598845	0.0155714	0.953233	0.0456071	-1.40295	-0.362518	0.184062	-0.020721	1.52125	0.378089	0.152142	-0.0663281
2::sp|P58107|EPIPL_HUMAN	EPIPL_HUMAN	P58107	EPPK1	epiplakin 1	unknown	other		11	9	4.14477	3.90021	4.03656	4.58721	4.92174	4.62368	4.38728	4.6613	4.68599	4.35485	4.84251	3.9483	6.38488	4.80036	5.28214	4.5643	4.37275	6.00239	5.86746	4.06062	4.96773	4.70043	1.77849	0.19588	1.37841	0.439429	0.193233	0.298712	2.06144	0.605411	0.0598482	0.4468	-0.441603	-0.165982	0.666033	0.148088
2::sp|P60981|DEST_HUMAN	DEST_HUMAN	P60981	DSTN	destrin (actin depolymerizing factor)	Cytoplasm	other		7	6	5.30688	5.15474	5.27819	5.04524	5.24786	5.1762	5.1762	5.33314	5.46366	5.38062	4.75091	5.33747	5.24976	5.21948	5.18706	4.77086	5.06429	5.34294	5.38062	4.93128	4.82601	5.10241	1.55352	0.237201	0.529608	0.05	0.606043	0.156939	-1.34471	-0.122232	0.201713	-0.0928499	1.45362	0.172232	0.169765	-0.249789
2::sp|P61006|RAB8A_HUMAN	RAB8A_HUMAN	P61006	RAB8A	RAB8A, member RAS oncogene family	Plasma Membrane	other		3	1	2.37662	3.37894	3.36652	3.49735	2.25621	2.20914	2.17498	2.11205	2.48104	2.31138	2.21018	3.76705	3.34212	3.20479	2.2694	3.34819	2.29537	3.04713	3.22535	3.63537	3.17033	2.94015	0.386792	0.68446	0.0703239	0.024	0.945094	0.104419	0.836901	0.239696	0.417768	0.732112	-0.733979	-0.215696	0.475992	0.627693
2::sp|P61019|RAB2A_HUMAN	RAB2A_HUMAN	P61019	RAB2A	RAB2A, member RAS oncogene family	Cytoplasm	enzyme		3	2	2.37662	3.95291	3.50679	3.46925	2.25621	3.9483	4.19006	3.34212	4.55519	4.0169	4.16235	3.52169	3.81365	4.04806	3.69952	4.11497	4.23854	4.46535	4.43273	4.91896	4.46535	4.39259	5.95764	0.00980647	1.62456	0.537143	0.130214	0.510111	3.15571	0.955411	0.00758774	0.905872	-2.14838	-0.418268	0.0511072	0.395762
2::sp|P61020|RAB5B_HUMAN	RAB5B_HUMAN	P61020	RAB5B	RAB5B, member RAS oncogene family	Cytoplasm	enzyme		3	1	2.37662	3.33283	2.29829	2.30311	2.25621	4.12811	3.7452	2.11205	2.48104	2.31138	2.21018	2.00702	2.34871	2.18617	2.2694	2.52545	4.18734	2.11205	3.51244	3.55162	3.28851	3.28851	3.72837	0.0430591	-2.22482	-0.683429	0.0460375	-0.166444	0.439051	0.171875	0.667833	0.911888	-3.06748	-0.855304	0.0089924	1.07833
2::sp|P61106|RAB14_HUMAN	RAB14_HUMAN	P61106	RAB14	RAB14, member RAS oncogene family	Cytoplasm	enzyme		2	2	4.85221	4.05542	3.79981	3.42053	3.449	3.76525	3.61261	2.87415	3.43168	4.3757	4.29823	3.57266	3.37894	2.98013	3.33283	3.43547	3.6963	3.00034	3.0144	3.24651	4.6978	4.46535	0.508043	0.609617	-1.00764	-0.291857	0.333516	-0.333577	-0.801127	-0.239714	0.437456	-0.381105	-0.163183	-0.0521429	0.872884	-0.047528
2::sp|P61204|ARF3_HUMAN	ARF3_HUMAN	P61204	ARF3	ADP-ribosylation factor 3	Cytoplasm	enzyme		2	2	2.37662	4.34009	3.75774	3.95419	3.52394	3.35119	4.06441	2.11205	2.48104	2.31138	4.62894	3.83498	2.34871	4.62894	4.77658	3.02112	4.07969	3.95419	3.48671	4.3978	3.2698	4.6495	1.57456	0.232956	-0.87712	-0.431714	0.397642	-1.2767	0.990595	0.3305	0.339964	0.259199	-1.62851	-0.762214	0.127397	1.5359
2::sp|P61353|RL27_HUMAN	RL27_HUMAN	P61353	RPL27	ribosomal protein L27	Cytoplasm	other		2	2	4.02299	3.9294	4.08418	3.75774	3.77651	3.56361	3.63965	3.68768	4.26934	4.11812	4.23578	3.13494	3.50679	3.49735	4.05335	3.42849	3.82558	3.55162	3.09361	3.46925	3.3239	3.81631	1.30367	0.294744	-0.257385	-0.0464286	0.801242	-0.0888324	-1.86725	-0.25475	0.0845747	-0.266076	1.0765	0.208321	0.301275	-0.177243
2::sp|P61604|CH10_HUMAN	CH10_HUMAN	P61604	HSPE1	heat shock 10kDa protein 1 (chaperonin 10)	Cytoplasm	enzyme		8	8	4.34292	5.2096	5.26788	5.03324	5.05387	5.07845	5.22251	5.01771	4.79338	4.6537	6.20854	5.04682	5.1762	5.0718	5.06658	5.67074	5.3543	5.27245	5.45454	4.86221	4.73415	5.26447	0.413314	0.66726	0.48212	0.108571	0.638395	-0.0316331	1.11314	0.180018	0.285808	0.190011	-0.335806	-0.0714464	0.742375	0.221644
2::sp|P61981|1433G_HUMAN	1433G_HUMAN	P61981	YWHAG	tyrosine 3-monooxygenase/tryptophan 5-monooxygenase activation protein, gamma polypeptide	Cytoplasm	other		10	5	4.63981	4.67652	4.4608	4.9782	4.89436	5.01771	5.35756	4.96773	4.72444	5.03489	4.3309	5.40216	5.22251	5.06658	4.17986	4.20381	4.82165	5.18706	5.04349	5.13299	4.81409	5.04682	0.389615	0.682606	0.596669	0.103429	0.561817	0.140527	-0.309716	-0.0571071	0.761685	0.0382093	0.821415	0.160536	0.426218	-0.102318
2::sp|P62249|RS16_HUMAN	RS16_HUMAN	P62249	RPS16	ribosomal protein S16	Cytoplasm	other		2	2	4.33831	4.02119	4.04063	4.1728	3.82252	3.86159	3.82917	3.61261	4.30553	4.03205	4.30553	3.72586	4.58221	3.79981	4.27615	3.66308	4.23104	3.80478	3.85936	3.73317	4.30037	4.59445	0.0467442	0.954441	0.25768	0.0397143	0.80102	0.0108558	0.312776	0.0451964	0.759412	0.0240083	-0.0305642	-0.00548214	0.976081	0.0131525
2::sp|P62277|RS13_HUMAN	RS13_HUMAN	P62277	RPS13	ribosomal protein S13	Nucleus	other		2	2	4.34009	3.92409	3.90021	2.30311	3.85936	2.20914	2.17498	2.11205	4.02983	3.12708	2.21018	3.09011	2.34871	3.85096	3.68518	3.79981	3.93217	2.11205	3.20479	3.66196	3.39072	2.39721	0.316004	0.732815	-0.592144	-0.277286	0.564745	-0.769252	0.0676703	0.0287143	0.947078	-0.333016	-0.817194	-0.306	0.428541	0.436235
2::sp|P62280|RS11_HUMAN	RS11_HUMAN	P62280	RPS11	ribosomal protein S11	Cytoplasm	other		2	1	2.37662	2.36173	2.29829	2.30311	3.45151	3.05854	3.05854	2.11205	2.48104	2.31138	3.63965	2.00702	2.34871	3.22535	2.2694	1.37053	0.947024	2.11205	2.02952	2.29537	1.12399	-1.87646	5.31278	0.0147003	-0.383952	-0.112143	0.707731	-0.0279086	-2.57307	-1.41743	0.0231586	-0.676596	2.30314	1.30529	0.038434	-0.648688
2::sp|P62306|RUXF_HUMAN	RUXF_HUMAN	P62306	SNRPF	small nuclear ribonucleoprotein polypeptide F	Nucleus	other		1	1	3.49956	3.45789	4.3624	3.51535	4.1361	3.2191	4.20381	4.02637	3.64169	3.17033	3.68019	4.00165	3.93415	4.24876	3.52169	4.30832	3.98458	3.97189	3.3166	3.42582	4.18734	4.07969	0.0754864	0.927569	0.204455	0.0441429	0.841425	0.418793	0.371945	0.0790536	0.715926	0.462882	-0.18507	-0.0349107	0.85603	0.0440891
2::sp|P62314|SMD1_HUMAN	SMD1_HUMAN	P62314	SNRPD1	small nuclear ribonucleoprotein D1 polypeptide 16kDa	Nucleus	other		2	2	3.34212	2.36173	3.23777	3.34571	2.25621	2.20914	2.17498	2.11205	3.88073	3.35465	2.21018	3.18086	3.49956	2.18617	2.2694	4.45746	4.3476	3.67824	3.3702	3.84711	3.55628	3.77529	4.38411	0.0271927	0.61014	0.213857	0.553148	0.819135	2.94711	0.9585	0.0113346	1.36504	-2.05062	-0.744643	0.0610281	0.545903
2::sp|P62316|SMD2_HUMAN	SMD2_HUMAN	P62316	SNRPD2	small nuclear ribonucleoprotein D2 polypeptide 16.5kDa	Nucleus	other		1	1	3.79981	4.27615	3.91478	2.30311	3.46763	3.52394	4.4206	3.98458	2.48104	4.20573	3.67101	3.64356	2.34871	3.60843	2.2694	2.75863	3.89272	3.3702	3.98458	2.29537	3.8211	4.05335	0.487481	0.621645	-0.663415	-0.251857	0.519607	-0.156251	-0.968014	-0.366804	0.350702	-0.204163	0.299603	0.114946	0.769216	-0.0479123
2::sp|P62333|PRS10_HUMAN	PRS10_HUMAN	P62333	PSMC6	proteasome (prosome, macropain) 26S subunit, ATPase, 6	Nucleus	peptidase		1	1	2.37662	2.36173	3.51895	4.16235	2.25621	3.91478	3.57266	2.11205	2.48104	2.31138	3.03003	2.00702	3.44574	3.72586	2.2694	2.69819	1.83009	2.11205	2.02952	2.29537	3.28169	2.75863	2.47013	0.111285	-1.09313	-0.435857	0.295796	-1.03791	-2.24679	-0.756911	0.0426597	-1.23657	1.07802	0.321054	0.300624	-0.198655
2::sp|P62888|RL30_HUMAN	RL30_HUMAN	P62888	RPL30	ribosomal protein L30	Cytoplasm	other		2	2	3.94453	4.3309	4.76275	3.88964	2.25621	3.93217	3.80478	2.11205	2.48104	3.50967	4.86221	3.81365	2.34871	4.05335	2.2694	4.19006	4.48883	4.21987	4.3978	3.97837	4.83496	4.63981	1.67239	0.214283	-1.09934	-0.534429	0.293185	-0.422492	0.689565	0.281375	0.502592	0.376669	-1.73288	-0.815804	0.106756	0.799162
2::sp|P68032|ACTC_HUMAN	ACTC_HUMAN	P68032	ACTC1	actin, alpha, cardiac muscle 1	Cytoplasm	enzyme		29	6	5.02354	5.13299	5.0718	5.4862	5.4679	5.08509	5.60205	5.86746	5.40888	5.4597	4.43957	5.53877	5.29327	5.4493	5.39791	4.88484	5.18706	5.25566	5.22251	4.87777	5.68987	5.73857	0.120676	0.886995	0.442482	0.0838571	0.666011	0.31631	0.0999898	0.0148571	0.921878	0.106091	0.350349	0.069	0.731689	-0.210219
2::sp|P82650|RT22_HUMAN	RT22_HUMAN	P82650	MRPS22	mitochondrial ribosomal protein S22	Cytoplasm	other		1	1	3.37894	3.22802	3.18086	3.40636	4.77881	3.35761	3.0837	4.07737	3.3702	3.21553	3.0837	2.79214	3.24318	3.01852	3.09265	2.70603	-1.87646	2.98396	2.79748	3.12708	2.12938	1.95616	3.47744	0.0516509	-0.860272	-0.230571	0.406499	-0.142072	-2.06192	-1.37336	0.0597966	-0.605852	1.75864	1.14279	0.102141	-0.46378
2::sp|P84090|ERH_HUMAN	ERH_HUMAN	P84090	ERH	enhancer of rudimentary homolog (Drosophila)	Nucleus	other		1	1	3.656	3.46763	3.44382	3.449	3.23777	2.20914	3.18494	3.35465	3.83879	3.31762	2.21018	2.00702	2.34871	3.25459	2.2694	1.37053	3.77899	2.87984	2.78444	2.29537	3.35119	3.79524	0.738225	0.491179	-1.02893	-0.330857	0.323806	-0.189223	-1.17416	-0.420071	0.261393	-0.611678	0.222506	0.0892143	0.827377	-0.422454
2::sp|P98073|ENTK_HUMAN	ENTK_HUMAN	P98073	TMPRSS15	transmembrane protease, serine 15	Extracellular Space	peptidase		1	1	2.37662	2.36173	2.29829	2.30311	2.25621	2.20914	2.17498	2.11205	2.48104	2.31138	2.21018	2.00702	2.34871	2.18617	2.2694	1.37053	3.70449	2.11205	2.02952	2.29537	1.12399	-1.87646	1.05401	0.36805	-0.701244	-0.0462857	0.496525	-0.0881097	-1.06856	-0.654232	0.304709	-0.227503	0.989816	0.607946	0.34033	-0.139394
2::sp|P98088|MUC5A_HUMAN	MUC5A_HUMAN	P98088	MUC5AC*	mucin 5AC, oligomeric mucus/gel-forming	unknown	peptidase		4	3	3.97469	3.656	3.17033	2.30311	3.06925	4.72205	2.17498	4.10493	3.78274	2.31138	3.94652	3.73079	3.56861	3.81365	3.67101	4.86041	4.50575	3.91478	3.68302	2.29537	2.57949	2.11205	0.226424	0.799501	0.762642	0.312857	0.460406	0.612407	0.312455	0.156911	0.75965	0.506683	0.353611	0.155946	0.729299	-0.105724
2::sp|P98160|PGBM_HUMAN	PGBM_HUMAN	P98160	HSPG2	heparan sulfate proteoglycan 2	Extracellular Space	enzyme		7	6	2.37662	3.87797	3.95689	3.17033	3.64356	3.66196	4.29045	3.51535	4.12811	3.64169	3.8983	3.99919	4.02983	3.51244	3.728	5.21582	4.2459	3.90021	4.642	3.98458	4.30832	3.80944	3.5477	0.0490682	0.973568	0.249429	0.349488	0.236343	2.27224	0.660964	0.0406994	0.453278	-1.95844	-0.411536	0.0719888	0.216936
2::sp|Q00796|DHSO_HUMAN	DHSO_HUMAN	Q00796	SORD	sorbitol dehydrogenase	Cytoplasm	enzyme		3	3	3.44141	3.71611	3.64356	3.90329	3.40636	3.51244	3.98599	3.87049	3.70449	4.04806	4.54104	4.35727	4.12086	4.14112	3.69312	3.77529	3.92245	4.00406	4.04998	4.58221	4.14477	4.17986	6.16246	0.00865374	3.33327	0.453429	0.00596192	0.477301	2.94269	0.385589	0.0114313	0.38346	0.471587	0.0678393	0.645038	-0.0938409
2::sp|Q01469|FABP5_HUMAN	FABP5_HUMAN	Q01469	FABP5	fatty acid binding protein 5 (psoriasis-associated)	Cytoplasm	transporter		19	18	5.68987	5.9138	6.13618	6.02213	5.49315	6.02213	5.88242	5.85556	5.66635	5.86746	5.81624	6.50702	5.81624	5.9138	5.62245	5.5254	6.15068	5.8096	5.9427	5.74383	5.9304	6.26465	0.0748096	0.928192	0.306541	0.0404286	0.764447	-0.0582368	-0.0495693	-0.00610714	0.961219	-0.0437939	0.345306	0.0465357	0.735388	0.0144429
2::sp|Q02413|DSG1_HUMAN	DSG1_HUMAN	Q02413	DSG1	desmoglein 1	Plasma Membrane	other		20	18	5.85556	6.12861	6.37459	6.35483	6.20854	5.8096	5.74383	5.83735	6.50702	6.05955	6.30158	5.7852	5.54891	6.05955	5.68987	5.59669	5.4055	6.38488	5.75449	5.70896	5.39165	5.50252	3.6812	0.0445455	-0.342028	-0.054	0.738246	-0.0690651	-2.56364	-0.388911	0.023576	-0.485334	2.02279	0.334911	0.0641634	-0.416269
2::sp|Q02487-2|DSC2_HUMAN	DSC2_HUMAN	Q02487-2	DSC2	desmocollin 2	Plasma Membrane	other		4	4	4.86764	5.95932	4.75466	4.9554	4.87777	5.09631	4.85221	5.20042	4.70043	4.80036	4.33831	4.79154	4.88484	5.43307	5.51654	5.43709	5.1462	4.82601	5.30688	4.90479	5.12758	4.99791	1.2709	0.303377	-0.844348	-0.173571	0.414991	-0.0774085	0.612788	0.106143	0.550587	0.259126	-1.79516	-0.279714	0.0959001	0.336535
2::sp|Q02817|MUC2_HUMAN	MUC2_HUMAN	Q02817	MUC2	mucin 2, oligomeric mucus/gel-forming	unknown	other		44	42	5.47168	5.63994	5.12003	5.57418	5.71983	6.20854	6.00239	5.32965	5.84273	5.24473	5.4679	5.32965	5.41758	4.99791	6.01575	6.09405	6.56688	5.39791	5.39791	5.88242	5.43307	5.47899	2.54771	0.10466	-1.81942	-0.300714	0.0938714	-0.310293	0.520045	0.106661	0.611774	0.0407627	-2.18995	-0.407375	0.0473633	0.351055
2::sp|Q03403|TFF2_HUMAN	TFF2_HUMAN	Q03403	TFF2	trefoil factor 2	Extracellular Space	other		1	1	2.37662	2.36173	2.29829	2.30311	2.25621	4.25861	2.17498	2.11205	2.48104	2.31138	2.21018	2.00702	2.34871	2.18617	2.2694	3.2637	3.88073	2.11205	3.58538	2.29537	1.12399	-1.87646	0.329653	0.723205	-1.17781	-0.339143	0.261705	-0.0929278	-0.663619	-0.493964	0.51853	-0.020721	0.221521	0.154821	0.828128	0.0722068
2::sp|Q04695|K1C17_HUMAN	K1C17_HUMAN	Q04695	KRT17	keratin 17	Cytoplasm	other		37	14	5.53877	5.9304	5.80578	6.04667	5.92584	5.55269	5.5639	5.76646	5.56964	5.95932	6.27916	6.25465	5.73857	5.57418	5.67699	5.31037	5.08195	5.61517	5.89136	6.05955	5.20577	5.27245	3.0106	0.0731532	0.804577	0.111	0.436714	-0.0393182	-1.65391	-0.252304	0.122077	-0.34301	2.14883	0.363304	0.0510654	-0.303692
2::sp|Q04917|1433F_HUMAN	1433F_HUMAN	Q04917	YWHAH	tyrosine 3-monooxygenase/tryptophan 5-monooxygenase activation protein, eta polypeptide	Cytoplasm	transcription regulator		9	4	2.37662	3.64712	3.22802	4.6537	4.90479	4.14112	3.95291	4.9016	3.68019	4.13378	4.91896	4.642	4.3529	3.86159	2.2694	4.04806	5.02084	3.86159	3.44574	4.37127	3.90556	4.97588	0.82205	0.454567	1.36726	0.512429	0.196608	0.399988	0.318125	0.143804	0.755443	0.0238921	0.976792	0.368625	0.3465	-0.376096
2::sp|Q05682|CALD1_HUMAN	CALD1_HUMAN	Q05682	CALD1*	caldesmon 1	Cytoplasm	other		4	1	2.37662	2.36173	3.65238	3.46173	3.64169	2.20914	2.17498	4.06441	3.72169	3.71236	4.20817	3.2191	2.34871	3.77529	3.22802	1.37053	0	2.11205	2.02952	2.29537	3.5363	3.90021	3.46746	0.05203	2.0747	0.738571	0.060185	1.34507	-0.982032	-0.530857	0.344008	-0.172912	2.40164	1.26943	0.0319869	-1.51798
2::sp|Q05682-5|CALD1_HUMAN	CALD1_HUMAN	Q05682-5	CALD1*	caldesmon 1	Cytoplasm	other		3	1	2.37662	2.36173	3.68768	4.00954	4.08259	2.20914	3.22802	3.34571	3.9168	4.07135	3.51244	2.84386	2.34871	3.51535	2.2694	3.73079	2.08308	3.43168	2.02952	2.29537	3.64712	3.94652	0.613603	0.551783	0.595736	0.228143	0.56242	0.284427	-0.486723	-0.207464	0.634558	-0.364494	1.15023	0.435607	0.270769	-0.648921
2::sp|Q05707-2|COEA1_HUMAN	COEA1_HUMAN	Q05707-2	COL14A1	collagen, type XIV, alpha 1	Extracellular Space	other		6	5	3.68768	4.15726	4.12811	4.18734	3.2191	4.28372	3.87304	3.03732	4.14651	3.63537	3.83879	3.66424	3.82558	3.29522	4.02637	5.22924	3.66424	4.13378	4.80036	3.89623	3.35465	3.08627	1.1046	0.351706	-1.50234	-0.299	0.15886	-0.463869	0.299399	0.0900357	0.769369	-0.16681	-1.29887	-0.389036	0.216554	0.297059
2::sp|Q05D32-2|CTSL2_HUMAN	CTSL2_HUMAN	Q05D32-2	CTDSPL2	CTD (carboxy-terminal domain, RNA polymerase II, polypeptide A) small phosphatase like 2	unknown	other		1	1	3.91478	4.21987	3.83202	3.91478	2.25621	3.31762	4.86956	3.69952	4.34009	3.79787	3.93917	3.03003	4.6315	4.19512	4.20176	3.00034	2.50139	4.08418	4.02389	3.85292	2.76405	3.0628	1.09828	0.353701	0.513069	0.186714	0.617217	0.0243939	-0.846242	-0.324482	0.412724	-0.456918	1.62732	0.511196	0.127652	-0.481312
2::sp|Q07654|TFF3_HUMAN	TFF3_HUMAN	Q07654	TFF3	trefoil factor 3 (intestinal)	Extracellular Space	other		1	1	3.23777	3.3166	3.11966	3.70786	3.71042	3.83202	3.76525	2.89203	3.42053	3.42582	4.74506	4.4553	3.27539	3.67101	3.62379	4.6537	4.3978	3.8211	3.449	4.51552	4.21656	4.28372	2.98773	0.0744358	0.622526	0.170714	0.545244	-0.282044	3.03816	0.593232	0.00951421	0.542278	-1.47351	-0.422518	0.164412	0.824322
2::sp|Q09666|AHNK_HUMAN	AHNK_HUMAN	Q09666	AHNAK	AHNAK nucleoprotein	Nucleus	other		11	8	5.01485	4.78853	4.86764	4.91497	4.91896	4.53839	4.79154	4.78434	5.00322	5.01771	4.81066	4.99054	4.94531	4.81678	5.33747	4.91292	4.51152	4.95209	4.75091	5.34754	4.82165	4.76629	0.419355	0.66341	1.09921	0.0761429	0.29324	0.077662	0.747708	0.0914107	0.467947	-0.000358447	-0.132061	-0.0152679	0.896958	-0.0780205
2::sp|Q12864|CAD17_HUMAN	CAD17_HUMAN	Q12864	CDH17*	cadherin 17, LI cadherin (liver-intestine)	Plasma Membrane	transporter		18	1	3.61261	3.39072	2.29829	3.33283	2.25621	3.40515	4.80498	3.01852	3.68518	2.31138	2.21018	3.62931	3.36652	3.37894	2.2694	2.89203	3.0628	2.94717	2.02952	4.10493	2.26869	4.68171	0.218193	0.805957	-0.538146	-0.214429	0.600315	-0.0242042	-0.574928	-0.268018	0.575156	-0.47112	0.129893	0.0535893	0.89864	-0.446916
2::sp|Q12904|AIMP1_HUMAN	AIMP1_HUMAN	Q12904	AIMP1	aminoacyl tRNA synthetase complex-interacting multifunctional protein 1	Extracellular Space	cytokine		1	1	3.66505	3.52394	3.39072	2.30311	3.95291	3.81059	2.17498	2.11205	3.63965	2.31138	3.34819	3.86159	2.34871	2.18617	4.07737	3.70786	3.76525	2.11205	3.69034	3.33715	3.81365	3.42849	1.73882	0.202547	-1.09045	-0.430571	0.296925	-1.17523	0.676297	0.231089	0.510705	0.175159	-1.88825	-0.661661	0.0815113	1.35039
2::sp|Q13011|ECH1_HUMAN	ECH1_HUMAN	Q13011	ECH1	enoyl CoA hydratase 1, peroxisomal	Cytoplasm	enzyme		4	3	2.37662	2.36173	4.6218	4.26562	2.25621	3.66505	3.73317	3.43168	3.79524	4.08259	4.26562	3.21553	4.50575	3.4021	3.74857	2.33354	4.43957	3.74857	3.81837	2.29537	2.72675	4.16425	0.75605	0.483129	1.17578	0.488429	0.262485	0.130194	0.17804	0.0836429	0.861436	0.0835182	1.12152	0.404786	0.282358	-0.0466753
2::sp|Q13162|PRDX4_HUMAN	PRDX4_HUMAN	Q13162	PRDX4	peroxiredoxin 4	Cytoplasm	enzyme		4	2	3.25459	3.25459	2.29829	3.25459	3.92609	4.07737	3.86311	4.21987	4.11497	3.58538	2.21018	4.00406	3.29355	3.96465	3.82917	3.74292	4.19006	3.34819	3.04203	3.42053	3.2191	3.44382	0.236862	0.791395	0.594887	0.209143	0.562969	0.710053	0.433775	0.111071	0.671563	0.177577	0.344889	0.0980714	0.735694	-0.532476
2::sp|Q13228|SBP1_HUMAN	SBP1_HUMAN	Q13228	SELENBP1	selenium binding protein 1	Cytoplasm	other		39	39	6.9196	6.94317	6.99718	6.77313	6.79192	6.87281	6.84664	7.10128	6.72676	6.71388	6.63253	6.48527	6.69084	7.04828	6.84664	7.15641	7.42377	6.9196	6.79192	6.69084	6.72676	6.64698	0.790713	0.467889	-1.18866	-0.106571	0.257565	-0.158931	0.216237	0.0226429	0.832159	-0.0535293	-1.01236	-0.129214	0.329836	0.105401
2::sp|Q13404|UB2V1_HUMAN	UB2V1_HUMAN	Q13404	UBE2V1	ubiquitin-conjugating enzyme E2 variant 1	Nucleus	transcription regulator		3	3	4.94184	4.45054	4.642	4.34292	4.2459	4.14982	3.97837	4.39109	4.89436	4.29608	3.81837	4.23854	4.6537	4.19228	3.65444	4.3476	4.55814	3.83498	4.11812	4.62894	4.10933	3.69952	1.38202	0.275192	-0.214724	-0.0382857	0.833588	-0.0468413	-1.51057	-0.274268	0.154817	-0.229197	1.26427	0.235982	0.22833	-0.182355
2::sp|Q13813-3|SPTA2_HUMAN	SPTA2_HUMAN	Q13813-3	SPTAN1	Isoform 3 of Spectrin alpha chain, brain				17	17	5.42246	4.42697	4.89843	4.68599	4.68599	4.53434	4.51552	4.84997	5.23853	4.88484	5.21135	4.85799	4.78853	5.03324	4.61999	3.93415	4.71686	4.7182	4.81678	4.84997	5.00814	5.29327	1.33031	0.287928	1.66719	0.242286	0.121341	0.198853	0.0326597	0.00619643	0.974442	0.0814996	1.46462	0.236089	0.166786	-0.117353
2::sp|Q13835-2|PKP1_HUMAN	PKP1_HUMAN	Q13835-2	PKP1	plakophilin 1 (ectodermal dysplasia/skin fragility syndrome)	Plasma Membrane	other		9	7	4.59589	5.06995	5.25566	4.90479	4.66955	4.43378	4.25639	4.92579	5.14961	4.66462	5.18706	4.78434	4.72205	4.90479	3.8983	4.25175	3.3239	4.34457	4.16885	4.20573	3.85292	3.67661	19.8409	2.22521e-05	1.06568	0.164571	0.30754	0.235244	-4.28019	-0.7755	0.00089556	-0.63597	6.29301	0.940071	2.77518e-05	-0.871214
2::sp|Q13867|BLMH_HUMAN	BLMH_HUMAN	Q13867	BLMH	bleomycin hydrolase	Cytoplasm	peptidase		6	6	5.4597	5.47899	5.3543	5.41192	5.4493	5.27245	5.33747	5.11189	5.53877	5.21582	5.41758	5.62898	5.42246	5.08509	7.21855	5.04524	4.77086	5.21582	5.06658	5.11361	5.02354	4.89843	0.0769744	0.926201	-0.575469	-0.0488571	0.575607	0.00566518	-0.33383	-0.100464	0.743831	-0.356003	0.167105	0.0516071	0.869859	-0.361668
2::sp|Q13885|TBB2A_HUMAN	TBB2A_HUMAN	Q13885	TUBB2A	tubulin, beta 2A class IIa	Cytoplasm	other		14	1	2.37662	2.36173	2.29829	2.30311	2.25621	2.20914	2.17498	2.11205	2.48104	2.31138	2.21018	2.00702	2.34871	2.18617	3.5363	1.37053	1.47436	3.58913	3.81631	2.29537	2.70998	-1.87646	0.04452	0.956556	-0.701244	-0.0462857	0.496525	-0.0881097	-0.237628	-0.168482	0.815873	0.204386	0.171939	0.122196	0.866133	0.292496
2::sp|Q14103-3|HNRPD_HUMAN	HNRPD_HUMAN	Q14103-3	HNRNPD	heterogeneous nuclear ribonucleoprotein D (AU-rich element RNA binding protein 1, 37kDa)	Nucleus	transcription regulator		6	5	5.58112	5.21582	5.36995	5.00602	4.84997	4.80765	5.30431	5.42246	5.42246	5.29327	4.93894	5.02883	5.16085	5.51654	5.26188	4.41405	4.84251	4.83894	5.02883	5.27245	5.38062	5.41192	0.875068	0.432972	0.681681	0.0925714	0.508384	0.0774491	-0.641625	-0.105643	0.532267	-0.0704631	1.30923	0.198214	0.213124	-0.147912
2::sp|Q14126|DSG2_HUMAN	DSG2_HUMAN	Q14126	DSG2	desmoglein 2	Plasma Membrane	other		11	10	5.79184	5.62245	5.31037	4.89202	4.93894	5.36453	5.40888	5.11587	4.97588	4.94531	4.86041	5.20577	5.5639	5.26788	5.20577	5.28214	5.28977	5.36453	5.41758	5.09995	5.33314	5.63218	1.50388	0.247565	-1.29359	-0.199143	0.220153	-0.248661	-0.0342703	-0.00446429	0.973182	-0.0530705	-1.88721	-0.194679	0.0816613	0.19559
2::sp|Q14134-2|TRI29_HUMAN	TRI29_HUMAN	Q14134-2	TRIM29	tripartite motif containing 29	Cytoplasm	transcription regulator		5	5	4.91055	4.30267	3.5813	3.94256	4.04063	4.04998	4.07969	4.14263	4.80498	4.10493	4.6218	4.20381	4.22681	4.15421	4.39109	4.2441	3.25115	4.24054	4.47345	4.32617	4.16885	3.76525	0.73928	0.490699	1.03991	0.193	0.31888	0.153829	-0.106324	-0.0223571	0.916949	0.192342	1.18372	0.215357	0.257718	0.0385121
2::sp|Q14315-2|FLNC_HUMAN	FLNC_HUMAN	Q14315-2	FLNC	filamin C, gamma	Cytoplasm	other		17	5	3.72586	4.63685	4.05542	3.67101	3.89173	4.60331	4.43957	3.91255	4.3978	3.93917	4.11309	4.6613	4.40547	3.73079	4.05542	4.46293	3.64712	4.1728	4.09646	4.26562	4.07737	4.35078	0.0111759	0.988893	0.0972956	0.0194286	0.924098	0.0576707	-0.0307592	-0.00528571	0.975929	0.0792158	0.165252	0.0247143	0.871287	0.0215451
2::sp|Q14344|GNA13_HUMAN	GNA13_HUMAN	Q14344	GNA13	guanine nucleotide binding protein (G protein), alpha 13	Plasma Membrane	enzyme		1	1	4.29823	3.94453	3.84711	4.06441	3.94453	3.28169	3.75553	4.02389	4.07464	3.94652	3.33715	3.18494	2.34871	4.06635	3.97469	4.05734	4.21656	3.79524	3.90021	3.62715	3.96249	3.74857	1.43573	0.262615	-1.12654	-0.307714	0.281961	0.00198976	0.255957	0.0335357	0.801989	-0.0131848	-1.42462	-0.34125	0.177829	-0.0151746
2::sp|Q14574-2|DSC3_HUMAN	DSC3_HUMAN	Q14574-2	DSC3	desmocollin 3	Plasma Membrane	other		6	6	4.4206	4.31166	4.17792	4.27831	4.81961	4.47033	4.11497	3.88964	4.65107	4.44808	4.51552	5.09995	4.22176	4.22457	4.97216	4.51922	3.46173	4.68915	4.41164	3.8449	4.02389	3.80604	0.602612	0.557512	0.385332	0.0654286	0.706734	0.136426	-0.731183	-0.154446	0.47764	-0.0938886	0.928998	0.219875	0.36982	-0.230315
2::sp|Q14764|MVP_HUMAN	MVP_HUMAN	Q14764	MVP	major vault protein	Nucleus	other		20	19	5.19573	5.34754	5.24786	5.35756	5.04524	5.42246	5.22924	5.10706	5.43307	5.32965	4.95209	4.84636	4.98129	4.96365	5.61025	4.65909	5.84273	4.9554	4.97588	5.00814	5.31037	5.40888	0.780725	0.472225	-1.85977	-0.176143	0.0875967	-0.266578	-0.273685	-0.0424643	0.788627	-0.0886133	-0.799953	-0.133679	0.438112	0.177965
2::sp|Q14847|LASP1_HUMAN	LASP1_HUMAN	Q14847	LASP1	LIM and SH3 protein 1	Cytoplasm	transporter		10	10	5.49922	5.40888	5.3233	5.42246	5.52257	5.52257	5.55269	5.6614	5.40216	5.43709	5.09995	5.47899	5.56964	5.64652	5.59669	4.90684	4.78036	5.4679	5.16085	5.28214	5.3867	5.55269	2.20579	0.137584	0.0796949	0.00628571	0.937794	-0.0202238	-1.68955	-0.197696	0.114938	-0.164796	1.54662	0.203982	0.145946	-0.144573
2::sp|Q15124|PGM5_HUMAN	PGM5_HUMAN	Q15124	PGM5	phosphoglucomutase 5	Cytoplasm	enzyme		4	4	2.37662	4.09275	3.84217	4.08259	4.74847	4.05542	4.06062	3.98141	4.04063	4.31166	4.38336	4.93384	4.49251	4.22681	4.30267	4.24054	3.93917	4.04806	4.25639	4.24876	4.28372	4.87204	1.80913	0.190896	1.4834	0.444571	0.16375	0.251032	1.3783	0.379857	0.19137	0.19195	0.423401	0.0647143	0.678924	-0.0590821
2::sp|Q15149-2|PLEC_HUMAN	PLEC_HUMAN	Q15149-2	PLEC	plectin	Cytoplasm	other		17	13	4.72444	4.12407	4.41164	4.02299	4.27615	4.7959	4.25341	4.14651	4.38336	3.98599	4.03205	4.34457	4.44161	4.44648	4.23854	3.80478	3.87049	4.14112	4.43957	4.31547	4.4608	4.2441	1.05009	0.369352	-0.889066	-0.118143	0.391442	0.0684249	-1.32924	-0.183196	0.206626	-0.0348258	0.566683	0.0650536	0.580583	-0.103251
2::sp|Q15181|IPYR_HUMAN	IPYR_HUMAN	Q15181	PPA1	pyrophosphatase (inorganic) 1	Cytoplasm	enzyme		5	5	5.16085	5.68987	4.43273	4.29823	4.56264	5.50697	5.65504	5.02883	4.95788	5.02084	3.67661	5.10706	5.15474	5.43709	4.47345	4.05542	5.11361	5.00814	5.00029	4.91497	4.90684	4.94184	0.416338	0.665329	-0.42174	-0.131857	0.680671	-0.132015	-0.96286	-0.242107	0.353187	-0.23244	0.457845	0.11025	0.654623	-0.100426
2::sp|Q15274|NADC_HUMAN	NADC_HUMAN	Q15274	QPRT	quinolinate phosphoribosyltransferase	Cytoplasm	enzyme		3	3	4.83894	4.19228	3.76312	3.93917	3.90329	3.78522	4.02119	3.87304	4.13378	3.29946	3.65444	3.71611	3.4021	4.14651	3.77529	4.81961	4.0169	4.33831	4.07464	4.72444	3.90894	3.94256	2.97122	0.075377	-1.68501	-0.316714	0.117794	-0.223068	0.694641	0.136982	0.499508	0.106595	-2.41461	-0.453696	0.0312189	0.329664
2::sp|Q15323|K1H1_HUMAN	K1H1_HUMAN	Q15323	KRT31	keratin 31	Cytoplasm	other		11	1	4.20573	4.74847	3.97837	4.21476	4.16425	4.80498	4.59445	4.57349	4.39605	4.61729	4.19006	4.69152	4.48287	4.3309	5.89659	4.68599	3.64169	5.27819	5.36453	4.37899	4.26562	4.44648	1.13338	0.342766	0.587646	0.0817143	0.567664	0.268116	1.20243	0.357732	0.250642	0.351475	-0.979577	-0.276018	0.345174	0.0833594
2::sp|Q16610-2|ECM1_HUMAN	ECM1_HUMAN	Q16610-2	ECM1	extracellular matrix protein 1	Extracellular Space	transporter		2	1	2.37662	2.36173	4.41405	3.54907	3.72169	2.20914	3.41784	3.27539	4.23578	3.28851	2.21018	3.95419	3.49735	2.18617	3.47818	3.63828	2.62696	2.11205	3.42053	3.64169	3.36111	2.69819	0.0469913	0.954206	0.19505	0.0851429	0.848617	-0.129326	-0.0764731	-0.0280179	0.940207	-0.0270188	0.321895	0.113161	0.75265	0.102307
2::sp|Q16820|MEP1B_HUMAN	MEP1B_HUMAN	Q16820	MEP1B	meprin A, beta	Plasma Membrane	peptidase		3	3	4.2459	5.27819	4.61999	3.49956	4.23578	5.11361	3.66505	3.68518	2.48104	3.95024	3.94453	4.20817	3.49024	3.74857	3.76189	4.51552	4.52857	4.21476	2.02952	3.70449	3.61541	4.02637	2.22697	0.135242	-2.21908	-0.735857	0.0465156	-0.497333	-1.50936	-0.580232	0.155122	-0.351771	-0.4307	-0.155625	0.673742	0.145562
2::sp|Q16851|UGPA_HUMAN	UGPA_HUMAN	Q16851	UGP2	UDP-glucose pyrophosphorylase 2	Cytoplasm	enzyme		5	5	4.84997	5.02084	3.5363	4.33362	4.19512	4.44423	4.1361	4.22457	4.45746	4.07737	4.18293	4.86041	4.5643	4.93128	4.35078	3.86159	4.26934	4.78558	4.82979	4.70709	4.6218	4.408	0.215261	0.808271	0.497591	0.111571	0.627765	0.123843	0.566312	0.119946	0.580827	0.181282	-0.0491956	-0.008375	0.961511	0.0574388
2::sp|Q16853|AOC3_HUMAN	AOC3_HUMAN	Q16853	AOC3	amine oxidase, copper containing 3 (vascular adhesion protein 1)	Plasma Membrane	enzyme		1	1	4.00165	3.96249	2.29829	2.30311	3.69444	2.20914	2.17498	2.11205	2.48104	2.31138	2.21018	2.00702	3.31762	2.18617	3.38504	1.37053	3.34819	2.11205	2.02952	2.29537	2.52545	2.3913	1.49853	0.248712	-1.53802	-0.574	0.149985	-0.0929278	-1.2857	-0.516875	0.220978	0.040226	-0.191069	-0.057125	0.851423	0.133154
2::sp|Q1KMD3|HNRL2_HUMAN	HNRL2_HUMAN	Q1KMD3	HNRNPUL2	heterogeneous nuclear ribonucleoprotein U-like 2	Nucleus	other		3	2	3.90556	3.29355	3.9168	3.90021	2.25621	3.54543	3.66424	3.2191	4.00556	4.16564	3.60843	4.07969	4.47033	4.10493	4.60716	2.84386	3.35119	3.72169	3.28169	4.17467	4.24876	4.30037	1.2565	0.307256	1.65992	0.453143	0.122816	0.415445	1.01923	0.318821	0.326688	0.283936	0.49022	0.134321	0.632148	-0.131508
2::sp|Q3B8N2-2|LEG9B_HUMAN	LEG9B_HUMAN	Q3B8N2-2	LGALS9B	lectin, galactoside-binding, soluble, 9B	unknown	other		1	1	2.37662	2.36173	2.29829	3.23777	3.2637	4.42697	4.07464	3.53041	2.48104	2.31138	2.21018	2.00702	3.63965	3.76705	3.61829	4.26562	4.08259	3.38894	2.02952	2.29537	3.81631	3.66308	0.842768	0.44599	-0.688953	-0.299286	0.503956	-0.756727	0.570168	0.246286	0.578285	0.402919	-1.33724	-0.545571	0.204072	1.15965
2::sp|Q3LI77|KR134_HUMAN	KR134_HUMAN	Q3LI77	KRTAP13-4	keratin associated protein 13-4	unknown	other		1	1	2.37662	2.36173	3.89272	2.30311	2.25621	2.20914	2.17498	2.11205	3.5363	3.7893	3.48503	2.00702	2.34871	2.18617	3.89623	3.05854	1.85878	3.35761	2.02952	2.29537	3.39699	3.87304	0.716542	0.501172	0.718088	0.269857	0.486449	0.0456071	1.22488	0.460161	0.242351	0.904965	-0.461399	-0.190304	0.652138	0.859358
2::sp|Q53GG5-2|PDLI3_HUMAN	PDLI3_HUMAN	Q53GG5-2	PDLIM3	PDZ and LIM domain 3	Cytoplasm	other		1	1	2.37662	2.36173	2.29829	3.33715	2.25621	3.40636	2.17498	2.11205	3.66752	2.31138	2.21018	3.28169	2.34871	2.18617	3.6963	1.37053	0	2.11205	2.94717	3.45151	2.37662	3.95419	0.033802	0.966821	-0.0430384	-0.0132857	0.966379	-0.0503438	-0.210075	-0.112946	0.836865	0.300171	0.181377	0.0996607	0.858869	0.350514
2::sp|Q5D862|FILA2_HUMAN	FILA2_HUMAN	Q5D862	FLG2	filaggrin family member 2	Cytoplasm	other		15	14	5.74383	5.87767	6.0647	5.85556	5.84273	5.43709	5.34294	5.54891	5.95227	5.82885	5.75095	5.52257	5.69895	5.45454	5.24976	5.28977	4.76275	5.87767	5.5254	5.55877	5.40216	5.07414	4.77599	0.0208744	-0.49087	-0.0582857	0.632372	-0.143778	-2.52726	-0.395375	0.0252554	-0.496761	2.36771	0.337089	0.0340815	-0.352982
2::sp|Q5JXB2|UE2NL_HUMAN	UE2NL_HUMAN	Q5JXB2	UBE2NL	ubiquitin-conjugating enzyme E2N-like	unknown	enzyme		1	1	3.8983	4.50575	3.8983	4.07297	4.04622	4.10933	4.22176	4.27615	3.53041	2.31138	3.63537	3.69312	3.67661	3.68518	2.2694	3.62931	3.42582	3.48671	3.75132	3.0837	3.65444	3.37894	5.57604	0.012435	-2.363	-0.563571	0.0358554	-0.39636	-3.94781	-0.772554	0.00166843	-0.616704	0.755018	0.208982	0.463698	-0.220344
2::sp|Q5T749|KPRP_HUMAN	KPRP_HUMAN	Q5T749	KPRP	keratinocyte proline-rich protein	unknown	other		4	4	5.59669	5.30688	5.72455	5.26788	5.30431	5.12758	4.81409	5.09631	5.36453	5.33314	5.29327	5.05035	5.28214	5.27819	4.82165	4.47794	3.74292	5.02883	4.9702	5.18706	4.11812	4.07297	9.82342	0.00117646	-0.523339	-0.0637143	0.610267	-0.0221642	-3.32621	-0.753643	0.00546514	-0.654509	3.36254	0.689929	0.00509637	-0.632345
2::sp|Q5TA81|LCE2C_HUMAN	LCE2C_HUMAN	Q5TA81	LCE2C (includes others)	late cornified envelope 2C	unknown	other		1	1	3.85096	4.00556	3.88964	3.59178	3.87569	3.70449	3.9168	3.57266	3.88964	2.31138	3.51535	2.00702	2.34871	3.66196	3.88073	1.37053	0	3.24318	3.66308	3.21553	1.12399	-1.87646	4.42051	0.0265247	-2.62174	-0.789857	0.0223132	-0.360335	-2.57761	-2.00596	0.0229604	-1.58265	1.47544	1.21611	0.163899	-1.22232
2::sp|Q5VYJ4|RUEL1_HUMAN	RUEL1_HUMAN	Q5VYJ4	SNRPEL1	Putative small nuclear ribonucleoprotein polypeptide E-like protein 1				1	1	4.642	4.60716	4.36734	3.92799	3.42849	4.09275	2.17498	4.18293	3.71042	3.65238	3.71042	3.2637	5.08509	4.38728	3.70449	4.92579	4.35485	4.51922	4.58221	2.29537	4.65107	4.71686	0.338061	0.717355	0.268697	0.107286	0.792727	-0.382331	0.733924	0.327196	0.476024	0.457963	-0.565743	-0.219911	0.581203	0.840294
2::sp|Q5XKE5|K2C79_HUMAN	K2C79_HUMAN	Q5XKE5	KRT79	keratin 79	Extracellular Space	other		32	20	5.40216	5.02354	4.89202	4.6315	5.35756	5.03324	4.90479	4.95209	4.9702	4.99054	5.26188	5.02354	5.06429	5.04524	5.42668	4.81678	4.79878	4.99513	5.02589	5.03324	4.46293	4.35727	1.12422	0.345584	0.0820947	0.009	0.935925	0	-1.06039	-0.170375	0.308274	-0.117578	1.33341	0.179375	0.205292	-0.117578
2::sp|Q6GPI1|CTRB2_HUMAN	CTRB2_HUMAN	Q6GPI1	CTRB2	chymotrypsinogen B2	Cytoplasm	peptidase		4	4	4.47794	4.31547	4.33362	4.70043	3.75553	3.72169	5.21381	3.94098	4.32617	4.39259	4.3529	3.36111	3.87797	4.12679	4.22457	4.81066	4.84997	3.98141	4.42473	3.80944	4.22681	4.02299	1.0064	0.384202	-1.2681	-0.305714	0.228813	-0.20683	-0.282754	-0.0659821	0.781818	-0.107929	-1.23896	-0.239732	0.237265	0.0989009
2::sp|Q6IBS0|TWF2_HUMAN	TWF2_HUMAN	Q6IBS0	TWF2	twinfilin, actin-binding protein, homolog 2 (Drosophila)	Cytoplasm	kinase		2	1	2.37662	2.36173	2.29829	2.30311	2.25621	2.20914	2.17498	2.11205	2.48104	2.31138	2.21018	2.00702	2.34871	2.18617	2.2694	1.37053	4.02389	2.11205	2.02952	2.29537	1.12399	-1.87646	0.858734	0.439502	-0.701244	-0.0462857	0.496525	-0.0881097	-0.966282	-0.614232	0.351536	-0.227503	0.89084	0.567946	0.389205	-0.139394
2::sp|Q6KB66|K2C80_HUMAN	K2C80_HUMAN	Q6KB66	KRT80	keratin 80	unknown	other		12	9	5.08509	4.71281	4.87777	4.95788	4.93384	4.61999	4.50961	4.6978	4.83894	4.63981	5.12758	4.81961	4.73576	4.69152	5.50252	4.29823	3.9168	4.9016	4.89843	4.91055	4.0169	3.88073	1.15938	0.334903	-0.208669	-0.0207143	0.838207	-0.142005	-1.15125	-0.273125	0.270364	-0.279437	1.08231	0.252411	0.298781	-0.137432
2::sp|Q6NUJ1|SAPL1_HUMAN	SAPL1_HUMAN	Q6NUJ1	PSAPL1	prosaposin-like 1 (gene/pseudogene)	unknown	other		1	1	2.37662	2.36173	2.29829	2.30311	2.25621	2.20914	2.17498	2.11205	2.48104	2.31138	2.21018	2.00702	2.34871	2.18617	3.46173	3.02366	2.57949	2.11205	2.02952	2.29537	1.12399	-1.87646	0.435018	0.65354	-0.701244	-0.0462857	0.496525	-0.0881097	-0.697215	-0.439107	0.497948	-0.0945783	0.621854	0.392821	0.54479	-0.00646864
2::sp|Q6P4A8|PLBL1_HUMAN	PLBL1_HUMAN	Q6P4A8	PLBD1	phospholipase B domain containing 1	Extracellular Space	other		1	1	2.37662	3.81059	4.35727	3.44382	3.9483	3.61541	2.17498	3.67661	3.52612	4.06062	3.69444	4.06441	3.92245	3.09265	3.43902	4.07969	2.69819	3.59178	3.23777	3.49956	3.29946	3.04826	0.927836	0.4126	0.987709	0.33	0.342793	0.0790276	-0.0855583	-0.0278214	0.933121	-0.24617	1.82734	0.357821	0.0906861	-0.325198
2::sp|Q6S8J3|POTEE_HUMAN	POTEE_HUMAN	Q6S8J3	POTEE/POTEF	POTE ankyrin domain family, member F	unknown	other		12	1	4.04998	4.14982	4.44423	4.61088	4.81409	4.70043	4.63685	4.87777	4.14112	4.6978	4.37127	4.51152	4.34009	5.28977	2.2694	4.48883	4.43273	4.45054	4.80765	4.35996	4.95788	4.78558	0.449655	0.644463	0.645235	0.117714	0.530918	-0.099364	-0.491459	-0.167321	0.631295	-0.141197	0.808626	0.285036	0.43328	-0.0418333
2::sp|Q6UWM9|UD2A3_HUMAN	UD2A3_HUMAN	Q6UWM9	UGT2A3	UDP glucuronosyltransferase 2 family, polypeptide A3	Plasma Membrane	enzyme		1	1	2.37662	2.36173	2.29829	2.30311	2.25621	2.20914	2.17498	2.11205	2.48104	2.31138	2.21018	2.00702	2.34871	2.18617	2.2694	2.78008	3.04713	2.11205	2.02952	2.29537	2.60705	-1.87646	0.348238	0.710343	-0.701244	-0.0462857	0.496525	-0.0881097	-0.629041	-0.374857	0.540219	-0.0159029	0.549526	0.328571	0.59196	0.0722068
2::sp|Q6UWP2|DHR11_HUMAN	DHR11_HUMAN	Q6UWP2	DHRS11	dehydrogenase/reductase (SDR family) member 11	unknown	other		3	3	3.78274	3.76525	3.85096	3.5363	3.65444	3.88073	4.408	3.24318	3.87049	4.16425	4.23854	3.94453	3.75132	3.31762	5.00029	4.46535	4.83894	4.42473	4.24054	4.6537	4.04319	3.24651	4.25538	0.0297088	-0.276707	-0.0497143	0.786714	0.0877447	2.28643	0.524536	0.0396439	0.662303	-2.31381	-0.57425	0.0376802	0.574558
2::sp|Q6UWP8|SBSN_HUMAN	SBSN_HUMAN	Q6UWP8	SBSN	suprabasin	Cytoplasm	other		1	1	2.37662	2.36173	2.29829	2.30311	2.25621	2.20914	2.17498	2.11205	2.48104	2.31138	2.21018	2.00702	2.34871	2.18617	2.2694	1.37053	0	2.11205	2.02952	2.29537	1.12399	-1.87646	3.8713	0.0388798	-0.701244	-0.0462857	0.496525	-0.0881097	-2.02158	-1.11723	0.0643032	-0.598263	1.9303	1.07095	0.0756774	-0.510153
2::sp|Q6UWV6|ENPP7_HUMAN	ENPP7_HUMAN	Q6UWV6	ENPP7	ectonucleotide pyrophosphatase/phosphodiesterase 7	Plasma Membrane	enzyme		4	4	3.52394	3.96891	3.75553	3.82558	4.10493	3.97469	3.76705	3.449	3.45789	4.17986	3.99239	4.19228	3.69952	3.89272	3.90021	3.95689	4.92579	4.20573	4.10172	4.92579	3.27858	3.41784	0.877575	0.43198	-0.0599959	-0.00828571	0.953146	0.0671464	1.01422	0.24325	0.328981	0.20373	-0.986042	-0.251536	0.34211	0.136584
2::sp|Q6W4X9|MUC6_HUMAN	MUC6_HUMAN	Q6W4X9	MUC6	mucin 6, oligomeric mucus/gel-forming	Extracellular Space	other		2	1	2.37662	3.51895	3.69034	3.19539	2.25621	3.44574	3.64169	3.00587	4.02389	2.31138	3.40515	3.58913	3.19539	3.49956	3.35761	1.37053	4.44161	2.11205	2.89782	2.29537	1.12399	2.54442	2.07763	0.152752	0.424868	0.129286	0.678451	-0.0405876	-1.40326	-0.642714	0.183973	-1.02584	1.72157	0.772	0.108841	-0.985257
2::sp|Q6XQN6-2|PNCB_HUMAN	PNCB_HUMAN	Q6XQN6-2	NAPRT1	nicotinate phosphoribosyltransferase domain containing 1	Cytoplasm	enzyme		3	3	2.37662	3.95024	3.79524	3.91255	3.5363	4.15726	3.48503	3.83498	3.59435	4.33831	4.28097	4.21987	4.81409	4.21181	2.2694	3.46925	3.22802	2.91314	4.17792	3.95419	4.36896	4.31547	2.28189	0.12937	2.18731	0.583	0.0492446	0.424625	-0.0424642	-0.0149821	0.966774	-0.0835221	1.88936	0.597982	0.0813522	-0.508148
2::sp|Q6ZNF0|PAPL_HUMAN	PAPL_HUMAN	Q6ZNF0	PAPL	iron/zinc purple acid phosphatase-like protein	unknown	enzyme		1	1	3.3166	2.36173	2.29829	2.30311	2.25621	3.5813	2.17498	2.11205	2.48104	3.63328	2.21018	3.27539	3.66196	2.18617	2.2694	3.48503	3.94453	3.82558	3.68518	3.83035	3.3166	3.56861	4.45301	0.0259436	0.526022	0.181	0.608458	0.177934	3.05283	0.877607	0.00924946	1.32379	-2.17837	-0.696607	0.0483795	1.14586
2::sp|Q6ZVX7|NCRP1_HUMAN	NCRP1_HUMAN	Q6ZVX7	NCCRP1	Non-specific cytotoxic cell receptor protein 1 homolog				3	2	3.71961	4.29045	4.49251	4.32301	4.29608	4.16425	3.97469	4.14477	4.57349	4.34457	4.30267	3.80944	4.21656	4.29045	3.87797	3.61829	2.08852	3.92409	3.93917	3.4021	3.2394	2.86429	9.57192	0.00133238	0.458854	0.0601429	0.654539	0	-3.12769	-0.811018	0.00800833	-0.780255	3.39847	0.871161	0.00475631	-0.780255
2::sp|Q7L7L0|H2A3_HUMAN	H2A3_HUMAN	Q7L7L0	HIST3H2A	histone cluster 3, H2a	Nucleus	other		4	1	3.52169	3.42053	3.45151	3.66505	3.20479	2.20914	2.17498	3.04826	3.67824	3.3239	3.52394	3.09361	3.83879	3.04713	3.2191	1.37053	3.55162	2.95427	3.25115	3.40515	1.12399	-1.87646	2.2392	0.133909	1.01673	0.272143	0.329344	-0.0966222	-1.30252	-0.967714	0.215342	-0.333842	1.72648	1.23986	0.10793	-0.237219
2::sp|Q7Z406-2|MYH14_HUMAN	MYH14_HUMAN	Q7Z406-2	MYH14	myosin, heavy chain 14, non-muscle	Extracellular Space	other		7	1	2.37662	3.25115	3.60517	3.10716	3.3702	3.50679	2.99703	2.11205	2.48104	2.31138	3.29355	2.00702	2.34871	3.34571	2.2694	2.62696	1.54919	2.11205	2.02952	2.29537	3.04826	3.30519	4.53494	0.02454	-2.39209	-0.616286	0.0340058	-0.902434	-2.96074	-0.769054	0.0110416	-0.968762	0.529605	0.152768	0.605312	-0.0663281
2::sp|Q86V81|THOC4_HUMAN	THOC4_HUMAN	Q86V81	ALYREF	Aly/REF export factor	Nucleus	transcription regulator		1	1	2.37662	2.36173	2.29829	4.38336	2.25621	2.20914	2.17498	4.02119	2.48104	3.51244	3.83498	3.73317	3.30256	3.66424	4.06062	3.90329	3.99919	3.93415	3.49956	2.29537	3.69952	4.00165	6.14327	0.00875512	2.59309	0.927	0.0235237	1.36595	3.05139	1.09425	0.00927505	1.62043	-0.585706	-0.16725	0.568103	0.254476
2::sp|Q86YQ8|CPNE8_HUMAN	CPNE8_HUMAN	Q86YQ8	CPNE8	copine VIII	unknown	other		1	1	3.68518	3.49024	3.54284	4.04319	3.92245	4.01311	3.5813	3.99919	4.00406	3.80944	3.20479	2.00702	3.83498	3.24651	3.2637	2.5574	2.76405	3.86557	3.89272	3.51244	2.47341	-1.87646	1.98964	0.164234	-1.09063	-0.310143	0.296849	0.12426	-1.67015	-1.19723	0.118777	-0.671304	1.17463	0.887089	0.26121	-0.795564
2::sp|Q8IV33|CE036_HUMAN	CE036_HUMAN	Q8IV33	C5orf36	Uncharacterized protein C5orf36				1	1	4.04319	3.60173	3.8449	3.52169	5.4597	2.20914	2.93644	5.1462	5.7852	5.36073	5.42246	5.21135	5.43307	3.55628	5.41192	4.14263	3.69034	3.13153	4.91055	4.9554	4.0873	3.89623	5.49172	0.0131155	3.14015	1.471	0.00852949	1.759	1.35771	0.618679	0.197656	0.513236	2.22085	0.852321	0.044749	-1.24576
2::sp|Q8IW75|SPA12_HUMAN	SPA12_HUMAN	Q8IW75	SERPINA12	serpin peptidase inhibitor, clade A (alpha-1 antiproteinase, antitrypsin), member 12	Cytoplasm	other		1	1	4.55519	4.77881	4.86221	3.71236	2.25621	3.69034	3.2698	3.64169	4.22931	3.92409	3.86886	2.87984	3.39072	3.48503	3.40636	2.47341	0	3.08627	3.03003	3.38894	2.48104	2.22834	5.09962	0.0168706	-0.621424	-0.243429	0.545945	-0.0706751	-2.55088	-1.36323	0.0241526	-0.956831	2.50448	1.1198	0.0263649	-0.886156
2::sp|Q8IWZ3-4|ANKH1_HUMAN	ANKH1_HUMAN	Q8IWZ3-4	ANKHD1	ankyrin repeat and KH domain containing 1	unknown	other		1	1	4.6495	4.72444	4.30553	4.25175	4.22457	4.23104	4.20176	4.04998	4.36896	4.55814	4.01311	4.0169	4.09275	4.02637	4.19006	3.55162	2.33354	3.46925	3.43547	4.11497	3.53912	2.91314	10.9719	0.000679797	-1.79652	-0.209	0.097609	-0.201771	-3.83543	-0.926482	0.00206378	-0.747564	2.97603	0.717482	0.0107217	-0.545793
2::sp|Q8N1N4|K2C78_HUMAN	K2C78_HUMAN	Q8N1N4	KRT78	keratin 78	unknown	other		18	10	5.59257	5.45454	5.77943	5.52841	5.36073	5.31037	5.23853	5.26788	5.67074	5.4679	5.53877	5.0718	5.21135	5.37748	5.31609	4.54793	4.3624	5.63994	5.01771	5.35756	4.70043	4.70709	5.71359	0.0114071	-0.901313	-0.0941429	0.385155	-0.0770585	-2.79772	-0.510304	0.0150955	-0.592138	2.24819	0.416161	0.042549	-0.515079
2::sp|Q8N2S1-2|LTBP4_HUMAN	LTBP4_HUMAN	Q8N2S1-2	LTBP4	latent transforming growth factor beta binding protein 4	Extracellular Space	growth factor		1	1	2.37662	2.36173	2.29829	2.30311	2.25621	2.20914	2.17498	2.11205	2.48104	2.31138	2.21018	2.00702	2.34871	2.18617	2.2694	4.67652	0	2.11205	2.02952	2.29537	2.65407	-1.87646	0.43931	0.650864	-0.701244	-0.0462857	0.496525	-0.0881097	-0.695184	-0.512732	0.499178	-0.107562	0.631045	0.466446	0.538948	-0.0194527
2::sp|Q8N339|MT1M_HUMAN	MT1M_HUMAN	Q8N339	MT1M	metallothionein 1M	unknown	other		1	1	3.76189	4.97216	4.89436	4.52857	5.07414	4.77086	4.95209	4.82601	4.55236	4.25639	5.07845	4.70914	4.365	4.93384	5.0718	5.06658	4.61088	4.51552	4.48287	4.642	4.51552	4.02119	0.120186	0.887424	-0.162887	-0.0334286	0.873319	-0.185222	-0.448173	-0.0917143	0.661406	-0.331164	0.350255	0.0582857	0.731757	-0.145942
2::sp|Q8N4P3|HDDC3_HUMAN	HDDC3_HUMAN	Q8N4P3	HDDC3	HD domain-containing protein 3				1	1	2.37662	2.36173	2.29829	2.30311	2.25621	2.20914	2.17498	2.11205	2.48104	2.31138	2.21018	2.93644	2.34871	2.18617	2.2694	1.37053	3.13153	2.11205	3.49735	2.29537	1.12399	2.25766	0.0976225	0.907443	0.795169	0.0864286	0.44196	0.0130951	-0.084776	-0.0256071	0.933731	-0.034756	0.354149	0.112036	0.728905	-0.0478511
2::sp|Q8N4Y2-2|EFC4A_HUMAN	EFC4A_HUMAN	Q8N4Y2-2	EFCAB4A	EF-hand calcium binding domain 4A	unknown	other		1	1	4.09646	3.22535	3.76705	3.57122	4.51152	3.449	3.81365	3.64356	5.02589	4.82165	5.05387	4.80498	4.04622	3.7893	4.18734	3.40515	3.33283	4.69152	4.36734	2.29537	3.45789	3.35761	3.61106	0.0468612	2.41863	0.678857	0.0323982	1.03792	-0.429907	-0.139411	0.674304	-0.33553	2.28642	0.818268	0.0396445	-1.37345
2::sp|Q8NBJ7-2|SUMF2_HUMAN	SUMF2_HUMAN	Q8NBJ7-2	SUMF2	sulfatase modifying factor 2	Cytoplasm	other		1	1	4.03656	3.38894	3.90556	3.61261	3.77899	3.80604	3.66308	3.89623	3.63537	3.76525	2.21018	4.34009	4.03461	3.55162	4.33831	3.85936	3.41784	3.46763	3.85096	3.85096	3.72169	3.30256	0.121854	0.885964	-0.40313	-0.108571	0.693942	-0.0137342	-0.107095	-0.0156071	0.916348	0.00733517	-0.344054	-0.0929643	0.736307	0.0210694
2::sp|Q8NEX9|DR9C7_HUMAN	DR9C7_HUMAN	Q8NEX9	SDR9C7	short chain dehydrogenase/reductase family 9C, member 7	unknown	enzyme		2	2	3.87569	4.6218	4.30037	3.656	3.42582	3.79108	3.22535	2.95427	3.81631	2.31138	3.03732	2.76405	2.34871	4.00556	2.2694	2.6796	2.87662	3.22802	2.81398	3.08627	2.59185	1.90563	9.26145	0.00155719	-2.60731	-0.808429	0.0229151	-0.836819	-4.91424	-1.16079	0.000282838	-1.04429	1.239	0.352357	0.237249	-0.207473
2::sp|Q8NFJ5|RAI3_HUMAN	RAI3_HUMAN	Q8NFJ5	GPRC5A	G protein-coupled receptor, family C, group 5, member A	Plasma Membrane	G-protein coupled receptor		1	1	3.70786	4.34292	4.27325	3.47818	4.83496	4.21987	3.91255	4.15726	4.74847	4.5682	3.81365	4.76275	4.25175	4.55519	3.64356	4.99791	4.4365	3.98458	3.60517	5.9138	3.33283	3.27539	0.450147	0.644161	1.38458	0.298143	0.191385	0.335321	0.100997	0.03875	0.921094	-0.405801	0.700494	0.259393	0.495966	-0.741122
2::sp|Q8NFU3-3|TSTD1_HUMAN	TSTD1_HUMAN	Q8NFU3-3	TSTD1	thiosulfate sulfurtransferase (rhodanese)-like domain containing 1	Cytoplasm	other		1	1	3.62715	2.36173	3.45789	3.59435	3.24651	3.57122	3.11966	2.11205	3.39072	3.45151	3.81631	3.27858	2.34871	2.18617	3.37894	2.3913	0	3.19539	3.0837	3.11966	3.449	2.70603	1.03016	0.376048	-1.08722	-0.342	0.298297	-0.179311	-1.34822	-0.617214	0.200611	-0.356216	0.555376	0.275214	0.588068	-0.176905
2::sp|Q8NFW8|NEUA_HUMAN	NEUA_HUMAN	Q8NFW8	CMAS	cytidine monophosphate N-acetylneuraminic acid synthetase	Nucleus	enzyme		1	1	2.37662	2.36173	2.29829	2.30311	2.25621	2.20914	3.40636	2.11205	2.48104	2.31138	2.21018	4.09275	2.34871	2.18617	2.2694	1.37053	3.29355	3.47983	3.22802	2.29537	3.49024	3.81837	0.932525	0.410842	0.246165	0.0758571	0.809715	0.00827698	1.27545	0.446911	0.224471	0.957679	-0.924787	-0.371054	0.371925	0.949402
2::sp|Q8TAQ2-2|SMRC2_HUMAN	SMRC2_HUMAN	Q8TAQ2-2	SMARCC2	SWI/SNF related, matrix associated, actin dependent regulator of chromatin, subfamily c, member 2	Nucleus	transcription regulator		1	1	3.29522	3.28169	3.60173	3.27858	3.97837	3.25115	2.17498	3.02366	2.48104	3.35761	4.02389	2.00702	4.51152	2.18617	3.42849	3.14136	3.18494	2.11205	2.87662	2.29537	1.12399	2.78008	1.45563	0.25812	-0.439936	-0.181429	0.667802	-0.258034	-1.88359	-0.64825	0.0821821	-0.453341	1.06825	0.466821	0.304844	-0.195307
2::sp|Q8TCV5-2|WFDC5_HUMAN	WFDC5_HUMAN	Q8TCV5-2	WFDC5	WAP four-disulfide core domain 5	Extracellular Space	other		1	1	3.9891	2.36173	2.29829	2.30311	2.25621	3.45151	2.17498	3.26814	2.48104	3.51895	2.21018	3.51895	3.35119	2.18617	2.2694	1.37053	2.10696	2.11205	2.02952	2.29537	3.23777	2.66513	2.2498	0.132765	0.677436	0.242714	0.510979	0.965038	-1.32044	-0.429839	0.209464	-0.112381	2.26766	0.672554	0.0410459	-1.07742
2::sp|Q8WVV4-2|POF1B_HUMAN	POF1B_HUMAN	Q8WVV4-2	POF1B	premature ovarian failure, 1B	Plasma Membrane	other		9	9	5.20042	5.60205	5.54272	5.49315	5.23093	5.27819	5.25823	5.11361	5.58112	5.33747	5.2096	5.53439	4.95209	4.94184	6.69084	5.10706	4.55519	4.96773	5.32965	5.33747	5.04682	5.02354	0.211328	0.811385	-1.14787	-0.133571	0.273393	-0.0685839	-0.466827	-0.114768	0.64835	-0.201249	-0.0736223	-0.0188036	0.942432	-0.132665
2::sp|Q92876|KLK6_HUMAN	KLK6_HUMAN	Q92876	KLK6	kallikrein-related peptidase 6	Extracellular Space	peptidase		1	1	4.33362	4.39479	4.42473	4.10933	2.25621	2.20914	3.98458	2.11205	3.45478	2.31138	2.21018	2.00702	2.34871	4.30553	3.28851	3.92609	1.46958	2.11205	2.02952	2.29537	3.43168	-1.87646	2.72397	0.0911711	-1.99428	-0.994714	0.0693474	-1.79795	-2.06462	-1.58854	0.0595056	-1.90562	0.792407	0.593821	0.442344	-0.107673
2::sp|Q92882|OSTF1_HUMAN	OSTF1_HUMAN	Q92882	OSTF1	osteoclast stimulating factor 1	Nucleus	transcription regulator		1	1	4.29278	4.3624	4.14112	4.44423	3.62715	4.16235	4.26934	4.14982	2.48104	3.80604	3.80604	2.00702	4.30037	4.44808	4.61414	1.37053	3.80944	4.27831	3.92609	4.61088	3.86311	3.8449	0.973317	0.395889	-1.65141	-0.614286	0.124563	-0.463293	-0.980984	-0.395804	0.344506	-0.374732	-0.424598	-0.218482	0.678073	0.0885609
2::sp|Q96C01|F136A_HUMAN	F136A_HUMAN	Q96C01	FAM136A	family with sequence similarity 136, member A	unknown	other		1	1	4.18293	4.61207	4.5643	4.59445	4.45746	3.98458	4.84841	4.68915	4.47345	4.78853	4.06806	5.36995	4.72789	4.85499	3.71236	4.19512	4.54104	4.6978	3.89623	5.4055	4.90479	4.84476	0.606373	0.555544	1.3355	0.247	0.206493	0.163589	0.259028	0.0613393	0.79967	0.0551283	0.728893	0.185661	0.478994	-0.108461
2::sp|Q96C19|EFHD2_HUMAN	EFHD2_HUMAN	Q96C19	EFHD2	EF-hand domain family, member D2	unknown	other		3	3	3.50967	3.99239	4.82979	4.00708	4.61729	3.55628	4.34009	3.83035	3.77651	4.06441	3.25115	3.60173	3.57266	3.08627	4.23104	4.02983	4.67185	4.23578	4.42969	4.18734	4.50156	4.54104	8.27277	0.00260435	-2.28752	-0.524143	0.0411155	-0.405348	1.18959	0.231911	0.25548	0.325658	-5.23604	-0.756054	0.000160706	0.731006
2::sp|Q96G03|PGM2_HUMAN	PGM2_HUMAN	Q96G03	PGM2	phosphoglucomutase 2	Cytoplasm	enzyme		2	1	2.37662	2.36173	2.29829	2.30311	2.25621	2.20914	2.17498	2.11205	2.48104	2.31138	2.21018	2.00702	2.34871	2.18617	2.2694	1.37053	3.22535	2.11205	2.02952	2.29537	1.12399	-1.87646	1.39907	0.271129	-0.701244	-0.0462857	0.496525	-0.0881097	-1.22825	-0.714107	0.241126	-0.227503	1.14461	0.667821	0.273009	-0.139394
2::sp|Q96HC4|PDLI5_HUMAN	PDLI5_HUMAN	Q96HC4	PDLIM5	PDZ and LIM domain 5	Cytoplasm	other		3	3	3.45151	3.33715	3.50412	3.42582	3.35465	3.06925	2.17498	2.11205	3.50967	3.3702	3.47626	3.04203	3.28851	3.5363	4.17619	2.93644	3.44141	2.11205	2.02952	2.29537	2.44318	4.17792	0.329094	0.723596	0.00932833	0.00242857	0.99271	0.0155432	-0.632752	-0.236911	0.537867	-0.664845	0.62944	0.239339	0.539966	-0.680388
2::sp|Q96HE7|ERO1A_HUMAN	ERO1A_HUMAN	Q96HE7	ERO1L	ERO1-like (S. cerevisiae)	Cytoplasm	enzyme		2	2	4.47345	3.86311	4.97216	4.61207	4.05335	3.82558	3.39699	4.07135	3.86311	4.33502	4.16885	4.04806	3.94652	3.95024	3.83879	3.31762	3.52394	4.06441	4.01311	4.66955	3.54907	3.50412	1.5071	0.246878	-0.545282	-0.116143	0.59555	-0.00529721	-1.43057	-0.360732	0.176148	-0.359423	1.39921	0.244589	0.185157	-0.354126
2::sp|Q96I99|SUCB2_HUMAN	SUCB2_HUMAN	Q96I99	SUCLG2	succinate-CoA ligase, GDP-forming, beta subunit	Cytoplasm	enzyme		8	8	4.95381	4.66955	5.27245	4.75294	5.26447	5.05035	4.76629	4.49251	4.78036	4.90684	4.54484	4.45311	5.22924	4.42969	5.75095	4.4553	5.33747	4.96365	4.91292	4.45311	4.6495	5.10706	1.40279	0.27025	-1.8549	-0.270286	0.088334	-0.408966	-0.0401989	-0.00766071	0.968545	-0.0155282	-1.31717	-0.262625	0.210526	0.393438
2::sp|Q96IQ7-2|VSIG2_HUMAN	VSIG2_HUMAN	Q96IQ7-2	VSIG2	V-set and immunoglobulin domain containing 2	Plasma Membrane	other		1	1	2.37662	2.36173	2.29829	2.30311	3.13494	2.20914	3.00034	2.11205	2.48104	3.25115	2.21018	2.00702	2.34871	2.18617	2.2694	1.37053	3.03003	2.11205	4.32144	4.22457	1.12399	3.79108	0.475913	0.628527	-0.732008	-0.155429	0.478217	-0.151549	0.514671	0.254089	0.615421	0.287987	-0.82258	-0.409518	0.425578	0.439536
2::sp|Q96PI1|SPRR4_HUMAN	SPRR4_HUMAN	Q96PI1	SPRR4	small proline-rich protein 4	Cytoplasm	other		1	1	3.95024	3.77094	3.3166	3.87797	3.68768	3.72586	3.69312	3.33715	3.71611	3.43547	3.92245	3.66196	3.82252	3.68302	3.83498	3.82917	2.68298	3.92245	3.82917	4.17619	3.09265	3.54284	0.175678	0.840235	-0.58369	-0.0635714	0.570238	-0.0428347	-0.519304	-0.103821	0.612276	0.103308	0.200863	0.04025	0.843914	0.146142
2::sp|Q96QA5|GSDMA_HUMAN	GSDMA_HUMAN	Q96QA5	GSDMA	gasdermin A	Cytoplasm	other		11	7	4.46535	5.34294	4.82601	5.00322	4.7959	4.39109	4.23578	4.55814	4.87204	4.78558	4.79338	4.17467	4.21476	4.57349	4.57076	4.02637	3.69952	5.30688	4.408	4.30267	4.408	3.75553	1.94773	0.170036	-0.862972	-0.155429	0.40507	-0.222417	-1.74009	-0.412982	0.105446	-0.44057	1.18034	0.257554	0.259013	-0.218153
2::sp|Q99497|PARK7_HUMAN	PARK7_HUMAN	Q99497	PARK7	parkinson protein 7	Nucleus	enzyme		13	13	6.33022	6.17674	6.3948	6.19154	6.16888	6.10681	5.98934	6.03227	6.09405	6.10681	6.01179	5.89659	6.12861	6.0647	5.86285	6.12861	5.99551	5.75843	5.9304	5.80578	5.95227	5.95227	10.835	0.000724515	-2.47694	-0.146143	0.0291209	-0.112041	-4.1843	-0.270893	0.00107044	-0.235398	2.40293	0.12475	0.0319096	-0.123358
2::sp|Q99880|H2B1L_HUMAN	H2B1L_HUMAN	Q99880	HIST1H2BL	histone cluster 1, H2bl	Nucleus	other		6	1	4.34457	2.36173	2.29829	2.30311	2.25621	2.20914	2.17498	2.11205	2.48104	2.31138	2.21018	4.45054	4.32301	2.18617	3.58913	3.25459	4.60331	4.02637	3.64169	2.29537	3.03003	4.20817	2.80882	0.0853726	0.614001	0.303714	0.550678	0.0130951	2.59978	1.017	0.0220154	1.31712	-1.55168	-0.713286	0.144736	1.30403
2::sp|Q9BR76|COR1B_HUMAN	COR1B_HUMAN	Q9BR76	CORO1B	coronin, actin binding protein, 1B	Cytoplasm	other		6	6	4.61414	4.39987	4.34009	4.44648	4.28097	4.33502	5.16591	4.23854	4.54484	4.15726	3.82252	4.35078	4.56078	4.1728	4.87204	3.53912	3.76189	3.84217	3.52612	4.61999	4.06806	3.78522	3.46039	0.0523	-1.6385	-0.247571	0.127253	-0.161328	-2.35093	-0.509964	0.0351651	-0.586174	1.26023	0.262393	0.229738	-0.424846
2::sp|Q9BRA2|TXD17_HUMAN	TXD17_HUMAN	Q9BRA2	TXNDC17	thioredoxin domain containing 17	Cytoplasm	enzyme		2	2	4.65909	5.16591	4.25861	5.26188	5.31037	4.84476	4.82979	5.17322	5.2096	4.90479	5.35756	5.19573	5.27819	5.17322	4.07969	5.24473	5.03324	5.06658	5.00814	4.48883	4.99054	4.78853	2.37385	0.120158	1.84943	0.280286	0.0891673	0.350963	-0.34117	-0.0666786	0.738427	0.154577	2.27871	0.346964	0.0402146	-0.196386
2::sp|Q9BRF8|CPPED_HUMAN	CPPED_HUMAN	Q9BRF8	CPPED1	calcineurin-like phosphoesterase domain containing 1	unknown	enzyme		4	3	4.72205	4.30832	4.68171	4.78036	4.76629	4.91497	4.52471	4.75091	4.84841	4.89436	4.83894	4.49771	4.34292	4.83496	3.62715	4.72984	4.44808	4.33362	3.05854	4.29608	4.48287	4.3476	5.21452	0.0156598	0.404865	0.0442857	0.692701	0.112911	-2.30787	-0.505518	0.0380982	-0.38144	2.49402	0.549804	0.0268901	-0.494351
2::sp|Q9BS40|LXN_HUMAN	LXN_HUMAN	Q9BS40	LXN	latexin	Cytoplasm	other		2	1	4.70914	5.00602	4.16885	4.67823	4.30553	4.50156	4.47794	4.55236	4.83496	4.75466	4.53434	4.12679	4.47794	4.54793	4.6218	4.32301	3.54907	5.10241	4.6537	4.24054	3.66424	3.90329	1.48664	0.25128	-0.0200548	-0.00271429	0.984329	0.0463688	-1.30183	-0.292464	0.215569	-0.219789	1.33238	0.28975	0.205621	-0.266158
2::sp|Q9BSE5|SPEB_HUMAN	SPEB_HUMAN	Q9BSE5	AGMAT	agmatine ureohydrolase (agmatinase)	Cytoplasm	enzyme		1	1	2.37662	2.36173	2.29829	2.30311	3.8211	2.20914	2.17498	2.11205	2.48104	2.31138	2.21018	2.00702	2.34871	2.18617	4.61207	4.4365	4.1361	2.11205	2.02952	2.29537	3.49735	2.08308	2.81316	0.0850872	-1.17956	-0.269857	0.261033	-0.0929278	1.34392	0.643696	0.201959	0.593252	-2.09433	-0.913554	0.0563899	0.68618
2::sp|Q9BTM1|H2AJ_HUMAN	H2AJ_HUMAN	Q9BTM1	H2AFJ	H2A histone family, member J	unknown	other		4	1	3.76312	4.642	4.35996	4.31547	4.45054	3.9168	4.03656	3.80478	5.0912	4.91055	4.45311	3.77899	3.96249	4.21476	3.98141	4.80765	4.91497	3.63537	3.76312	4.16564	3.83035	4.80498	0.0947737	0.910006	0.450962	0.104429	0.660058	-0.100708	0.112805	0.0257321	0.911909	-0.24194	0.28935	0.0786964	0.776877	-0.141232
2::sp|Q9BTT0|AN32E_HUMAN	AN32E_HUMAN	Q9BTT0	ANP32E	acidic (leucine-rich) nuclear phosphoprotein 32 family, member E	Nucleus	other		2	2	3.86557	2.36173	2.29829	2.30311	3.81059	3.8211	2.17498	2.91912	2.48104	2.31138	2.21018	2.00702	3.43902	2.98396	3.61541	1.37053	4.06806	3.64169	2.91912	2.29537	4.37275	2.29537	0.575141	0.572122	-0.887614	-0.326429	0.392192	0.119314	0.254613	0.12425	0.803005	0.905535	-1.04773	-0.450679	0.313852	0.786222
2::sp|Q9BUJ2-3|HNRL1_HUMAN	HNRL1_HUMAN	Q9BUJ2-3	HNRNPUL1	heterogeneous nuclear ribonucleoprotein U-like 1	Nucleus	other		1	1	2.37662	2.36173	2.29829	2.30311	2.25621	2.20914	2.17498	2.11205	2.48104	2.31138	2.21018	2.00702	2.34871	2.18617	2.2694	4.35485	4.12086	2.11205	2.02952	2.29537	1.12399	-1.87646	0.0811247	0.922396	-0.701244	-0.0462857	0.496525	-0.0881097	-0.312907	-0.229107	0.759314	-0.107562	0.249138	0.182821	0.807147	-0.0194527
2::sp|Q9BW30|TPPP3_HUMAN	TPPP3_HUMAN	Q9BW30	TPPP3	tubulin polymerization-promoting protein family member 3	unknown	other		1	1	4.21476	4.05734	3.87569	4.12811	4.20573	3.62931	4.24876	3.86311	3.98599	3.46763	4.08418	3.84711	3.95419	3.80604	3.86886	3.76525	3.29522	3.79981	3.46763	3.74292	3.33715	3.26814	8.66281	0.00211903	-1.70903	-0.193143	0.113156	-0.264997	-3.89683	-0.483304	0.00183715	-0.522837	2.46337	0.290161	0.0284876	-0.25784
2::sp|Q9BWD1|THIC_HUMAN	THIC_HUMAN	Q9BWD1	ACAT2	acetyl-CoA acetyltransferase 2	Cytoplasm	enzyme		4	4	4.28097	4.03461	3.97469	3.85292	4.05542	3.46763	3.61829	3.75553	4.24876	3.44382	3.7452	3.54543	3.98599	3.71042	4.04806	4.21181	4.3529	3.57266	3.73317	3.61541	4.57076	4.34292	1.48446	0.251753	-0.830212	-0.121429	0.422629	-0.229495	0.913772	0.158143	0.377473	0.155238	-1.62904	-0.279571	0.127285	0.384734
2::sp|Q9BYD5|CNFN_HUMAN	CNFN_HUMAN	Q9BYD5	CNFN	cornifelin	unknown	other		1	1	2.37662	2.36173	2.29829	2.30311	2.25621	2.20914	3.71236	2.11205	2.48104	2.31138	3.69034	3.35761	3.97469	2.18617	2.2694	1.37053	3.24651	3.12708	2.02952	3.27858	2.98013	-1.87646	0.91572	0.417182	1.03768	0.370857	0.319879	0.177934	-0.657799	-0.449054	0.522145	0.321658	1.15332	0.819911	0.269543	0.143723
2::sp|Q9GZP4-2|CA128_HUMAN	CA128_HUMAN	Q9GZP4-2	C1orf128	Isoform 2 of UPF0424 protein C1orf128				2	1	4.7182	3.44574	3.96891	3.3166	2.25621	3.2637	3.83035	2.94015	3.75774	2.31138	2.21018	2.86429	3.42849	4.00954	3.46763	3.62715	3.14136	3.49956	3.13494	3.43547	3.74292	3.58538	1.25468	0.307749	-1.20956	-0.468429	0.249739	-0.505589	-0.317828	-0.0886071	0.755663	0.0378553	-1.48081	-0.379821	0.162482	0.543445
2::sp|Q9GZT8-2|NIF3L_HUMAN	NIF3L_HUMAN	Q9GZT8-2	NIF3L1	NIF3 NGG1 interacting factor 3-like 1 (S. cerevisiae)	Cytoplasm	other		2	1	3.73317	2.36173	2.29829	2.30311	2.25621	2.20914	2.17498	2.11205	2.48104	2.31138	2.21018	2.8217	4.6495	2.18617	3.08627	4.52165	3.81837	3.89173	2.02952	3.68302	2.1533	2.61399	1.74101	0.202174	0.512295	0.205	0.617742	0.0130951	1.90029	0.748179	0.0797999	1.08636	-1.16676	-0.543179	0.264267	1.07327
2::sp|Q9GZV4|IF5A2_HUMAN	IF5A2_HUMAN	Q9GZV4	EIF5A2	eukaryotic translation initiation factor 5A2	Cytoplasm	translation regulator		5	5	5.03489	4.84476	4.9016	4.76629	4.99513	4.24054	4.73415	5.09277	5.00029	4.93384	5.3867	5.23853	5.47168	5.20577	4.71281	3.79787	4.98644	5.22251	4.98129	5.24976	4.81961	5.05704	2.90009	0.0795864	3.21855	0.401857	0.00737434	0.361007	0.327314	0.0652143	0.748641	0.139099	1.78001	0.336643	0.0984465	-0.221908
2::sp|Q9H0R4|HDHD2_HUMAN	HDHD2_HUMAN	Q9H0R4	HDHD2	haloacid dehalogenase-like hydrolase domain containing 2	unknown	other		1	1	2.37662	2.36173	2.29829	2.30311	2.25621	2.20914	2.17498	2.11205	2.48104	2.31138	2.21018	2.00702	2.34871	2.18617	2.2694	2.73603	2.79214	2.11205	2.02952	2.29537	3.91478	2.41539	1.71804	0.206141	-0.701244	-0.0462857	0.496525	-0.0881097	1.24013	0.287643	0.236846	0.0570912	-1.40877	-0.333929	0.18237	0.145201
2::sp|Q9H3R2|MUC13_HUMAN	MUC13_HUMAN	Q9H3R2	MUC13	mucin 13, cell surface associated	Extracellular Space	other		1	1	3.66196	2.36173	2.29829	2.30311	2.25621	4.12407	3.79981	2.11205	2.48104	3.81631	4.22457	3.75929	3.95689	2.18617	3.73908	3.44769	3.45151	4.06806	2.02952	4.03461	3.73908	2.93644	0.597764	0.56006	0.525025	0.247286	0.60913	1.39757	1.1713	0.458732	0.262499	1.23357	-0.514078	-0.211446	0.615824	-0.163993
2::sp|Q9HAT2|SIAE_HUMAN	SIAE_HUMAN	Q9HAT2	SIAE	sialic acid acetylesterase	Cytoplasm	enzyme		6	4	3.71042	3.92799	4.80036	4.52471	4.27325	4.02299	4.0169	3.45151	3.85936	4.04622	4.25639	3.92609	3.61829	4.25341	5.05704	4.9782	4.1728	3.2698	4.35078	3.65238	3.63537	4.04998	0.662802	0.526922	-1.45946	-0.266571	0.170116	-0.0968974	-0.132425	-0.0365357	0.896676	0.0883997	-0.869091	-0.230036	0.400559	0.185297
2::sp|Q9HCY8|S10AE_HUMAN	S10AE_HUMAN	Q9HCY8	S100A14	S100 calcium binding protein A14	Cytoplasm	other		1	1	4.49771	3.87049	4.15151	4.12679	3.86159	3.44141	3.77651	3.90894	4.33502	4.29278	3.75553	2.00702	3.76525	3.9891	3.25459	1.37053	1.56313	2.11205	2.02952	3.30256	2.45252	2.16351	15.1438	0.000116721	-0.736149	-0.239	0.475785	0.0384571	-5.74644	-1.67962	6.74959e-05	-1.73271	3.73409	1.44063	0.00250213	-1.77116
2::sp|Q9HD64-2|GAGD2_HUMAN	GAGD2_HUMAN	Q9HD64-2	XAGE1A	Isoform XAGE-1b of G antigen family D member 2				1	1	3.77651	4.20381	3.89623	4.08418	3.79787	3.58538	3.9294	3.90556	3.70786	3.44141	3.87304	3.28851	3.47983	3.83879	2.2694	2.78517	2.16351	3.85644	3.82252	3.75929	2.29537	2.72416	7.66475	0.00362508	-2.0607	-0.248143	0.0616942	-0.18837	-3.23191	-0.936768	0.0065524	-1.14157	2.34567	0.688625	0.0355116	-0.953197
2::sp|Q9NR45|SIAS_HUMAN	SIAS_HUMAN	Q9NR45	NANS	N-acetylneuraminic acid synthase	Cytoplasm	enzyme		7	7	5.63994	5.84872	5.83735	6.15068	6.30989	5.68474	6.19154	6.30158	6.04667	6.09405	6.48527	7.04828	5.4862	6.25465	6.75624	5.76646	5.68987	5.7852	5.86285	7.31128	6.01179	5.7852	0.687207	0.515051	1.43203	0.293286	0.177664	0.405937	0.697015	0.169	0.498069	-0.0246896	0.445391	0.124286	0.663364	-0.430627
2::sp|Q9NR71-2|ASAH2_HUMAN	ASAH2_HUMAN	Q9NR71-2	ASAH2	N-acylsphingosine amidohydrolase (non-lysosomal ceramidase) 2	Cytoplasm	enzyme		4	4	2.37662	2.36173	2.29829	3.17819	2.25621	4.00406	4.17792	4.12407	3.57122	3.76312	3.54543	3.96465	3.78274	4.61729	2.2694	3.52612	4.79154	3.17033	3.29946	4.48287	4.05734	3.85644	3.52018	0.0500625	2.7566	0.959286	0.0173883	1.40612	1.72414	0.731071	0.108364	1.31466	0.690019	0.228214	0.502315	-0.0914606
2::sp|Q9NRV9|HEBP1_HUMAN	HEBP1_HUMAN	Q9NRV9	HEBP1	heme binding protein 1	Cytoplasm	other		1	1	3.93217	5.03324	4.01311	4.85221	4.32617	4.48287	4.2459	4.78239	3.82252	3.92245	4.59445	4.365	4.12407	4.17986	4.54793	4.00954	3.8983	4.3624	4.07969	4.1361	3.98458	4.0873	1.29674	0.296547	-0.769894	-0.156429	0.456252	-0.146309	-1.65424	-0.273893	0.122009	-0.242682	0.799868	0.117464	0.43816	-0.0963728
2::sp|Q9NSI6|BRWD1_HUMAN	BRWD1_HUMAN	Q9NSI6	BRWD1	bromodomain and WD repeat domain containing 1	Nucleus	transcription regulator		2	1	5.5254	5.89659	5.60205	5.54272	5.62898	5.51654	5.59257	5.49737	5.44054	5.55269	5.75449	5.68474	5.52257	5.32965	6.12861	5.53877	5.24976	5.47168	5.3233	5.73332	5.5254	4.74121	0.6064	0.55553	-1.01788	-0.0747143	0.328818	-0.0700029	-0.954995	-0.151143	0.357002	-0.0940241	0.479034	0.0764286	0.639871	-0.0240211
2::sp|Q9NZH6-4|IL1F7_HUMAN	IL1F7_HUMAN	Q9NZH6-4	IL1F7	Isoform D of Interleukin-1 family member 7				2	2	3.90021	4.23104	3.93217	3.42849	3.5813	3.66424	3.79108	3.00034	4.17619	3.60173	3.9168	2.00702	2.34871	3.85936	2.2694	3.19539	0.540857	2.89203	2.02952	2.29537	2.86429	1.99441	9.3097	0.00151966	-1.55624	-0.516714	0.14562	-0.189355	-4.70206	-1.52957	0.000413673	-1.5087	2.36109	1.01286	0.034505	-1.31934
2::sp|Q9NZH8-2|IL1F9_HUMAN	IL1F9_HUMAN	Q9NZH8-2	IL1F9	Isoform 2 of Interleukin-1 family member 9				1	1	2.37662	2.36173	3.33283	2.30311	2.25621	3.728	2.17498	2.11205	2.48104	2.31138	3.64356	4.9554	2.34871	2.18617	4.02983	2.94717	1.1844	2.11205	2.02952	3.38504	1.12399	-1.87646	1.22955	0.314667	0.463865	0.214857	0.651046	-0.0130137	-1.07597	-0.780714	0.301503	-0.290942	1.26654	0.995571	0.227544	-0.277929
2::sp|Q9UBH0|IL1F5_HUMAN	IL1F5_HUMAN	Q9UBH0	IL1F5	Interleukin-1 family member 5				2	2	3.60517	3.34819	4.07135	2.30311	3.05854	2.20914	3.09265	3.68019	2.48104	3.61103	3.07547	2.94015	2.34871	3.50412	3.34212	2.68298	1.5545	2.11205	2.02952	3.63328	3.42053	2.12683	1.30663	0.29398	-0.0211286	-0.00685714	0.98349	-0.0171808	-1.29054	-0.485411	0.219346	-0.687741	1.37142	0.478554	0.193453	-0.67056
2::sp|Q9UFN0|NPS3A_HUMAN	NPS3A_HUMAN	Q9UFN0	NIPSNAP3A	nipsnap homolog 3A (C. elegans)	Cytoplasm	other		1	1	2.37662	2.36173	3.29522	2.30311	2.25621	3.38894	2.17498	3.17819	3.61541	3.48671	3.93415	3.30519	2.34871	3.52169	4.67652	3.52169	3.80478	3.59435	3.97837	3.36111	3.30256	2.29829	5.73281	0.0112711	2.75543	0.747571	0.0174262	1.12498	3.1011	0.973393	0.00842895	1.19629	-0.727553	-0.225821	0.479786	0.0713115
2::sp|Q9UGL9|CRCT1_HUMAN	CRCT1_HUMAN	Q9UGL9	CRCT1	cysteine-rich C-terminal 1	unknown	other		1	1	2.37662	2.36173	2.29829	2.30311	2.25621	3.85644	2.17498	2.11205	2.48104	2.31138	2.21018	2.00702	2.34871	2.18617	2.2694	1.37053	0	2.11205	2.02952	2.29537	1.12399	-1.87646	4.31839	0.0284465	-1.21255	-0.281571	0.248634	-0.0929278	-2.29168	-1.35252	0.0392602	-0.603081	1.9303	1.07095	0.0756774	-0.510153
2::sp|Q9UGM3-4|DMBT1_HUMAN	DMBT1_HUMAN	Q9UGM3-4	DMBT1	deleted in malignant brain tumors 1	Plasma Membrane	transmembrane receptor		6	6	5.4862	5.21948	5.09277	5.15474	5.46366	5.98934	5.06995	5.29327	5.39791	5.61025	5.98119	4.78036	4.94881	5.09277	4.43378	6.63253	5.59669	4.89843	5.03489	5.54272	5.0718	4.9554	0.0523864	0.949099	-0.268501	-0.0531429	0.792874	0.0737916	-0.299639	-0.0828393	0.76919	-0.166131	0.102471	0.0296964	0.919947	-0.239923
2::sp|Q9UHB6|LIMA1_HUMAN	LIMA1_HUMAN	Q9UHB6	LIMA1	LIM domain and actin binding 1	Cytoplasm	other		2	2	3.36652	2.36173	3.73908	2.30311	4.40547	3.73079	2.17498	3.66424	2.48104	3.59178	3.728	3.35465	3.65444	3.38894	3.48503	3.49735	2.70998	2.93644	3.33283	3.81631	3.50412	4.1361	0.443767	0.648097	0.68942	0.254429	0.503673	0.225262	0.77339	0.272554	0.453126	0.124673	-0.0789646	-0.018125	0.938263	-0.100589
2::sp|Q9UHL4|DPP2_HUMAN	DPP2_HUMAN	Q9UHL4	DPP7	dipeptidyl-peptidase 7	Cytoplasm	peptidase		1	1	2.37662	2.36173	3.80604	4.33502	2.25621	2.20914	2.17498	2.11205	2.48104	2.31138	2.21018	3.24651	2.34871	3.77899	2.2694	4.2459	0	2.11205	2.02952	2.29537	3.44382	-1.87646	1.20245	0.322318	-0.357681	-0.147286	0.726794	-0.0130137	-1.2216	-0.973571	0.243549	-0.171001	1.08017	0.826286	0.299698	-0.157988
2::sp|Q9UJC5|SH3L2_HUMAN	SH3L2_HUMAN	Q9UJC5	SH3BGRL2	SH3 domain binding glutamic acid-rich protein like 2	Nucleus	other		1	1	2.37662	2.36173	3.9294	2.30311	3.35761	4.07464	4.12407	4.00165	4.30037	4.28372	2.21018	4.53169	2.34871	2.18617	5.23853	2.87984	4.14263	3.26814	3.81365	3.80604	2.62696	2.38307	0.185083	0.832516	0.363099	0.190714	0.722846	0.644043	0.650768	0.301714	0.526532	0.179488	-0.212009	-0.111	0.835388	-0.464555
2::sp|Q9UK45|LSM7_HUMAN	LSM7_HUMAN	Q9UK45	LSM7	LSM7 homolog, U6 small nuclear RNA associated (S. cerevisiae)	Nucleus	other		1	1	4.74121	3.43902	3.6963	3.83879	4.09275	4.11497	3.86557	3.46925	4.05734	3.55162	4.10933	4.3757	4.35996	3.40636	4.15421	3.59435	3.67101	4.26562	4.34009	4.20381	3.73079	3.68302	0.0580543	0.943765	-0.295798	-0.0657143	0.77244	0.191775	-0.0774416	-0.0144821	0.939451	0.0769315	-0.270655	-0.0512321	0.790906	-0.114844
2::sp|Q9UL25|RAB21_HUMAN	RAB21_HUMAN	Q9UL25	RAB21	RAB21, member RAS oncogene family	Cytoplasm	enzyme		2	2	3.92245	3.78522	4.16235	3.86311	3.59435	2.20914	3.77529	3.48671	4.14982	3.99919	3.91478	3.65444	3.93217	4.18293	3.77094	4.06441	3.46763	3.42849	3.36111	2.29537	3.91255	4.12086	0.911366	0.418843	1.09819	0.287143	0.29367	0.146947	-0.198759	-0.0630893	0.845526	-0.165934	1.46132	0.350232	0.167676	-0.312881
2::sp|Q9ULA0|DNPEP_HUMAN	DNPEP_HUMAN	Q9ULA0	DNPEP	aspartyl aminopeptidase	Cytoplasm	peptidase		2	2	3.4021	3.57266	3.7452	3.22802	3.34571	3.29946	3.54907	3.18086	3.89272	3.34212	3.88666	3.64169	3.93917	3.46173	3.44141	3.91255	3.56361	3.95024	3.99239	3.72169	3.728	3.82558	3.58957	0.0475974	1.29564	0.172	0.219467	0.239585	3.27823	0.318143	0.00599354	0.374685	-1.13618	-0.146143	0.276392	0.1351
2::sp|Q9UM54-4|MYO6_HUMAN	MYO6_HUMAN	Q9UM54-4	MYO6	myosin VI	Cytoplasm	other		1	1	5.57418	5.36453	5.2423	5.0912	4.94184	4.78434	4.77881	4.78036	5.47524	5.12758	4.65909	3.60517	4.73743	4.78036	4.75466	3.83879	1.34018	4.01311	4.21656	3.66308	3.05854	2.38534	10.4605	0.000864461	-1.52065	-0.373286	0.154251	-0.310846	-3.93678	-1.70213	0.00170355	-1.34027	2.85429	1.32884	0.0135452	-1.02942
2::sp|Q9UN36-5|NDRG2_HUMAN	NDRG2_HUMAN	Q9UN36-5	NDRG2	NDRG family member 2	Cytoplasm	other		1	1	3.82558	3.728	3.42053	3.62931	3.36652	3.20479	3.13494	3.60173	3.76189	3.60843	3.87049	3.77094	3.51535	3.28169	2.2694	3.04826	3.09265	3.18494	2.02952	3.75132	2.94717	3.07547	7.36151	0.00429397	1.26742	0.157	0.229049	0.187906	-2.43441	-0.54825	0.0300808	-0.358662	3.25521	0.70525	0.00626509	-0.546568
2::sp|Q9UNN8|EPCR_HUMAN	EPCR_HUMAN	Q9UNN8	PROCR	protein C receptor, endothelial	Plasma Membrane	other		1	1	4.0169	3.77899	3.91255	4.35485	4.16564	3.87797	2.17498	3.7893	4.75294	3.96891	4.30037	3.69952	4.26285	3.79524	3.60843	4.59589	3.86886	3.82917	3.44141	4.70914	4.34292	4.51152	0.95615	0.402107	1.05926	0.326571	0.310336	0.0563582	1.14261	0.358661	0.273809	0.193341	-0.141251	-0.0320893	0.889837	0.136983
2::sp|Q9UQQ1-3|NALDL_HUMAN	NALDL_HUMAN	Q9UQQ1-3	NAALADL1	N-acetylated alpha-linked acidic dipeptidase-like 1	Plasma Membrane	peptidase		1	1	2.37662	2.36173	3.37894	2.30311	3.30256	2.20914	2.17498	2.84386	2.48104	2.31138	2.21018	2.00702	2.34871	2.18617	2.2694	3.9168	0	2.11205	2.84386	2.29537	1.12399	-1.87646	1.57097	0.233675	-1.11104	-0.245714	0.288318	-0.0503438	-1.40621	-1.00123	0.183113	-0.171001	1.08801	0.755518	0.296351	-0.120658
2::sp|Q9Y277-2|VDAC3_HUMAN	VDAC3_HUMAN	Q9Y277-2	VDAC3	voltage-dependent anion channel 3	Cytoplasm	ion channel		2	1	2.37662	2.36173	2.29829	2.30311	2.25621	2.20914	2.17498	2.11205	2.48104	2.31138	4.02983	3.57122	2.34871	2.18617	2.2694	2.37662	0.465641	2.11205	2.02952	3.39072	2.20914	1.93671	1.7792	0.195763	1.51632	0.437143	0.155331	0.0504252	-0.602942	-0.183982	0.55692	-0.137693	1.53539	0.621125	0.148662	-0.188118
2::sp|Q9Y281|COF2_HUMAN	COF2_HUMAN	Q9Y281	CFL2	cofilin 2 (muscle)	unknown	other		8	1	3.59178	3.97189	3.2394	3.9168	3.73908	3.05455	3.49956	3.52394	3.49024	3.94256	3.17033	2.00702	2.34871	3.35119	2.2694	2.50139	2.59185	2.89782	2.02952	3.70786	3.0628	3.89173	2.69904	0.0929564	-1.56099	-0.454286	0.144498	-0.240593	-2.53184	-0.704304	0.0250376	-0.846945	0.715169	0.250018	0.487151	-0.606352
2::sp|Q9Y3R4|NEUR2_HUMAN	NEUR2_HUMAN	Q9Y3R4	NEU2	sialidase 2 (cytosolic sialidase)	Cytoplasm	enzyme		1	1	2.37662	2.36173	2.29829	2.30311	2.25621	2.20914	2.17498	2.11205	2.48104	2.31138	2.21018	2.00702	2.34871	2.18617	2.2694	1.37053	1.90563	2.11205	2.02952	2.29537	1.12399	-1.87646	2.58939	0.101282	-0.701244	-0.0462857	0.496525	-0.0881097	-1.66299	-0.878982	0.120221	-0.330711	1.56874	0.832696	0.14072	-0.242602
2::sp|Q9Y446|PKP3_HUMAN	PKP3_HUMAN	Q9Y446	PKP3	plakophilin 3	Plasma Membrane	other		3	3	4.55236	4.16425	4.39605	4.45746	4.35727	4.71281	4.54104	4.51152	4.00954	5.02883	5.61517	4.52165	4.3309	4.10933	4.9016	3.77899	2.39721	4.45746	4.12086	4.07464	3.80944	3.34212	3.60481	0.0470743	0.610023	0.135429	0.553223	0.0540536	-2.03011	-0.594036	0.0633241	-0.515424	2.09872	0.729464	0.0559426	-0.569477
2::sp|Q9Y5B9|SP16H_HUMAN	SP16H_HUMAN	Q9Y5B9	SUPT16H	suppressor of Ty 16 homolog (S. cerevisiae)	Nucleus	transcription regulator		1	1	3.92609	2.36173	2.29829	2.30311	2.25621	2.20914	2.17498	2.11205	2.48104	4.02299	2.21018	3.60843	3.76312	2.18617	3.50967	1.37053	3.40636	3.97469	3.66424	2.29537	3.52612	3.28169	1.18738	0.326662	1.02307	0.407714	0.326459	0.182752	1.58092	0.624482	0.13791	1.15973	-0.49048	-0.216768	0.631969	0.976978
2::sp|Q9Y5K6|CD2AP_HUMAN	CD2AP_HUMAN	Q9Y5K6	CD2AP	CD2-associated protein	Cytoplasm	other		1	1	2.37662	2.36173	2.29829	4.05335	3.83202	3.18086	2.17498	3.50967	2.48104	3.86886	3.65238	2.00702	2.34871	2.18617	3.60517	3.45151	3.71611	2.11205	2.02952	2.29537	3.87569	2.56749	0.0267972	0.973595	-0.0763273	-0.032	0.940416	0.104419	0.147422	0.0597679	0.885061	0.632879	-0.227404	-0.0917679	0.823647	0.528461
2::sp|Q9Y6R7|FCGBP_HUMAN	FCGBP_HUMAN	Q9Y6R7	FCGBP	Fc fragment of IgG binding protein	Extracellular Space	other		114	112	7.15641	7.21855	7.31128	7.21855	7.15641	7.80382	7.61232	7.15641	7.31128	7.21855	6.87281	6.9196	7.10128	7.31128	7.04828	7.80382	7.80382	7.15641	7.31128	7.21855	7.97902	7.80382	3.54673	0.049103	-1.94347	-0.226571	0.0757854	-0.0621418	0.978005	0.161768	0.345922	0.338996	-2.54828	-0.388339	0.0242714	0.401138
2::sp|Q9Y6U3-2|ADSV_HUMAN	ADSV_HUMAN	Q9Y6U3-2	SCIN	scinderin	Cytoplasm	other		3	3	3.65238	3.8449	2.29829	3.29355	2.25621	4.51922	3.74292	3.73079	3.83498	2.31138	3.5363	3.94256	3.45789	3.57266	4.17792	3.37894	4.16885	3.9294	3.47626	4.08418	3.7893	3.91255	1.46294	0.256489	0.296235	0.111429	0.772115	-0.079718	1.56534	0.492196	0.141512	0.268595	-1.70513	-0.380768	0.111934	0.348313
2::tr|A0AUV5|A0AUV5_HUMAN	A0AUV5_HUMAN	A0AUV5	EVPL	envoplakin	Plasma Membrane	other		6	6	3.27858	3.2191	3.45478	2.30311	5.34294	3.43168	2.17498	3.45478	4.18734	4.03934	4.35485	3.38504	4.29608	3.69444	3.36652	3.66752	3.04203	3.85292	4.0873	4.30927	3.46173	3.4021	1.39118	0.273001	1.42633	0.600714	0.179267	0.760759	0.837891	0.333607	0.417231	0.286041	1.25949	0.267107	0.229996	-0.474718
2::tr|A0N071|A0N071_HUMAN	A0N071_HUMAN	A0N071	HBD	hemoglobin, delta	unknown	transporter		15	4	5.95227	5.75449	5.81624	5.9427	5.81624	6.00239	5.64652	5.70408	5.67699	5.98934	6.35483	5.41758	5.58112	5.4597	6.37459	5.66635	5.80578	5.41758	5.05387	5.58112	5.27012	5.3233	1.5711	0.233647	-0.798738	-0.106571	0.439965	-0.13925	-1.78073	-0.285518	0.0983237	-0.316887	0.927722	0.178946	0.370456	-0.177636
2::tr|A0N5G1|A0N5G1_HUMAN	A0N5G1_HUMAN	A0N5G1	V<kappa>1	Rheumatoid factor C6 light chain (Fragment)				4	2	4.3476	5.41192	5.33747	5.02589	4.3529	4.30832	5.53439	4.72984	3.39699	4.20381	4.21181	4.56264	3.9294	4.28097	5.84273	5.36453	4.88484	4.47033	5.02084	4.83496	5.36453	5.09631	7.76407	0.00343173	-2.69082	-0.714571	0.0196401	-0.814085	0.82927	0.207429	0.421918	0.0326829	-4.19187	-0.922	0.00105544	0.846768
2::tr|A0N5G4|A0N5G4_HUMAN	A0N5G4_HUMAN	A0N5G4	VH4	Rheumatoid factor G9 heavy chain (Fragment)				5	1	2.37662	2.36173	2.29829	3.68019	2.25621	2.20914	2.17498	3.81631	2.48104	4.30267	2.21018	3.3702	3.9891	2.18617	3.656	4.72205	4.04806	2.11205	2.02952	2.29537	4.41405	4.29823	2.28621	0.12892	1.81681	0.714	0.0942904	1.07191	2.07753	0.967304	0.0581322	1.55374	-0.478873	-0.253304	0.639984	0.481829
2::tr|A0N5G5|A0N5G5_HUMAN	A0N5G5_HUMAN	A0N5G5	V<kappa>3	Rheumatoid factor D5 light chain (Fragment)				3	2	5.98934	5.79184	5.87767	5.82885	5.6614	5.54272	5.4862	5.61025	5.62245	5.52841	5.65504	5.81624	5.70408	5.31037	6.2243	5.86285	5.37748	5.57418	5.4493	5.60205	5.58112	5.66635	0.695495	0.511088	-1.45734	-0.133286	0.170688	-0.169394	-0.604692	-0.0727143	0.555791	-0.200254	-0.523141	-0.0605714	0.609678	-0.0308602
2::tr|A0N7I9|A0N7I9_HUMAN	A0N7I9_HUMAN	A0N7I9	F5-20	F5-20 (Fragment)				2	1	2.37662	4.17619	4.21987	3.29946	2.25621	2.20914	3.52169	2.11205	3.52169	3.4021	2.21018	2.00702	2.34871	3.59178	3.4021	4.06062	2.89782	4.31547	4.39109	3.29946	1.12399	-1.87646	0.214897	0.808558	-0.950867	-0.409286	0.360431	-0.950742	-0.519974	-0.449536	0.611822	0.0513249	0.0475499	0.04025	0.962798	1.00207
2::tr|A0PJ62|A0PJ62_HUMAN	A0PJ62_HUMAN	A0PJ62	RPL14	ribosomal protein L14	Cytoplasm	other		1	1	3.69312	2.36173	2.29829	3.63965	2.25621	3.52612	2.17498	2.11205	2.48104	2.31138	2.21018	2.00702	3.52612	4.27325	4.49771	3.29522	4.20817	2.11205	4.3757	3.99919	2.95427	3.81365	3.12095	0.0672975	-0.346705	-0.147143	0.734817	-0.0503438	2.00982	0.807	0.0656741	1.5447	-2.20306	-0.954143	0.0462372	1.59504
2::tr|A0PJ86|A0PJ86_HUMAN	A0PJ86_HUMAN	A0PJ86	ACPP	acid phosphatase, prostate	Extracellular Space	phosphatase		2	2	3.84217	3.52169	3.78522	3.2191	3.51244	2.20914	3.03003	3.40515	3.69952	3.39072	2.99703	3.44382	3.58913	3.2637	3.41784	3.656	1.63486	3.2394	3.01852	3.5813	1.12399	3.04713	1.54185	0.239594	0.418681	0.0958571	0.682845	-0.107291	-1.13486	-0.462839	0.276928	-0.369176	1.52801	0.558696	0.15047	-0.261885
2::tr|A0S2P1|A0S2P1_HUMAN	A0S2P1_HUMAN	A0S2P1	MT-CO2	cytochrome c oxidase subunit II	Cytoplasm	enzyme		3	2	4.94531	4.04063	4.22457	4.28372	4.86549	4.63685	4.25175	3.92609	3.91255	3.36111	3.44382	4.14982	4.46535	3.57122	3.86159	4.71281	4.2441	3.54284	4.00556	4.28758	3.4021	2.89203	4.23836	0.0300603	-3.1441	-0.631286	0.00846712	-0.371172	-2.37051	-0.595393	0.0339039	-0.350149	-0.137984	-0.0358929	0.892367	0.0210233
2::tr|A1JUI8|A1JUI8_HUMAN	A1JUI8_HUMAN	A1JUI8	CCT6A	chaperonin containing TCP1, subunit 6A (zeta 1)	Cytoplasm	other		1	1	4.1728	2.36173	2.29829	2.30311	3.48671	3.89173	4.54793	3.31762	4.45054	2.31138	3.4021	4.29823	3.64169	4.02983	3.77651	3.39072	2.84386	3.65444	3.83035	3.82252	2.94015	3.71236	0.397247	0.677622	0.747635	0.341286	0.469078	0.154981	0.542874	0.201661	0.596402	0.196694	0.469981	0.139625	0.646155	0.0417128
2::tr|A1L3U4|A1L3U4_HUMAN	A1L3U4_HUMAN	A1L3U4	CDHR2	cadherin-related family member 2	Plasma Membrane	other		1	1	3.66424	3.36652	3.40515	3.61103	3.52612	3.89272	3.14136	2.11205	3.67101	3.30256	3.64712	3.49024	3.71236	3.30519	4.85221	1.37053	4.11497	3.10716	2.90606	4.62716	1.12399	3.25459	0.272527	0.764379	-0.849265	-0.195286	0.412357	-0.0358859	-0.650672	-0.345661	0.526592	-0.345244	0.26852	0.150375	0.792513	-0.309358
2::tr|A2A274|A2A274_HUMAN	A2A274_HUMAN	A2A274	ACO2	aconitase 2, mitochondrial	Cytoplasm	enzyme		7	6	4.35485	4.46535	4.99513	4.71281	4.72205	3.85936	3.52612	3.93415	4.03934	4.53169	5.15474	4.02299	3.86159	4.67823	4.08418	4.44423	4.85499	4.54484	3.42582	4.99054	4.20817	4.88159	0.0904653	0.913897	-0.219827	-0.0588571	0.829701	-0.426013	0.19703	0.0529464	0.846851	0.0291829	-0.429657	-0.111804	0.674481	0.455196
2::tr|A2A418|A2A418_HUMAN	A2A418_HUMAN	A2A418	GSN	gelsolin	Extracellular Space	other		23	22	6.12861	5.86285	5.86285	5.84273	5.80578	6.35483	6.33022	6.19154	6.00239	5.8228	5.83735	6.2243	6.30989	6.30158	6.94317	5.81624	6.25465	6.13618	6.27916	6.59187	6.33022	6.27916	2.62612	0.0984049	0.593629	0.0715714	0.563783	0.328687	2.0013	0.30175	0.0666853	0.416311	-1.58676	-0.230179	0.136583	0.087624
2::tr|A2BHY4|A2BHY4_HUMAN	A2BHY4_HUMAN	A2BHY4	C4A/C4B	complement component 4B (Chido blood group)	Extracellular Space	other		12	11	4.05734	4.51922	4.24054	4.3529	4.42969	4.32144	4.66462	4.66955	4.10172	4.39987	3.77529	4.99513	4.67185	5.05387	4.89202	4.27831	5.26788	4.54104	4.61414	5.06429	4.7959	5.4597	3.54022	0.0493364	0.809712	0.154571	0.433869	0.316645	3.01779	0.494696	0.00989455	0.491061	-1.53771	-0.340125	0.148097	0.174415
2::tr|A2J1M2|A2J1M2_HUMAN	A2J1M2_HUMAN	A2J1M2	RF-IP9	Rheumatoid factor RF-IP9 (Fragment)				1	1	4.16235	5.12758	4.32617	4.45054	4.44648	4.04063	3.55628	3.67824	4.91055	4.63685	3.90329	3.09265	4.04319	3.9483	5.34294	4.29608	2.76729	4.72789	5.00322	3.66752	3.61829	4.15726	0.294486	0.748253	-0.933515	-0.271	0.368958	-0.377878	-0.288773	-0.103929	0.777308	-0.0995034	-0.437248	-0.167071	0.669107	0.278375
2::tr|A2J1M8|A2J1M8_HUMAN	A2J1M8_HUMAN	A2J1M8	RF-IP12	Rheumatoid factor RF-IP12 (Fragment)				2	1	3.24651	3.42849	3.53041	3.2637	3.29946	2.20914	3.07547	3.17033	3.38504	3.37894	4.83238	4.39605	4.18734	3.2698	4.84476	4.22457	3.52612	4.97216	4.77086	4.05335	4.04998	4.15421	8.94582	0.00182955	2.1821	0.652429	0.0497065	0.121338	4.8265	1.17421	0.000330763	0.925693	-1.75046	-0.521786	0.103586	0.804355
2::tr|A2J1N6|A2J1N6_HUMAN	A2J1N6_HUMAN	A2J1N6	RF-ET9	Rheumatoid factor RF-ET9 (Fragment)				2	1	3.39072	2.36173	3.3702	3.89272	3.83498	3.85292	4.04806	4.50961	2.48104	2.31138	4.28372	4.17619	4.0169	4.07969	4.15726	4.16425	3.79108	2.11205	4.4365	4.06635	4.3529	3.34819	0.231818	0.795301	0.390449	0.158143	0.703047	0.244703	0.754121	0.267375	0.464218	0.276824	-0.253965	-0.109232	0.803495	0.0321212
2::tr|A2J1N7|A2J1N7_HUMAN	A2J1N7_HUMAN	A2J1N7	RF-ET10	Rheumatoid factor RF-ET10 (Fragment)				2	1	2.37662	2.36173	4.0169	3.44141	2.25621	3.41784	3.43902	3.56861	2.48104	2.31138	3.46173	3.93917	4.81961	2.18617	4.34292	3.44141	3.85292	3.69952	3.94256	4.02983	4.13378	4.25341	3.62204	0.0464902	0.459689	0.208286	0.653957	0.0438893	3.39485	0.917839	0.00478945	0.568362	-1.96818	-0.709554	0.07075	0.524472
2::tr|A2JA19|A2JA19_HUMAN	A2JA19_HUMAN	A2JA19	Anti-mucin1	Anti-mucin1 light chain variable region (Fragment)				2	1	2.37662	4.28372	2.29829	4.81961	3.64712	2.98396	4.16235	4.74847	2.48104	3.67824	4.98129	4.84841	4.52471	2.18617	2.2694	4.99307	4.51922	4.85499	4.74121	2.29537	4.92579	4.66955	0.642101	0.537228	0.712322	0.410714	0.489884	0.877589	1.15327	0.648214	0.269565	1.05826	-0.393066	-0.2375	0.70064	0.180673
2::tr|A2KLM6|A2KLM6_HUMAN	A2KLM6_HUMAN	A2KLM6	IGVH	Immunolgoobulin heavy chain (Fragment)				1	1	3.96249	4.4206	4.12679	4.43378	4.14112	4.47794	4.17986	4.21476	3.44141	4.44161	4.14112	4.57349	4.4553	3.3239	5.03324	5.08195	3.85936	4.15421	4.7182	4.7959	4.59185	4.17467	2.57263	0.102625	-0.807083	-0.164571	0.435324	0.0348933	1.65795	0.302125	0.121249	0.475162	-1.90984	-0.466696	0.0784668	0.440269
2::tr|A2KUC4|A2KUC4_HUMAN	A2KUC4_HUMAN	A2KUC4	IGLV	UGa8L (Fragment)				2	1	4.39605	4.94184	4.35078	4.62368	4.02299	4.46535	4.24054	4.51552	4.2441	4.00708	3.97469	4.1601	3.38894	3.53041	3.35465	3.63965	2.61399	3.33715	3.61541	4.03205	3.19539	3.01852	15.3961	0.000105958	-2.47533	-0.460143	0.0292068	-0.388972	-5.6201	-1.0837	8.33819e-05	-1.05015	2.90467	0.623554	0.0122972	-0.661178
2::tr|A2MYD4|A2MYD4_HUMAN	A2MYD4_HUMAN	A2MYD4	V2-7	V2-7 protein (Fragment)				2	1	5.11587	5.39165	5.21582	5.1762	4.85221	4.94184	4.55236	5.16236	4.09275	5.04682	5.4493	5.16085	4.92174	4.642	3.05854	5.16591	4.49251	4.61414	4.84997	3.94652	4.79338	4.42969	3.37214	0.0558075	-0.557394	-0.11	0.587505	-0.0690487	-2.30704	-0.616143	0.0381571	-0.562543	1.72605	0.506143	0.10801	-0.493494
2::tr|A2NB45|A2NB45_HUMAN	A2NB45_HUMAN	A2NB45	Cold	Cold agglutinin FS-1 L-chain (Fragment)				3	1	5.55269	5.22924	5.17017	5.75449	5.73332	5.4493	5.41758	5.42891	5.75449	5.73857	5.34294	5.65504	5.23853	5.39791	5.75843	5.62898	5.09631	5.20042	5.23853	5.1762	5.54891	5.42246	0.609927	0.553692	0.310168	0.0358571	0.761754	-0.0203937	-0.729158	-0.0886607	0.478837	-0.118812	1.0653	0.124518	0.306127	-0.0984179
2::tr|A2NWW1|A2NWW1_HUMAN	A2NWW1_HUMAN	A2NWW1	VH-3	VH-3 family (VH26)D/J protein (Fragment)				4	1	2.37662	2.36173	4.04998	3.48671	3.49024	3.51895	2.17498	3.66505	3.92609	2.31138	3.39072	3.55628	2.34871	2.18617	4.02299	4.23104	2.99703	3.85096	3.67101	2.29537	2.90606	3.38894	0.655261	0.530651	-0.0273958	-0.0108571	0.978594	-0.0959876	0.986378	0.354661	0.341951	0.0432656	-1.016	-0.365518	0.328165	0.139253
2::tr|A2NYQ9|A2NYQ9_HUMAN	A2NYQ9_HUMAN	A2NYQ9	HuVH8B	Anti-folate binding protein (Fragment)				3	1	5.09995	3.65444	2.29829	4.93128	4.67823	4.57349	4.33362	4.68599	3.42849	4.87204	4.83496	3.12708	4.82979	4.73576	3.67824	4.49251	4.25341	4.77658	4.86221	3.77899	4.21476	4.51922	0.0634326	0.938735	0.292156	0.135143	0.775157	0.162272	0.25927	0.098	0.799488	-0.200531	0.120156	0.0371429	0.906197	-0.362803
2::tr|A2RTY6|A2RTY6_HUMAN	A2RTY6_HUMAN	A2RTY6	ITIH2	inter-alpha-trypsin inhibitor heavy chain 2	Extracellular Space	other		10	10	4.55814	4.55519	4.365	4.79154	4.70043	4.9782	4.9016	4.78558	4.80765	4.75091	4.61414	5.17017	4.37275	4.73879	5.21582	4.79878	5.23853	4.80765	4.76629	4.89202	5.30688	5.0718	4.35936	0.0276576	0.459215	0.0558571	0.654287	0.0504851	2.815	0.319518	0.0146042	0.281483	-2.21534	-0.263661	0.0452049	0.230998
2::tr|A2RU94|A2RU94_HUMAN	A2RU94_HUMAN	A2RU94	RAB27A	RAB27A, member RAS oncogene family	Cytoplasm	enzyme		2	2	3.90329	3.73317	3.63328	3.58913	3.63965	4.25175	3.47626	3.42053	3.86159	3.54543	3.06925	4.16235	3.54543	3.45789	4.63685	3.67824	3.66505	3.67101	3.53912	4.92174	3.13153	3.40515	0.600462	0.558641	-1.0163	-0.166286	0.329541	-0.0942263	0.335957	0.0845536	0.742264	0.028375	-0.948576	-0.250839	0.360138	0.122601
2::tr|A2RUM7|A2RUM7_HUMAN	A2RUM7_HUMAN	A2RUM7	RPL5	ribosomal protein L5	Cytoplasm	other		3	3	4.30267	4.6537	4.62368	4.56264	4.46535	4.4365	4.50575	4.07464	4.4206	4.52165	4.46535	3.69444	4.82601	4.20573	4.94531	5.13594	4.94531	3.93217	3.93217	3.83202	4.29608	4.27325	0.436145	0.652836	-1.3247	-0.191714	0.209945	-0.0851526	-0.471387	-0.0959107	0.645177	-0.221089	-0.405046	-0.0958036	0.69203	-0.135936
2::tr|A2VCK8|A2VCK8_HUMAN	A2VCK8_HUMAN	A2VCK8	TMSB10/TMSB4X	thymosin beta 10	Cytoplasm	other		3	3	4.88484	4.86041	4.04622	4.87204	4.61088	4.79878	4.72444	4.86764	4.25639	4.35727	4.44808	4.91896	4.91896	4.93894	4.63981	4.08259	4.03461	4.65107	4.72205	4.72205	4.9554	4.86041	0.234067	0.793557	-0.0807674	-0.013	0.936958	0.0688596	-0.611238	-0.101786	0.551581	-0.112223	0.529201	0.0887857	0.605585	-0.181083
2::tr|A3KLL5|A3KLL5_HUMAN	A3KLL5_HUMAN	A3KLL5	ATP1B1	ATPase, Na+/K+ transporting, beta 1 polypeptide	Plasma Membrane	transporter		3	3	4.79338	4.61414	4.70043	3.61829	3.65238	4.93384	3.17819	3.71611	3.74857	4.28758	4.25341	3.56361	4.38336	4.43957	4.5643	3.78274	5.10706	4.32301	4.39987	4.32301	3.47818	3.83879	0.218279	0.805889	-0.521002	-0.156571	0.611845	-0.360735	0.0456372	0.0144107	0.964293	-0.291133	-0.732563	-0.170982	0.476826	0.0696014
2::tr|A4D0W0|A4D0W0_HUMAN	A4D0W0_HUMAN	A4D0W0	NAA38	N(alpha)-acetyltransferase 38, NatC auxiliary subunit	Nucleus	other		1	1	4.3978	4.07737	3.42582	3.93217	4.39987	3.85096	3.89272	3.44141	3.656	3.86557	4.50575	3.71961	2.34871	3.87049	2.2694	2.98013	3.57266	3.61829	3.5813	3.9294	3.59435	3.59178	2.52217	0.106791	-1.31767	-0.367	0.212217	-0.212556	-2.60685	-0.604714	0.0217218	-0.34563	0.781913	0.237714	0.448273	-0.133074
2::tr|A4D177|A4D177_HUMAN	A4D177_HUMAN	A4D177	CBX3	chromobox homolog 3	Nucleus	transcription regulator		1	1	2.37662	3.90329	3.67101	3.62715	3.95024	4.61729	2.17498	2.11205	3.89173	4.21181	2.21018	3.47626	2.34871	3.93917	2.2694	3.29355	3.66196	2.11205	3.90894	2.29537	4.39987	4.82979	0.18067	0.836128	-0.633917	-0.304286	0.538031	-0.194749	-0.255225	-0.127911	0.802542	-0.193251	-0.347163	-0.176375	0.734025	0.00149806
2::tr|A4D1G5|A4D1G5_HUMAN	A4D1G5_HUMAN	A4D1G5	LOC392748	Ribosomal protein S27				1	1	2.37662	2.36173	2.29829	2.30311	2.25621	3.36652	3.56861	2.11205	2.48104	2.31138	2.21018	3.31762	3.51244	2.18617	3.61261	2.72675	3.78274	3.17819	3.66752	3.67101	2.68298	3.43547	4.87505	0.0195473	-0.187943	-0.0574286	0.854062	-0.0503438	2.69634	0.697321	0.0183213	1.16231	-2.87865	-0.75475	0.0129268	1.21266
2::tr|A4D1M3|A4D1M3_HUMAN	A4D1M3_HUMAN	A4D1M3	CPA4	carboxypeptidase A4	Extracellular Space	peptidase		5	5	4.35727	3.88964	3.29946	3.71042	4.58721	4.07135	4.11309	4.31547	4.05335	4.59185	5.08509	4.14112	2.34871	3.94652	4.14477	4.07464	4.16425	3.96465	3.89173	3.96249	3.76705	3.83035	0.0579259	0.943886	0.180902	0.065	0.859464	0.0697699	-0.181757	-0.0288571	0.858577	-0.107779	0.30854	0.0938571	0.76256	-0.177548
2::tr|A4D2P0|A4D2P0_HUMAN	A4D2P0_HUMAN	A4D2P0	RAC1	ras-related C3 botulinum toxin substrate 1 (rho family, small GTP binding protein Rac1)	Plasma Membrane	enzyme		5	4	4.76275	5.05704	5.04009	4.39605	5.02589	4.34009	4.55814	4.78853	4.29608	4.78434	4.91055	4.9365	5.11189	4.46293	4.6613	4.41164	4.64822	5.1762	5.15474	4.30832	5.03489	5.03489	0.0846294	0.919197	0.0994986	0.0158571	0.922385	0.0257838	0.375747	0.06375	0.713165	0.0853435	-0.293166	-0.0478929	0.774023	0.0595597
2::tr|A4FU51|A4FU51_HUMAN	A4FU51_HUMAN	A4FU51	NAA16	N(alpha)-acetyltransferase 16, NatA auxiliary subunit	Nucleus	enzyme		1	1	4.76629	4.59185	4.33502	4.73743	4.47345	3.99239	4.21987	4.25341	4.75466	4.408	4.85221	4.408	4.06441	4.14263	4.03934	3.80604	2.72416	4.00165	3.84217	4.61414	3.20479	2.7283	7.58368	0.00379185	-0.213866	-0.0331429	0.834242	-0.0654556	-3.01134	-0.825	0.010018	-0.649348	2.87019	0.791857	0.0131383	-0.583892
2::tr|A5PLK7|A5PLK7_HUMAN	A5PLK7_HUMAN	A5PLK7	RCC2	regulator of chromosome condensation 2	Nucleus	other		3	3	3.33715	3.86886	2.29829	3.18086	4.03934	4.35727	3.04203	3.34819	2.48104	2.31138	3.2637	3.44141	3.40636	3.97469	3.45789	4.39259	4.23578	3.66196	3.69312	3.48671	4.15726	4.1728	3.32419	0.0578217	-0.789085	-0.271	0.445373	0.011042	1.63016	0.461232	0.127045	0.588044	-2.94928	-0.732232	0.0112874	0.577002
2::tr|A5Z217|A5Z217_HUMAN	A5Z217_HUMAN	A5Z217	DES	desmin	Cytoplasm	other		8	5	4.98644	4.54793	3.77529	4.19006	4.365	4.59589	4.28097	4.5643	4.81409	4.70446	4.35996	5.40888	4.61207	4.5643	4.02389	4.30037	4.32301	4.68171	4.05542	5.16085	4.72789	5.11189	1.22311	0.316467	1.71268	0.326571	0.112466	0.247077	0.730791	0.156554	0.477872	0.137362	0.827716	0.170018	0.422766	-0.109715
2::tr|A6NFX8|A6NFX8_HUMAN	A6NFX8_HUMAN	A6NFX8	NUDT5	nudix (nucleoside diphosphate linked moiety X)-type motif 5	Cytoplasm	phosphatase		5	4	5.05704	4.25175	4.84841	4.63981	4.59445	4.41405	4.4608	4.51922	5.07414	4.50575	4.00708	4.28372	4.66462	4.70043	3.95291	4.9702	4.47345	4.59445	4.72789	4.12407	4.55519	4.56264	0.254026	0.778265	-0.446255	-0.073	0.663359	-0.0752225	-0.73504	-0.114429	0.475367	-0.0355317	0.243288	0.0414286	0.811579	0.0396908
2::tr|A6NI93|A6NI93_HUMAN	A6NI93_HUMAN	A6NI93	DDC	Putative uncharacterized protein DDC				2	2	3.3702	3.36111	2.29829	3.12708	3.7893	3.0628	3.20479	3.28169	2.48104	3.2637	3.42849	3.02112	3.25115	3.24318	3.67661	4.27325	3.48671	3.58538	3.11966	3.2698	3.5813	2.48261	1.03515	0.374359	-0.166565	-0.0347143	0.870486	0.0463542	1.03783	0.261214	0.318269	0.329209	-1.32255	-0.295929	0.208782	0.282855
2::tr|A6NKB8|A6NKB8_HUMAN	A6NKB8_HUMAN	A6NKB8	RNPEP	arginyl aminopeptidase (aminopeptidase B)	Cytoplasm	peptidase		3	3	5.00322	4.60331	4.19512	4.36896	3.9891	4.06806	4.42473	4.20381	3.76705	4.43957	4.33362	4.43957	4.29823	4.34457	4.27831	3.58538	4.04622	4.4553	4.44161	4.82165	4.95381	4.44161	0.266232	0.769072	-0.744645	-0.117714	0.470819	-0.0353397	-0.00420503	-0.000857143	0.996709	0.0726505	-0.640162	-0.116857	0.533188	0.10799
2::tr|A6NLM8|A6NLM8_HUMAN	A6NLM8_HUMAN	A6NLM8	SSR4	signal sequence receptor, delta	Cytoplasm	other		1	1	2.37662	2.36173	3.33715	3.67824	3.55628	2.20914	2.17498	3.0628	2.48104	2.31138	3.75132	2.00702	2.34871	3.00587	2.2694	2.5634	2.87415	2.11205	3.55162	3.13494	1.12399	-1.87646	1.20419	0.32182	-0.304507	-0.103714	0.765958	0.104419	-1.2163	-0.844304	0.245494	0.0397787	1.08104	0.740589	0.299327	-0.0646399
2::tr|A6XGL1|A6XGL1_HUMAN	A6XGL1_HUMAN	A6XGL1	Transthyretin	Transthyretin				10	9	6.40813	6.38488	6.11475	6.26465	6.46394	6.15068	5.99551	5.95932	6.01179	6.25465	6.50702	6.03227	6.40813	5.98934	6.27916	6.52797	6.27916	6.01179	6.38488	6.16888	6.59187	6.19154	0.936723	0.409275	-0.831007	-0.0888571	0.422197	-0.23238	0.522237	0.0496429	0.610289	0.0145097	-1.29449	-0.1385	0.21802	0.24689
2::tr|A6XND5|A6XND5_HUMAN	A6XND5_HUMAN	A6XND5	RNASET2	Ribonuclease T2				1	1	2.37662	2.36173	2.29829	2.30311	2.25621	2.20914	3.83879	3.76312	3.90021	4.01311	3.3239	4.61999	4.00406	3.35761	2.2694	4.86221	3.57122	3.96891	4.00954	2.29537	3.18086	2.4874	6.38255	0.00757937	4.81798	1.334	0.000420479	1.59711	1.96402	0.809929	0.0712767	1.07293	1.34418	0.524071	0.201879	-0.524171
2::tr|A7BI36|A7BI36_HUMAN	A7BI36_HUMAN	A7BI36	RRBP1	ribosome binding protein 1	Cytoplasm	other		11	10	4.39109	4.48051	4.39259	4.78434	4.6218	4.27831	4.5643	4.88484	4.44648	4.50156	4.52857	5.03324	5.24473	4.47794	5.04009	4.53169	4.46535	5.04524	5.07414	4.94881	4.9782	5.27819	4.65309	0.0226615	1.67162	0.229286	0.12045	0.0480597	3.443	0.418268	0.00436637	0.528633	-1.22173	-0.188982	0.243504	0.480573
2::tr|A7Y9J9|A7Y9J9_HUMAN	A7Y9J9_HUMAN	A7Y9J9	MUC5AC*	mucin 5AC, oligomeric mucus/gel-forming	unknown	peptidase		2	1	3.20479	2.36173	2.29829	2.30311	2.25621	2.20914	3.06925	2.11205	3.33715	3.1121	3.00587	2.00702	3.17033	2.93644	2.2694	1.37053	4.06635	3.14136	2.87415	3.09265	3.57122	-1.87646	0.320732	0.72947	1.10578	0.282571	0.2905	0.702765	-0.295435	-0.215232	0.772328	0.680291	0.675135	0.497804	0.51142	-0.0224741
2::tr|A8K071|A8K071_HUMAN	A8K071_HUMAN	A8K071	XPNPEP1	X-prolyl aminopeptidase (aminopeptidase P) 1, soluble	Cytoplasm	peptidase		4	4	4.64822	4.78036	4.67185	4.0169	4.55814	4.00954	4.6613	4.25175	4.84636	4.37127	4.73879	4.22457	3.92609	4.41405	3.61103	4.71686	4.04319	3.75553	4.0169	3.72586	4.10493	4.02983	4.63602	0.0229228	-0.480062	-0.0818571	0.639815	-0.27695	-2.76827	-0.477375	0.0159704	-0.624858	2.32373	0.395518	0.0369921	-0.347909
2::tr|A8K0T9|A8K0T9_HUMAN	A8K0T9_HUMAN	A8K0T9	CAPZA1	capping protein (actin filament) muscle Z-line, alpha 1	Cytoplasm	other		3	2	2.37662	3.79787	2.29829	4.39479	4.28372	5.5254	5.3543	4.34009	2.48104	3.70786	4.74121	4.43273	5.03324	5.01485	4.92579	4.01311	4.85799	5.35756	5.3867	4.3476	4.98129	4.86221	1.62793	0.222555	0.412934	0.245714	0.686938	0.149006	1.72072	0.837196	0.108999	0.610275	-1.62555	-0.591482	0.12803	0.461269
2::tr|A8K0U5|A8K0U5_HUMAN	A8K0U5_HUMAN	A8K0U5	KLK7	kallikrein-related peptidase 7	Extracellular Space	peptidase		3	3	3.28851	3.90894	3.728	4.32617	3.70449	3.81631	3.85292	3.6963	4.25175	3.89173	4.11812	4.7959	4.27615	3.82252	4.48883	3.92245	3.47983	4.39987	4.06635	4.6613	4.04806	3.33283	1.27507	0.302263	1.75227	0.318286	0.105215	0.301807	1.18093	0.246304	0.258787	0.240895	0.326231	0.0719821	0.749441	-0.0609125
2::tr|A8K0V8|A8K0V8_HUMAN	A8K0V8_HUMAN	A8K0V8	GSTM5	glutathione S-transferase mu 5	Cytoplasm	enzyme		2	1	2.37662	2.36173	2.29829	2.30311	2.25621	2.20914	2.17498	2.11205	2.48104	2.31138	2.21018	3.14136	3.95024	2.18617	2.2694	4.39987	3.97189	3.54907	2.02952	2.29537	3.92245	2.85502	3.24857	0.0611632	1.33328	0.344429	0.207196	0.0130951	2.5255	0.878643	0.0253395	0.903756	-1.26832	-0.534214	0.226927	0.890661
2::tr|A8K335|A8K335_HUMAN	A8K335_HUMAN	A8K335	GGH	gamma-glutamyl hydrolase (conjugase, folylpolygammaglutamyl hydrolase)	Cytoplasm	peptidase		2	2	4.07737	4.62716	4.64822	4.20573	4.6315	4.04319	4.00406	4.21181	4.20381	4.26285	4.33502	4.61414	4.3978	4.31547	4.18293	4.75294	3.95689	4.50961	4.45746	4.63981	3.94256	3.51244	0.176355	0.839677	0.119041	0.015	0.907212	0.109731	-0.390622	-0.0750536	0.702403	0.114461	0.53713	0.0900536	0.600251	0.00473021
2::tr|A8K367|A8K367_HUMAN	A8K367_HUMAN	A8K367	CES2	carboxylesterase 2	Cytoplasm	enzyme		6	6	4.21656	4.51552	4.04806	4.4608	4.03461	4.22176	4.38336	4.11497	4.37127	4.51552	3.93217	4.23104	4.08418	4.29823	4.83894	4.365	5.39791	4.35078	4.53839	4.44161	4.61729	5.05387	7.15251	0.00483411	-0.463138	-0.0478571	0.651553	0.00928431	2.76246	0.431643	0.0161486	0.356083	-3.05626	-0.4795	0.00918869	0.346799
2::tr|A8K3Z1|A8K3Z1_HUMAN	A8K3Z1_HUMAN	A8K3Z1	PEPD	peptidase D	Cytoplasm	peptidase		5	4	4.36896	4.73576	5.09995	5.04009	4.89202	4.95788	4.62716	4.83496	4.78434	4.77276	5.0912	4.77086	4.78434	4.82601	5.06429	5.05387	4.78853	5.10706	4.88484	4.86549	4.61088	4.54484	0.103822	0.901893	0.190272	0.0202857	0.852276	-0.107684	0.394518	0.0475714	0.699595	-0.0168538	-0.306083	-0.0272857	0.764388	0.0908306
2::tr|A8K477|A8K477_HUMAN	A8K477_HUMAN	A8K477	QSOX1	quiescin Q6 sulfhydryl oxidase 1	Cytoplasm	enzyme		2	2	3.63537	2.36173	4.3978	3.09265	3.26814	3.63328	4.27831	3.59178	3.34212	3.90329	2.21018	2.00702	2.34871	3.9168	2.2694	2.34432	3.81631	3.73079	3.87049	2.29537	1.12399	3.00587	1.35709	0.281253	-1.16283	-0.478143	0.267501	-0.291165	-1.61227	-0.716982	0.130904	-0.958187	0.506708	0.238839	0.620845	-0.667022
2::tr|A8K4K6|A8K4K6_HUMAN	A8K4K6_HUMAN	A8K4K6	PDIA4	protein disulfide isomerase family A, member 4	Cytoplasm	enzyme		12	11	5.40888	5.46366	5.39165	5.4597	5.12758	5.43307	5.50252	5.39791	5.22251	5.34294	5.16085	5.38062	5.36073	5.3543	5.49315	5.25566	5.46366	5.04349	5.14071	5.4862	5.08195	5.39791	1.04473	0.37114	-1.39888	-0.0811429	0.18716	-0.0787728	-1.2268	-0.103054	0.241655	-0.106284	0.280197	0.0219107	0.783735	-0.0275112
2::tr|A8K4W6|A8K4W6_HUMAN	A8K4W6_HUMAN	A8K4W6	PGK1	phosphoglycerate kinase 1	Cytoplasm	kinase		30	30	7.04828	6.64698	6.71388	6.79192	6.94317	6.84664	6.79192	6.84664	7.21855	7.10128	6.56688	6.56688	7.31128	6.63253	6.23642	6.27916	6.38488	6.84664	6.71388	6.25465	6.77313	6.69084	4.76042	0.021092	0.505194	0.066	0.622573	0.0547247	-2.78901	-0.303643	0.0153492	-0.254055	2.48777	0.369643	0.0272088	-0.308779
2::tr|A8K4W8|A8K4W8_HUMAN	A8K4W8_HUMAN	A8K4W8	UBE2L3	ubiquitin-conjugating enzyme E2L 3	Nucleus	enzyme		2	1	4.13378	3.94256	3.57266	3.96891	4.02389	4.48883	4.86549	4.59445	4.15151	3.87569	3.86557	4.82979	3.68019	4.16564	4.25341	4.82979	4.68171	4.79154	4.90479	5.40216	4.12407	4.22176	3.53161	0.0496468	0.107076	0.0238571	0.916498	0.127622	2.31136	0.508821	0.037852	0.712735	-2.21045	-0.484964	0.0456135	0.585113
2::tr|A8K4Z4|A8K4Z4_HUMAN	A8K4Z4_HUMAN	A8K4Z4	RPLP0	ribosomal protein, large, P0	Cytoplasm	other		5	5	3.22535	3.76189	3.29355	4.21656	4.26934	3.84217	3.73908	4.28758	3.34819	3.72169	4.21987	3.95291	3.85292	3.93217	4.14112	3.0837	4.6613	4.07737	4.03656	4.36896	4.35485	4.07464	1.33014	0.287971	0.714398	0.138286	0.488646	0.170276	1.48898	0.335875	0.160346	0.347351	-0.952958	-0.197589	0.357995	0.177075
2::tr|A8K5I0|A8K5I0_HUMAN	A8K5I0_HUMAN	A8K5I0	HSPA1A	Heat shock 70kDa protein 1A				36	1	4.14651	4.23854	4.48287	4.84251	4.63981	5.06658	4.94531	5.03489	4.68915	4.61999	4.89436	5.04524	4.81066	4.95788	3.7452	5.27012	4.57349	3.71611	3.62379	5.13594	4.86764	4.7182	1.47335	0.254186	1.64019	0.241143	0.126898	0.254557	-0.592372	-0.167179	0.563763	0.00603834	1.56897	0.408321	0.140666	-0.248518
2::tr|A8K5N5|A8K5N5_HUMAN	A8K5N5_HUMAN	A8K5N5	TGM1	transglutaminase 1 (K polypeptide epidermal type I, protein-glutamine-gamma-glutamyltransferase)	Plasma Membrane	enzyme		13	13	5.41758	5.29791	4.9365	5.14071	4.9365	4.83496	4.74847	4.85499	5.29327	4.99513	5.24786	4.74506	5.17322	5.14071	5.18323	4.9365	4.22931	5.63218	4.86549	5.03489	4.59445	4.6537	0.70025	0.508828	0.161903	0.0197143	0.874076	0.204214	-0.843482	-0.153571	0.41421	-0.0355038	0.987424	0.173286	0.341457	-0.239718
2::tr|A8K690|A8K690_HUMAN	A8K690_HUMAN	A8K690	STIP1	stress-induced-phosphoprotein 1	Cytoplasm	other		6	6	4.59445	4.82979	4.96365	5.03489	4.57349	4.81678	5.24473	4.34292	4.3624	4.91896	4.43273	4.47033	4.86041	4.50961	4.75091	4.68171	4.81678	4.75091	4.84841	4.51922	4.91055	5.1762	3.88153	0.0385984	-2.43128	-0.308714	0.0316583	-0.359457	-0.52709	-0.0585536	0.607009	-0.0459432	-2.27773	-0.250161	0.0402876	0.313514
2::tr|A8K6H1|A8K6H1_HUMAN	A8K6H1_HUMAN	A8K6H1	ERAP1	endoplasmic reticulum aminopeptidase 1	Extracellular Space	peptidase		2	2	5.34754	4.89436	4.7182	4.79878	5.07845	4.48051	4.84476	4.90684	5.23093	5.23093	5.27819	4.61088	4.61088	4.99054	4.57349	4.83238	4.72205	4.24876	4.53169	4.90684	4.38728	4.59185	4.39229	0.0270409	0.66408	0.0995714	0.519196	0.145781	-2.20585	-0.281179	0.0460006	-0.262092	2.91237	0.38075	0.0121166	-0.407873
2::tr|A8K6K8|A8K6K8_HUMAN	A8K6K8_HUMAN	A8K6K8	ENDOD1	endonuclease domain containing 1	Extracellular Space	enzyme		1	1	2.37662	3.29946	3.46925	3.2698	3.33715	2.20914	3.24651	2.11205	3.73908	3.62379	3.27858	3.92799	3.62715	3.10716	4.0169	3.92799	2.5634	3.03732	2.80675	3.57122	2.48261	2.31487	0.544168	0.589104	1.0489	0.315429	0.314891	0.353995	0.194393	0.0604107	0.848873	-0.347763	0.767633	0.255018	0.456422	-0.701758
2::tr|A8K6S3|A8K6S3_HUMAN	A8K6S3_HUMAN	A8K6S3	FERMT2	fermitin family member 2	Cytoplasm	other		1	1	2.37662	3.85292	3.66308	3.79787	3.96465	4.20573	3.86159	3.97469	3.66505	3.68518	3.80478	4.31166	4.2459	3.85292	4.13378	4.17986	3.4021	3.7452	3.61829	4.12811	3.60517	3.66505	0.712522	0.50305	1.05713	0.259571	0.311271	0	0.566533	0.134768	0.580681	-0.147796	0.863827	0.124804	0.40334	-0.147796
2::tr|A8K718|A8K718_HUMAN	A8K718_HUMAN	A8K718	C11orf54	chromosome 11 open reading frame 54	Nucleus	other		6	6	5.01771	5.42246	5.36453	5.09995	5.17322	5.40888	4.89843	5.04009	5.17322	5.35756	4.85799	4.91292	5.08195	5.46366	4.39479	5.21948	5.09995	4.86764	4.87204	4.59445	5.00322	4.97216	3.8648	0.0390599	-0.619311	-0.071	0.54729	-0.0912658	-2.55819	-0.319982	0.0238205	-0.251121	1.9382	0.248982	0.0746248	-0.159855
2::tr|A8K766|A8K766_HUMAN	A8K766_HUMAN	A8K766	ETFB	electron-transfer-flavoprotein, beta polypeptide	Cytoplasm	transporter		1	1	3.85644	4.25639	2.29829	2.30311	2.25621	2.20914	2.17498	3.09011	2.48104	2.31138	3.31762	2.00702	4.10172	2.18617	2.2694	2.63717	1.95616	3.79787	2.02952	3.67824	3.27539	3.62931	0.0715609	0.931189	0.0460394	0.0202857	0.964036	0.182752	0.335813	0.144286	0.74237	0.657992	-0.313534	-0.124	0.758849	0.475239
2::tr|A8K878|A8K878_HUMAN	A8K878_HUMAN	A8K878	MANF	mesencephalic astrocyte-derived neurotrophic factor	Extracellular Space	other		2	2	4.17467	3.87304	3.71961	3.69952	3.46173	3.75132	3.91478	3.28851	4.00165	3.44574	3.22802	2.87662	3.34571	3.728	3.35119	4.30267	4.05542	3.45789	4.06062	4.2441	3.25115	3.66196	2.87535	0.081111	-2.3867	-0.382857	0.0343411	-0.405609	-0.0073794	-0.00130357	0.994224	0.107373	-1.87452	-0.381554	0.0835027	0.512982
2::tr|A8MQC9|A8MQC9_HUMAN	A8MQC9_HUMAN	A8MQC9	CLCA4	chloride channel accessory 4	Plasma Membrane	ion channel		7	5	4.80765	4.33502	4.28097	4.48883	5.01485	4.54793	4.57076	4.44161	4.77881	4.58721	4.98644	5.03489	4.7182	4.3529	5.24473	4.94531	5.30688	5.03489	5.21135	5.14071	4.57349	5.22251	8.44332	0.00237847	0.88276	0.121857	0.394706	0.17027	3.95482	0.506857	0.00164648	0.6281	-3.00339	-0.385	0.0101723	0.457829
2::tr|A8MTQ9|A8MTQ9_HUMAN	A8MTQ9_HUMAN	A8MTQ9	CTRC	Chymotrypsin-C				7	7	4.92579	4.41164	4.6537	4.4206	4.98129	5.52841	4.58221	4.44648	4.91896	5.01485	4.91497	4.86764	4.84476	4.4608	5.25823	5.63994	5.66635	4.98644	5.54891	5.24786	5.09277	4.91896	6.78957	0.00595981	-0.0288861	-0.005	0.97743	0.213945	2.85259	0.508589	0.0135893	0.599347	-3.72934	-0.513589	0.00252486	0.385402
2::tr|A8MUB1|A8MUB1_HUMAN	A8MUB1_HUMAN	A8MUB1	TUBA4A	tubulin, alpha 4a	Cytoplasm	other		12	2	3.51535	3.9891	3.66424	4.02119	3.70786	3.62715	2.17498	3.79108	3.56361	3.33283	3.3166	3.49956	3.728	3.63965	4.39605	4.39109	3.85096	3.81365	3.79787	3.35465	3.94453	3.87049	2.16428	0.142307	0.100902	0.0248571	0.921295	-0.10063	1.56688	0.399071	0.141152	0.196478	-2.60301	-0.374214	0.0218805	0.297108
2::tr|A8MVA9|A8MVA9_HUMAN	A8MVA9_HUMAN	A8MVA9	WDR1	Putative uncharacterized protein WDR1	Extracellular Space	other		18	1	3.54543	2.36173	2.29829	2.30311	2.25621	3.42849	3.49735	4.16235	2.48104	3.89623	3.39699	3.449	2.34871	3.92799	3.91255	3.87797	2.66513	3.73908	3.45478	3.68768	3.79524	3.77651	3.56153	0.048577	1.57198	0.567571	0.141937	1.08727	2.94679	0.801036	0.0113416	1.39607	-0.791771	-0.233464	0.442702	0.308802
2::tr|A8MW68|A8MW68_HUMAN	A8MW68_HUMAN	A8MW68	CAPZA2	Putative uncharacterized protein CAPZA2				2	1	3.66752	3.93415	3.48671	3.76189	4.48051	4.4553	4.51152	4.30553	4.11309	4.14263	3.75929	4.68599	3.60517	3.69034	5.06995	4.47033	3.75553	4.72205	4.68599	4.84636	3.656	3.91478	1.43678	0.262376	0.00195577	0.000428571	0.998472	0.178942	1.36085	0.347411	0.196688	0.644017	-1.41086	-0.346982	0.181767	0.465075
2::tr|A8MWR8|A8MWR8_HUMAN	A8MWR8_HUMAN	A8MWR8	SEC13	SEC13 homolog (S. cerevisiae)	Cytoplasm	transporter		1	1	3.54284	2.36173	2.29829	2.30311	2.25621	2.20914	2.17498	3.39699	4.27831	2.31138	3.35761	2.00702	2.34871	2.18617	2.2694	2.50446	2.03953	2.11205	2.02952	2.29537	1.12399	3.53041	1.49147	0.250233	1.06184	0.391429	0.309212	0.0504252	-0.694193	-0.211429	0.499779	-0.107562	1.54677	0.602857	0.145908	-0.157988
2::tr|A8YXX4|A8YXX4_HUMAN	A8YXX4_HUMAN	A8YXX4	GLUL	glutamate-ammonia ligase	Cytoplasm	enzyme		5	5	4.08418	3.9168	3.81837	4.11812	5.18323	5.07414	3.6963	5.29791	4.59185	4.81066	3.94098	4.07135	4.36896	5.07414	3.85936	3.66424	3.83498	5.04009	4.08259	4.47794	3.80604	3.51535	2.0333	0.158422	1.08775	0.323714	0.29807	0.507675	-0.825191	-0.235	0.424147	-0.237007	2.15454	0.558714	0.0505357	-0.744682
2::tr|A9C4C1|A9C4C1_HUMAN	A9C4C1_HUMAN	A9C4C1	RPS9	ribosomal protein S9	Cytoplasm	translation regulator		1	1	4.25861	3.6963	2.29829	2.30311	2.25621	3.52169	3.33715	2.11205	3.81837	3.38894	3.34212	3.44574	3.18494	3.21553	4.26934	2.61399	1.25505	2.85502	3.88666	3.58538	2.25766	1.97395	0.415613	0.665792	0.327335	0.119571	0.749054	0.00497316	-0.536947	-0.258732	0.600374	-0.602639	0.877214	0.378304	0.396292	-0.607612
2::tr|B0BCZ2|B0BCZ2_HUMAN	B0BCZ2_HUMAN	B0BCZ2	ENPEP	glutamyl aminopeptidase (aminopeptidase A)	Plasma Membrane	peptidase		2	2	4.00406	2.36173	3.20479	3.66308	2.25621	3.80478	2.17498	3.36111	2.48104	2.31138	3.90021	2.00702	3.45151	2.18617	4.1601	3.42053	3.82917	2.11205	3.18086	3.55628	3.25459	2.87662	0.855483	0.440815	-0.618199	-0.253143	0.547999	-0.723752	0.635497	0.231732	0.536131	0.132767	-1.37889	-0.484875	0.191193	0.856519
2::tr|B0LPF3|B0LPF3_HUMAN	B0LPF3_HUMAN	B0LPF3	GRB2	growth factor receptor-bound protein 2	Cytoplasm	other		3	3	3.89623	4.22931	4.09275	4.23104	4.4206	4.70446	4.29278	3.9483	4.30832	4.15421	4.93128	4.70709	4.43957	4.47033	4.85799	4.14477	3.96465	4.3529	4.15421	4.71281	4.04622	4.14982	0.516428	0.604786	0.991196	0.155857	0.341156	0.208534	0.20638	0.0312857	0.839691	-0.0790225	0.738293	0.124571	0.473455	-0.287557
2::tr|B0QY89|B0QY89_HUMAN	B0QY89_HUMAN	B0QY89	EIF3L	eukaryotic translation initiation factor 3, subunit L	Cytoplasm	other		1	1	3.2191	3.59178	3.85936	3.60517	2.25621	3.53041	4.50156	2.93644	4.06635	3.82558	2.21018	3.90329	4.17792	2.18617	3.87049	2.65182	1.82657	3.8449	3.41784	4.61207	3.71961	2.91912	0.0998407	0.905453	-0.430105	-0.179714	0.674742	0.233797	-0.371747	-0.151125	0.71607	-0.0230551	-0.0636383	-0.0285893	0.950226	-0.256852
2::tr|B0QYK0|B0QYK0_HUMAN	B0QYK0_HUMAN	B0QYK0	EWSR1	Ewing sarcoma breakpoint region 1	Nucleus	other		1	1	2.37662	3.53041	3.70786	3.81365	3.66308	2.20914	3.87049	4.40547	2.48104	3.10716	2.21018	4.3309	2.34871	4.08259	2.2694	3.2394	3.87569	2.11205	2.02952	2.29537	4.16425	4.10493	0.265297	0.769773	-0.0644321	-0.0292857	0.949687	-0.555916	-0.688678	-0.298893	0.503132	-0.895694	0.545502	0.269607	0.594645	-0.339778
2::tr|B0UYX3|B0UYX3_HUMAN	B0UYX3_HUMAN	B0UYX3	TNXB	tenascin XB	Extracellular Space	other		1	1	2.37662	3.5363	4.18293	3.84217	3.77094	2.20914	3.62379	2.11205	3.60173	3.76705	2.21018	3.75132	4.22457	4.45054	3.04713	3.09011	3.728	3.89623	3.64712	3.52612	2.72416	2.33354	0.130315	0.878597	0.181688	0.0822857	0.85886	0.127525	-0.338075	-0.114143	0.740704	-0.315676	0.509751	0.196429	0.618769	-0.443202
2::tr|B0V0T3|B0V0T3_HUMAN	B0V0T3_HUMAN	B0V0T3	PSMB9	proteasome (prosome, macropain) subunit, beta type, 9	Cytoplasm	peptidase		4	4	4.30553	4.79878	4.83238	4.39109	4.81678	4.61414	4.42969	4.46535	3.95689	4.60716	4.74847	3.88666	4.79338	4.04622	3.66505	5.00602	4.44648	4.66462	4.37127	3.76525	4.83238	4.55236	0.766055	0.478674	-1.42823	-0.240857	0.178734	-0.148787	-0.940417	-0.185679	0.36415	-0.114723	-0.243752	-0.0551786	0.811227	0.034064
2::tr|B0V2L1|B0V2L1_HUMAN	B0V2L1_HUMAN	B0V2L1	BAT1	HLA-B associated transcript 1 (Fragment)				3	3	5.36453	4.48287	4.28758	6.01179	5.89136	5.32965	5.88683	5.89136	5.95932	5.75843	6.3948	5.06995	5.13299	6.69084	4.24054	4.92174	4.82601	5.3867	5.24786	4.05734	4.67185	4.92174	6.12459	0.00885508	1.50115	0.520143	0.159163	0.526836	-1.797	-0.537911	0.0955948	-0.490651	3.8832	1.05805	0.00188516	-1.01749
2::tr|B0YIW5|B0YIW5_HUMAN	B0YIW5_HUMAN	B0YIW5	ARCN1	archain 1	Cytoplasm	other		3	3	4.94881	4.42969	4.42969	3.60843	4.20817	4.30037	3.88666	4.32144	4.02119	3.98141	4.23104	4.52857	4.82165	4.09275	5.05387	4.17792	4.07135	4.93894	4.66462	4.81066	4.51152	4.01311	1.16295	0.333842	0.133973	0.0265714	0.895645	-0.0693349	1.2632	0.271518	0.228703	0.287695	-1.31174	-0.244946	0.212301	0.35703
2::tr|B0ZBD0|B0ZBD0_HUMAN	B0ZBD0_HUMAN	B0ZBD0	RPS19	ribosomal protein S19	Cytoplasm	other		2	2	4.14982	3.97837	4.30267	4.22681	3.81365	3.87569	4.15151	3.94652	4.28372	3.93217	4.7182	4.07297	4.77881	4.30267	3.77899	3.93217	3.68019	4.47794	4.18293	4.18293	4.47033	4.52165	0.977699	0.394319	1.48333	0.219429	0.163769	0.1339	0.582597	0.0819464	0.570132	0.0331076	0.789448	0.137482	0.444011	-0.100793
2::tr|B0ZBE2|B0ZBE2_HUMAN	B0ZBE2_HUMAN	B0ZBE2	AGT	angiotensinogen (serpin peptidase inhibitor, clade A, member 8)	Extracellular Space	growth factor		7	7	4.9782	4.78239	4.5682	5.22924	4.61207	4.35996	4.65107	4.72444	4.22176	4.5643	4.61729	4.54484	4.67652	4.9016	4.44648	4.61414	5.01291	5.31037	5.29791	4.88159	4.67823	5.62245	2.74436	0.0897392	-0.989554	-0.132714	0.341926	-0.0337808	1.32166	0.242875	0.209068	0.296174	-2.20923	-0.375589	0.0457155	0.329955
2::tr|B1AHL2|B1AHL2_HUMAN	B1AHL2_HUMAN	B1AHL2	FBLN1	fibulin 1	Extracellular Space	other		4	4	4.35996	4.04319	3.94453	4.00406	3.69312	4.28097	3.54284	4.20176	4.0169	3.64356	4.02637	4.29278	4.02299	3.81837	4.35727	4.85221	3.92799	3.97837	3.74857	4.53839	4.25639	4.04063	1.37148	0.277735	0.159203	0.022	0.876157	0.018931	1.34535	0.231089	0.201511	0.144451	-1.32653	-0.209089	0.207497	0.12552
2::tr|B1AK13|B1AK13_HUMAN	B1AK13_HUMAN	B1AK13	HMGCL	3-hydroxymethyl-3-methylglutaryl-CoA lyase	Cytoplasm	enzyme		1	1	2.37662	2.36173	3.656	2.30311	3.85644	2.20914	2.17498	2.11205	2.48104	3.67661	2.21018	2.00702	2.34871	2.18617	3.71611	3.67101	3.75774	2.11205	3.51895	2.29537	1.12399	3.85936	0.946364	0.4057	-0.785862	-0.273714	0.447189	-0.151549	0.648061	0.301321	0.528226	1.23325	-1.31353	-0.575036	0.211715	1.3848
2::tr|B1AK40|B1AK40_HUMAN	B1AK40_HUMAN	B1AK40	FAHD1	fumarylacetoacetate hydrolase domain containing 1	Cytoplasm	enzyme		1	1	3.66308	4.02299	3.68518	3.61541	3.44141	3.38504	3.29522	3.90329	3.80944	4.24054	2.21018	3.64712	2.34871	3.45478	4.3309	4.86764	4.29278	2.11205	2.02952	4.09646	1.12399	-1.87646	0.925735	0.413391	-0.685914	-0.213286	0.505804	0.0317095	-1.11412	-0.964464	0.285402	-0.51115	0.830303	0.751179	0.421355	-0.54286
2::tr|B1AK88|B1AK88_HUMAN	B1AK88_HUMAN	B1AK88	CAPZB	capping protein (actin filament) muscle Z-line, beta	Cytoplasm	other		9	9	5.22251	4.97588	4.78558	4.82601	4.84841	5.20577	5.36453	5.00814	5.01485	4.97216	5.00322	5.54272	5.01291	5.03489	5.40216	4.40547	5.03489	5.53877	5.72455	5.83735	5.16085	5.08509	1.1439	0.33956	0.442041	0.0512857	0.666321	0.0370306	1.25533	0.240768	0.231455	0.305628	-1.00784	-0.189482	0.331923	0.268597
2::tr|B1AKG0|B1AKG0_HUMAN	B1AKG0_HUMAN	B1AKG0	CFHR1	complement factor H-related 1	Extracellular Space	other		1	1	3.46173	2.36173	2.29829	2.30311	2.25621	2.20914	2.17498	2.11205	2.48104	2.31138	2.21018	2.00702	2.34871	2.18617	2.2694	3.81365	2.90274	3.09011	2.02952	2.29537	3.34571	3.47983	3.89662	0.0381872	-1.10394	-0.201286	0.291265	-0.0881097	1.58724	0.465518	0.136473	0.698137	-2.64812	-0.666804	0.0200833	0.786247
2::tr|B1AKK2|B1AKK2_HUMAN	B1AKK2_HUMAN	B1AKK2	DDAH1	dimethylarginine dimethylaminohydrolase 1	Cytoplasm	enzyme		8	6	4.32301	4.11812	4.61729	4.91292	5.04349	4.84636	4.89202	4.88159	4.91497	4.7959	4.9782	4.78853	4.97588	4.81409	5.09631	5.18706	4.66462	4.73743	4.72444	4.81961	4.68915	4.77276	1.46682	0.255628	1.49899	0.199714	0.159716	0.0352303	1.11189	0.157518	0.286324	-0.0912589	0.529733	0.0421964	0.605226	-0.126489
2::tr|B1AKZ3|B1AKZ3_HUMAN	B1AKZ3_HUMAN	B1AKZ3	PEA15	phosphoprotein enriched in astrocytes 15	Cytoplasm	transporter		2	2	3.26814	4.1361	3.63965	3.90556	3.73317	3.71236	4.02389	4.07969	3.50412	4.16885	4.0169	3.58538	3.60843	3.1121	3.93217	3.46763	3.66752	3.27858	2.02952	3.25115	3.65238	3.98141	1.42294	0.265552	-0.273417	-0.0491429	0.789182	-0.124735	-1.43541	-0.366518	0.174791	-0.173159	1.17512	0.317375	0.261021	-0.0484239
2::tr|B1ALC0|B1ALC0_HUMAN	B1ALC0_HUMAN	B1ALC0	ARPC5	actin related protein 2/3 complex, subunit 5, 16kDa	Cytoplasm	other		4	1	4.89202	4.95788	4.55519	4.30927	4.34009	4.1728	4.12811	4.14112	4.78853	4.65909	3.44769	2.00702	3.59178	4.33362	3.56361	2.54442	3.44382	2.11205	2.02952	3.86886	3.93415	3.63328	6.09648	0.00900784	-1.63694	-0.626429	0.127581	-0.198973	-4.17204	-1.33804	0.00109521	-0.836373	1.58352	0.711607	0.137319	-0.6374
2::tr|B1AMX0|B1AMX0_HUMAN	B1AMX0_HUMAN	B1AMX0	PHPT1	phosphohistidine phosphatase 1	Cytoplasm	phosphatase		1	1	3.78522	4.16235	4.72444	4.5682	4.642	3.86557	4.02637	4.47794	4.35727	4.44423	3.60517	4.48883	4.36734	4.47345	4.21656	3.17033	2.80675	3.70449	3.86159	4.39605	4.08418	3.92799	3.65969	0.0452418	0.331726	0.0628571	0.745818	0.281878	-1.96743	-0.482286	0.0708445	-0.267563	2.34519	0.545143	0.0355433	-0.549441
2::tr|B1AN48|B1AN48_HUMAN	B1AN48_HUMAN	B1AN48	SPRR3	small proline-rich protein 3	Cytoplasm	other		2	2	4.58721	4.65909	4.55236	4.07737	4.29278	3.84711	3.89623	4.41405	4.72984	4.9782	5.24473	4.54104	3.27858	5.05035	3.79787	3.35761	2.50446	3.37894	3.78274	4.4365	3.68019	3.39699	7.96436	0.00307556	1.19469	0.332286	0.255287	0.437053	-3.05011	-0.731125	0.00929806	-0.754192	3.4311	1.06341	0.00446728	-1.19125
2::tr|B1ANK7|B1ANK7_HUMAN	B1ANK7_HUMAN	B1ANK7	FH	fumarate hydratase	Cytoplasm	enzyme		3	3	4.26285	3.95689	4.21656	4.04622	3.88666	5.04009	4.04063	3.87569	4.03656	4.55236	4.48051	5.24786	4.51552	4.53169	4.14982	3.75929	4.74506	5.55877	5.43709	4.19006	4.49771	4.53434	1.20701	0.321016	1.15149	0.255857	0.271956	0.469297	1.46509	0.401714	0.16666	0.469801	-0.515107	-0.145857	0.615125	0.000503857
2::tr|B1APC6|B1APC6_HUMAN	B1APC6_HUMAN	B1APC6	TSNAX	translin-associated factor X	Nucleus	transporter		1	1	2.37662	2.36173	2.29829	2.30311	3.55162	4.37127	2.17498	3.81059	2.48104	2.31138	4.3476	2.00702	2.34871	2.18617	4.20573	3.36111	4.17986	5.95932	4.47033	3.61261	2.93644	3.0144	4.24433	0.0299364	0.016736	0.00785714	0.986922	-0.0130137	2.49193	1.19052	0.0269966	1.53451	-2.40317	-1.18266	0.0318954	1.54752
2::tr|B1N7B9|B1N7B9_HUMAN	B1N7B9_HUMAN	B1N7B9	Cryocrystalglobulin	Cryocrystalglobulin CC2 lambda light chain variable region (Fragment)				1	1	3.94256	3.55628	3.49956	2.30311	3.43547	4.23854	3.49024	2.11205	2.48104	2.31138	3.84711	2.00702	2.34871	3.34819	2.2694	4.52857	3.45789	2.11205	2.02952	2.29537	4.15151	4.04622	1.94329	0.170664	-2.47934	-0.858714	0.0289929	-1.15085	-0.853474	-0.383768	0.408848	-0.622928	-1.02178	-0.474946	0.325524	0.527918
2::tr|B1PS43|B1PS43_HUMAN	B1PS43_HUMAN	B1PS43	MYH11	myosin, heavy chain 11, smooth muscle	Cytoplasm	other		14	5	4.77086	5.06658	4.84636	4.76065	4.81066	4.75091	4.69152	4.70043	4.48287	5.05387	4.73576	4.6315	4.48051	4.75294	5.50697	4.10493	3.86557	4.62716	4.61999	4.71686	4.54793	4.29045	1.39454	0.272201	-1.41527	-0.123	0.182414	-0.0704291	-1.45973	-0.279143	0.168106	-0.186898	0.786077	0.156143	0.445915	-0.116469
2::tr|B2CIS9|B2CIS9_HUMAN	B2CIS9_HUMAN	B2CIS9	CASP14	caspase 14, apoptosis-related cysteine peptidase	Cytoplasm	peptidase		9	8	5.16591	5.18706	5.47524	5.14961	5.27245	4.98129	5.01771	4.98644	4.89202	5.22924	4.79878	5.27012	4.72444	5.06429	4.2459	4.75466	4.47033	5.25823	4.84251	5.09631	4.60716	4.49251	6.22456	0.00833448	-1.83539	-0.183571	0.0913414	-0.179479	-3.25056	-0.457429	0.00632137	-0.485005	1.85628	0.273857	0.0862162	-0.305526
2::tr|B2R491|B2R491_HUMAN	B2R491_HUMAN	B2R491	RPS4X	ribosomal protein S4, X-linked	Cytoplasm	other		2	2	3.87049	3.2698	3.35119	3.50679	3.04203	3.53912	2.17498	3.30256	3.54543	3.29355	2.21018	3.68302	3.7452	3.68019	3.21553	3.99239	4.21181	3.96249	3.21553	4.07737	3.44574	3.95291	2.28665	0.128874	0.35128	0.100857	0.731469	0.194242	2.0916	0.508679	0.05667	0.606514	-1.68415	-0.407821	0.115996	0.412272
2::tr|B2R4A2|B2R4A2_HUMAN	B2R4A2_HUMAN	B2R4A2	UQCRB	ubiquinol-cytochrome c reductase binding protein	Cytoplasm	enzyme		1	1	4.19006	3.84711	3.95024	3.50967	3.99919	3.50967	3.81059	3.63828	4.3757	4.07969	3.36111	3.2698	4.00708	3.54543	3.63965	3.47626	3.07547	2.11205	2.02952	2.29537	2.56008	2.56008	13.9853	0.000184423	-0.425423	-0.0771429	0.678058	-0.208837	-4.475	-1.1125	0.000625276	-1.28704	3.78864	1.03536	0.00225548	-1.0782
2::tr|B2R4B9|B2R4B9_HUMAN	B2R4B9_HUMAN	B2R4B9	FTL	ferritin, light polypeptide	Cytoplasm	enzyme		4	4	4.85499	4.96773	5.26188	5.01771	4.55236	4.44808	4.6218	4.37899	5.10706	4.30927	5.25262	4.76629	5.09277	4.30037	5.24786	5.00814	4.89843	4.87204	4.84636	4.77086	5.50697	4.28758	0.516404	0.6048	-0.386478	-0.074	0.705908	-0.0887002	0.659726	0.111893	0.520947	0.0302463	-0.934189	-0.185893	0.367235	0.118946
2::tr|B2R4D5|B2R4D5_HUMAN	B2R4D5_HUMAN	B2R4D5	ARPC3	actin related protein 2/3 complex, subunit 3, 21kDa	Cytoplasm	other		4	4	4.15726	4.30037	3.98141	4.41405	4.16235	4.55236	4.65909	4.3529	4.49771	4.48883	4.35727	4.29045	4.6613	4.53839	4.27325	3.68768	4.52165	4.67652	4.56264	4.52165	4.14112	4.94531	0.458147	0.639261	1.33529	0.137286	0.206559	0.188453	0.587985	0.0985179	0.566617	0.22128	0.255468	0.0387679	0.802359	0.0328264
2::tr|B2R4P9|B2R4P9_HUMAN	B2R4P9_HUMAN	B2R4P9	H3F3A	Histone H3				2	2	4.56264	4.56264	4.29278	4.29045	3.95419	3.34819	4.47033	4.37275	4.6613	4.78239	4.50961	4.44648	4.1728	4.75466	3.84217	5.15474	5.16085	3.66424	4.1361	3.95024	4.26285	4.91497	0.841174	0.446643	1.71827	0.317	0.111415	0.216825	0.631221	0.174179	0.538836	-0.0933096	0.589622	0.142821	0.565551	-0.310135
2::tr|B2R4S5|B2R4S5_HUMAN	B2R4S5_HUMAN	B2R4S5	NPC2	Niemann-Pick disease, type C2	Extracellular Space	other		2	2	4.30037	4.61729	4.1361	4.35996	3.83035	4.61207	4.16425	4.11309	3.90556	4.07464	4.07737	4.82601	4.56264	4.23104	4.87777	4.99513	4.642	4.44648	4.45054	4.84841	4.25175	4.33362	3.32709	0.0576974	-0.201786	-0.0325714	0.843464	-0.187288	2.20968	0.317321	0.0456779	0.245894	-2.26164	-0.349893	0.041505	0.433182
2::tr|B2R4V4|B2R4V4_HUMAN	B2R4V4_HUMAN	B2R4V4	BANF1	barrier to autointegration factor 1	Nucleus	other		1	1	2.37662	2.36173	2.29829	2.30311	2.25621	2.20914	2.17498	2.11205	2.48104	3.40636	2.21018	2.89782	2.34871	2.18617	2.2694	3.76705	3.56861	2.87662	3.00034	2.29537	2.25474	2.08137	1.92353	0.173488	1.31637	0.237429	0.212638	0.0504252	1.95319	0.481268	0.0726638	0.287707	-0.82441	-0.243839	0.424575	0.237282
2::tr|B2R4W8|B2R4W8_HUMAN	B2R4W8_HUMAN	B2R4W8	RPS15A	ribosomal protein S15a	Cytoplasm	other		1	1	4.44161	4.87204	4.02299	4.23854	4.37127	3.95291	4.04622	4.06062	4.10933	4.46293	3.97837	3.67824	4.02637	3.63537	4.22681	3.55628	3.59435	3.87049	4.02983	2.29537	3.62931	3.75132	4.51088	0.0249433	-1.77649	-0.285143	0.10099	-0.212172	-2.65456	-0.659	0.0198387	-0.548229	1.54431	0.373857	0.146502	-0.336056
2::tr|B2R5H5|B2R5H5_HUMAN	B2R5H5_HUMAN	B2R5H5	LSM3	LSM3 homolog, U6 small nuclear RNA associated (S. cerevisiae)	Nucleus	other		2	2	3.72169	3.3239	2.29829	3.64169	3.25115	4.6218	4.52165	3.66308	3.55628	2.31138	4.34009	2.78517	2.34871	3.71236	3.90894	2.65407	3.61541	3.47626	3.35465	3.58913	2.3913	2.36173	0.830017	0.451247	-0.908534	-0.380714	0.38148	-0.0854076	-1.26107	-0.456982	0.229445	-0.226233	0.214272	0.0762679	0.83366	-0.140825
2::tr|B2R5I4|B2R5I4_HUMAN	B2R5I4_HUMAN	B2R5I4	CELA2A	chymotrypsin-like elastase family, member 2A	Extracellular Space	peptidase		8	5	5.11189	4.39109	4.28372	4.54793	4.52471	6.63253	5.79184	5.13594	5.04682	4.68171	4.78558	4.60331	4.78558	5.26188	4.93128	6.81558	5.28214	5.00322	5.11587	4.91292	4.97216	4.62368	0.411175	0.668629	-0.407881	-0.140429	0.690544	0.237651	0.414822	0.166411	0.685036	0.439759	-1.131	-0.306839	0.278489	0.202108
2::tr|B2R5P6|B2R5P6_HUMAN	B2R5P6_HUMAN	B2R5P6	TXNRD1	thioredoxin reductase 1	Cytoplasm	enzyme		5	5	4.17792	4.17467	4.08259	4.18293	4.04319	4.30553	4.21656	4.52471	4.07737	4.23104	4.17986	4.35996	4.16235	4.09646	4.43273	4.75091	4.78239	4.23104	4.2441	4.21656	4.43957	4.36734	5.00018	0.0180022	0.930289	0.0637143	0.370559	0.00194835	2.92394	0.263839	0.0118505	0.222117	-1.96606	-0.200125	0.071018	0.220169
2::tr|B2R5Q8|B2R5Q8_HUMAN	B2R5Q8_HUMAN	B2R5Q8	PBLD	phenazine biosynthesis-like protein domain containing	unknown	enzyme		2	2	4.3624	4.44161	4.00556	3.77899	3.89623	3.68768	3.82558	3.63965	4.01311	3.81837	4.1728	3.90894	4.23104	4.44161	3.54284	3.59178	3.8449	3.63828	3.79108	3.34819	4.03461	3.85096	3.66207	0.0451641	0.214915	0.0324286	0.833443	0.116871	-2.2359	-0.294482	0.0435248	-0.181554	2.59423	0.326911	0.0222482	-0.298425
2::tr|B2R5R0|B2R5R0_HUMAN	B2R5R0_HUMAN	B2R5R0	GP2	glycoprotein 2 (zymogen granule membrane)	Cytoplasm	other		8	8	4.83238	4.14477	4.58721	4.6978	4.92579	5.37748	4.14477	4.29045	5.13594	4.3624	4.3757	4.53839	4.09646	4.00406	4.7959	5.00029	5.70896	4.51152	4.48051	4.57076	4.00556	4.45746	0.973002	0.396003	-1.25709	-0.272571	0.232637	-0.335401	0.0761635	0.0186429	0.940449	-0.156667	-1.2627	-0.291214	0.228876	0.178733
2::tr|B2R5R1|B2R5R1_HUMAN	B2R5R1_HUMAN	B2R5R1	GPNMB	glycoprotein (transmembrane) nmb	Plasma Membrane	enzyme		2	2	4.41164	4.2441	2.29829	3.63537	3.83879	3.64169	3.8983	4.09275	2.48104	4.02983	3.28169	2.78444	4.55236	2.18617	2.2694	5.09277	3.76312	4.25341	4.55519	4.58721	4.16235	4.30927	1.70876	0.207768	-0.852577	-0.365714	0.410588	-0.557103	1.03332	0.414161	0.320296	0.442546	-1.73052	-0.779875	0.107187	0.999649
2::tr|B2R5T2|B2R5T2_HUMAN	B2R5T2_HUMAN	B2R5T2	ALDH1A3	aldehyde dehydrogenase 1 family, member A3	Cytoplasm	enzyme		4	3	3.5363	2.36173	3.62715	2.30311	3.69952	3.09361	3.04826	4.93128	3.63328	3.64712	3.12708	3.50679	4.00165	3.09361	3.3239	3.39699	3.68302	3.53041	2.02952	2.29537	4.1361	3.45478	1.74849	0.200899	1.89442	0.610143	0.082517	0.539676	0.4016	0.135536	0.694502	0.332278	1.36539	0.474607	0.195293	-0.207398
2::tr|B2R5U1|B2R5U1_HUMAN	B2R5U1_HUMAN	B2R5U1	SND1	staphylococcal nuclease and tudor domain containing 1	Nucleus	enzyme		2	1	2.37662	3.51244	3.46763	2.30311	3.85096	4.03461	2.17498	3.1121	2.48104	2.31138	2.21018	2.00702	3.90556	2.18617	3.13494	1.37053	3.47626	3.92799	3.77651	2.29537	2.45944	2.5634	0.714852	0.50196	-1.27413	-0.501143	0.22674	-1.15625	-0.528978	-0.2275	0.605735	-0.618461	-0.675664	-0.273643	0.511095	0.537787
2::tr|B2R602|B2R602_HUMAN	B2R602_HUMAN	B2R602	LANCL1	LanC lantibiotic synthetase component C-like 1 (bacterial)	Plasma Membrane	other		2	1	2.37662	3.47983	3.73079	3.43547	3.728	3.61829	4.02983	3.18494	2.48104	3.26814	4.22176	3.7893	2.34871	3.33283	3.92245	3.43168	3.13494	3.51895	3.37894	3.29355	3.44769	3.52169	0.55403	0.583637	-0.790024	-0.253143	0.444845	-0.350148	-0.142906	-0.0291964	0.888555	-0.178609	-0.899389	-0.223946	0.384803	0.171539
2::tr|B2R642|B2R642_HUMAN	B2R642_HUMAN	B2R642	MCAM	melanoma cell adhesion molecule	Plasma Membrane	other		2	1	2.37662	2.36173	3.75132	2.30311	3.19539	2.20914	2.17498	4.5682	2.48104	2.31138	2.21018	2.00702	4.6218	2.18617	2.2694	2.76729	2.94717	3.79108	2.02952	2.29537	1.12399	4.09646	0.195288	0.824228	0.581973	0.287571	0.571357	-0.0503438	0.0953031	0.0403036	0.925528	0.169603	0.451921	0.247268	0.658774	0.219947
2::tr|B2R657|B2R657_HUMAN	B2R657_HUMAN	B2R657	ANXA7	annexin A7	Plasma Membrane	ion channel		1	1	2.37662	2.36173	2.29829	2.30311	3.68518	3.92245	3.56361	2.11205	2.48104	4.00556	2.21018	2.00702	2.34871	2.18617	3.89272	3.12708	2.8217	2.11205	2.02952	3.59178	3.29355	-1.87646	0.403014	0.673882	-1.17105	-0.451429	0.264309	-0.166444	-0.744862	-0.555893	0.469607	0.597769	0.141322	0.104464	0.889782	0.764212
2::tr|B2R679|B2R679_HUMAN	B2R679_HUMAN	B2R679	SAR1A	SAR1 homolog A (S. cerevisiae)	Cytoplasm	enzyme		1	1	4.00708	3.75929	3.9891	4.15421	3.93415	3.656	4.05335	2.11205	2.48104	3.86159	2.21018	2.00702	2.34871	2.18617	2.2694	1.37053	1.37053	3.35119	2.02952	2.29537	2.7283	-1.87646	9.01852	0.00176245	-5.91591	-1.47786	7.07645e-05	-1.77892	-3.70978	-2.24363	0.00262072	-1.83964	1.19244	0.765768	0.254401	-0.0607182
2::tr|B2R699|B2R699_HUMAN	B2R699_HUMAN	B2R699	GM2A	GM2 ganglioside activator	Cytoplasm	enzyme		2	2	4.25341	4.43957	4.4553	4.53839	5.01771	4.10493	4.12086	4.38728	4.73415	4.33362	4.56078	4.55236	3.87569	4.26285	4.66955	4.17619	3.05854	4.26285	4.04319	3.77529	3.84217	3.7893	3.81039	0.0406033	-0.201783	-0.0318571	0.843466	-0.0522957	-2.2277	-0.466446	0.0441881	-0.496892	2.14332	0.434589	0.051581	-0.444596
2::tr|B2R6A3|B2R6A3_HUMAN	B2R6A3_HUMAN	B2R6A3	SLC9A3R1	solute carrier family 9, subfamily A (NHE3, cation proton antiporter 3), member 3 regulator 1	Plasma Membrane	other		4	4	4.27615	2.36173	3.72586	3.78274	3.66752	4.14651	4.21476	3.45789	2.48104	3.65444	4.27325	3.85936	4.55519	3.75132	3.7893	4.11812	4.32617	3.72586	3.63328	4.13378	4.01311	4.65107	0.823937	0.453778	-0.0591843	-0.0208571	0.95378	-0.0314249	1.17122	0.309179	0.262532	0.282871	-1.24168	-0.330036	0.236292	0.314296
2::tr|B2R6E2|B2R6E2_HUMAN	B2R6E2_HUMAN	B2R6E2	PDCD4	programmed cell death 4 (neoplastic transformation inhibitor)	Nucleus	other		1	1	3.82917	3.44382	3.94256	3.37894	3.73079	3.36111	3.70449	4.12811	3.79787	2.31138	2.21018	3.5363	5.04349	3.61829	4.24876	2.78444	2.7283	4.67185	3.86557	4.47345	3.92609	3.82252	0.322691	0.728089	-0.276034	-0.106714	0.787219	-0.086199	0.659393	0.187839	0.521154	0.191339	-0.663349	-0.294554	0.518698	0.277538
2::tr|B2R6F3|B2R6F3_HUMAN	B2R6F3_HUMAN	B2R6F3	SRSF3	serine/arginine-rich splicing factor 3	Nucleus	other		4	4	5.2423	4.11497	5.4055	4.03656	6.44186	4.43957	4.43378	4.79154	4.02299	4.96365	4.16425	4.44808	4.3624	4.91896	3.34571	4.56264	4.81409	4.36896	4.25861	4.49771	4.72984	4.77658	1.12565	0.345142	-0.976149	-0.349	0.348259	0.00850701	-1.2785	-0.454071	0.223428	0.0905966	0.470406	0.105071	0.645859	0.0820896
2::tr|B2R6R6|B2R6R6_HUMAN	B2R6R6_HUMAN	B2R6R6	PPP5C	protein phosphatase 5, catalytic subunit	Nucleus	phosphatase		1	1	3.94098	3.50967	2.29829	2.30311	2.25621	2.20914	3.86886	3.25115	3.36111	2.31138	3.02761	3.52394	3.79524	3.12708	3.07547	3.79524	2.63717	2.11205	3.02366	3.82558	1.12399	3.18086	0.444989	0.647341	0.807395	0.287286	0.435151	0.948041	-0.147279	-0.0655357	0.885171	0.746456	0.934524	0.352821	0.367069	-0.201585
2::tr|B2R6V9|B2R6V9_HUMAN	B2R6V9_HUMAN	B2R6V9	F13A1	coagulation factor XIII, A1 polypeptide	Extracellular Space	enzyme		4	4	4.45746	4.24876	4.18734	4.46535	4.50575	4.72444	4.81678	5.19573	5.41758	5.46366	4.41405	5.50697	5.10706	5.1762	4.3624	4.00165	5.04682	5.28977	4.99513	5.4597	5.4493	5.24473	5.52369	0.0128528	4.21052	0.696714	0.00120909	0.730372	2.28636	0.494821	0.039649	0.680423	0.841101	0.201893	0.415495	-0.049949
2::tr|B2R6X2|B2R6X2_HUMAN	B2R6X2_HUMAN	B2R6X2	GUSB	glucuronidase, beta	Cytoplasm	enzyme		1	1	4.11497	3.67661	3.58538	4.31166	4.4365	3.94453	3.55162	4.0873	3.93217	4.4365	4.25861	3.63965	3.22802	4.13378	5.03489	4.37275	3.50967	3.38504	4.22176	5.53439	3.93217	3.64356	0.530032	0.597039	0.0655633	0.0134286	0.948805	0.142763	0.822535	0.258375	0.425603	0.132428	-0.760886	-0.244946	0.460305	-0.010335
2::tr|B2R717|B2R717_HUMAN	B2R717_HUMAN	B2R717	CTSL2	cathepsin L2	Cytoplasm	peptidase		1	1	2.37662	2.36173	2.29829	3.72169	2.25621	2.20914	2.17498	4.43378	3.7452	2.31138	2.21018	2.00702	2.34871	2.18617	4.53839	2.94015	2.47341	3.61541	3.87569	2.29537	3.47983	2.8217	1.96344	0.167835	0.637768	0.263286	0.535605	0.0130951	2.21614	0.769304	0.045138	0.9117	-1.15146	-0.506018	0.270282	0.898605
2::tr|B2R721|B2R721_HUMAN	B2R721_HUMAN	B2R721	IDE	insulin-degrading enzyme	Extracellular Space	peptidase		4	2	3.53041	3.81837	3.66505	4.06806	4.24054	4.17467	4.03461	4.05542	3.51244	3.53041	3.9891	3.71042	3.48503	2.18617	5.41758	4.10933	3.77529	3.44382	3.54543	4.11812	3.43902	3.02761	1.14599	0.338927	-1.71164	-0.437857	0.112662	-0.504194	-0.252315	-0.0736429	0.804743	-0.37425	-1.03381	-0.364214	0.320076	0.129945
2::tr|B2R7D7|B2R7D7_HUMAN	B2R7D7_HUMAN	B2R7D7	AGR2	anterior gradient 2 homolog (Xenopus laevis)	Extracellular Space	other		3	3	4.71686	4.90479	5.51654	4.99307	4.79154	4.86041	5.20042	4.67652	4.6978	5.5639	4.63981	5.1762	3.90894	4.89843	4.44808	4.70914	4.9365	4.41164	4.14112	5.17017	4.85799	5.04009	1.02023	0.379433	-0.922025	-0.203143	0.374681	-0.206987	-1.70989	-0.283464	0.11103	-0.121228	0.3572	0.0803214	0.726674	0.0857596
2::tr|B2R7F8|B2R7F8_HUMAN	B2R7F8_HUMAN	B2R7F8	PLG	plasminogen	Extracellular Space	peptidase		3	2	3.64169	4.70446	4.14982	2.30311	3.38504	3.89623	3.45478	2.11205	2.48104	2.31138	2.21018	3.63828	4.4608	2.18617	3.94256	4.1601	3.60173	3.44574	3.72169	3.93917	4.23854	3.88666	5.2548	0.0152583	-1.96725	-0.876571	0.0727065	-1.33031	0.779136	0.219393	0.449851	0.271225	-3.25599	-1.09596	0.00625574	1.60153
2::tr|B2R7P8|B2R7P8_HUMAN	B2R7P8_HUMAN	B2R7P8	ATIC	5-aminoimidazole-4-carboxamide ribonucleotide formyltransferase/IMP cyclohydrolase	Cytoplasm	enzyme		4	4	2.37662	4.52471	3.96465	4.3757	4.36734	3.8449	3.99919	3.79524	4.55814	4.49771	4.99513	4.41164	3.62379	4.56078	3.96465	4.09275	3.40515	3.80944	4.29045	3.86159	4.79154	4.66462	1.01405	0.381555	1.29973	0.427	0.218107	0.498511	0.608133	0.188125	0.553576	0.0295058	0.987375	0.238875	0.34148	-0.469005
2::tr|B2R7U4|B2R7U4_HUMAN	B2R7U4_HUMAN	B2R7U4	HMOX1	heme oxygenase (decycling) 1	Cytoplasm	enzyme		2	2	2.37662	2.36173	2.29829	2.30311	2.25621	2.20914	2.17498	2.11205	2.48104	3.67101	2.21018	3.0628	3.24651	3.58913	3.17819	1.37053	3.61261	3.03003	2.02952	3.60173	1.12399	2.13838	1.45676	0.257867	2.56126	0.627571	0.0249436	0.764515	0.611246	0.227893	0.551576	0.285917	0.917949	0.399679	0.375362	-0.478598
2::tr|B2R825|B2R825_HUMAN	B2R825_HUMAN	B2R825	PYGL	phosphorylase, glycogen, liver	Cytoplasm	enzyme		2	1	2.37662	2.36173	2.29829	3.7893	2.25621	3.49956	2.17498	3.58913	2.48104	2.31138	2.21018	2.00702	3.71961	4.03934	2.2694	3.30519	3.42053	4.16235	3.80604	2.29537	3.12708	4.03934	1.34935	0.283165	0.563275	0.228571	0.583619	0.119314	1.72508	0.623429	0.10819	1.00113	-0.978525	-0.394857	0.345674	0.881817
2::tr|B2R8A1|B2R8A1_HUMAN	B2R8A1_HUMAN	B2R8A1	SUCLG1	succinate-CoA ligase, alpha subunit	Cytoplasm	enzyme		5	5	4.31547	5.08195	4.62894	4.34009	4.82165	4.29823	4.46293	4.17986	4.68171	4.92579	4.57076	4.12407	4.62894	4.40547	4.55236	4.30553	4.7959	4.77276	4.64822	4.41405	3.90329	4.22681	0.266079	0.769187	-0.395764	-0.0617143	0.699225	0.107829	-0.717763	-0.111768	0.485603	0.0202755	0.327508	0.0500536	0.748498	-0.0875534
2::tr|B2R8D1|B2R8D1_HUMAN	B2R8D1_HUMAN	B2R8D1	NIT1	nitrilase 1	Cytoplasm	enzyme		3	3	3.76705	4.09646	4.44808	3.87049	4.07297	3.79981	3.78522	4.2459	3.94098	3.71611	3.50967	4.73576	3.46925	4.08418	4.20817	2.91912	3.92609	4.19006	4.14651	3.89173	4.1728	3.88964	0.0454124	0.955707	-0.101171	-0.0195714	0.921085	0.0704962	-0.319886	-0.058875	0.754138	0.165816	0.173946	0.0393036	0.864587	0.0953198
2::tr|B2R8I2|B2R8I2_HUMAN	B2R8I2_HUMAN	B2R8I2	HRG	histidine-rich glycoprotein	Extracellular Space	other		2	2	4.09275	4.02983	4.39109	3.13153	3.59178	4.31166	4.58721	4.42697	3.54907	3.69952	3.43168	5.49737	4.08259	3.87569	5.30688	4.45054	4.19512	4.39479	4.73415	3.76705	3.60843	3.96249	0.480832	0.62559	0.185582	0.061	0.855873	-0.217067	1.03209	0.282804	0.320849	0.202201	-0.681658	-0.221804	0.507418	0.419268
2::tr|B2R8Z8|B2R8Z8_HUMAN	B2R8Z8_HUMAN	B2R8Z8	SYNCRIP	synaptotagmin binding, cytoplasmic RNA interacting protein	Nucleus	other		4	3	2.37662	4.07969	4.59589	3.88073	3.90021	3.57266	3.83202	4.1601	4.11812	4.11309	4.60716	4.15151	3.62931	3.97837	2.2694	3.81059	3.62715	3.09361	3.61103	3.87569	4.49251	4.50575	1.10468	0.351678	1.28572	0.359714	0.222798	0.237393	-0.238779	-0.0875536	0.815	-0.161856	1.51361	0.447268	0.154053	-0.399249
2::tr|B2R950|B2R950_HUMAN	B2R950_HUMAN	B2R950	PZP	pregnancy-zone protein	Extracellular Space	other		14	8	4.23104	4.35996	4.6978	4.33831	4.41164	4.39987	4.16885	4.4365	4.52165	4.53434	4.88484	3.77651	4.44808	4.29608	5.44054	4.03656	3.75132	4.45311	4.50156	4.80498	4.37899	5.20042	0.517696	0.604059	0.292894	0.0414286	0.774606	0.0881173	0.89391	0.198429	0.38762	0.117374	-0.643425	-0.157	0.531135	0.0292566
2::tr|B2R959|B2R959_HUMAN	B2R959_HUMAN	B2R959	HNRNPL	heterogeneous nuclear ribonucleoprotein L	Nucleus	other		3	2	4.32144	4.94881	5.58112	5.47168	5.53877	5.01485	5.28214	5.52257	5.21948	5.47524	5.37748	5.34754	5.21381	5.58112	4.71686	4.89436	4.81066	4.84841	5.01291	5.22924	5.01485	5.07845	4.54125	0.0244354	1.26876	0.225429	0.228587	0.0953357	-1.26924	-0.214946	0.22661	-0.328507	5.48275	0.440375	0.000105187	-0.423842
2::tr|B2R960|B2R960_HUMAN	B2R960_HUMAN	B2R960	TXNL1	thioredoxin-like 1	Cytoplasm	enzyme		3	3	3.74857	3.30519	3.44769	3.51895	3.17033	4.70914	4.63981	4.1361	3.59178	3.66505	2.21018	4.3476	3.88666	4.79338	3.48671	3.00587	4.62368	3.66505	3.73908	3.81837	3.73317	4.25861	0.000959745	0.999041	0.0333678	0.013	0.97393	0.367703	-0.000186071	-5.35714e-05	0.999854	0.217174	0.0382905	0.0130536	0.970038	-0.15053
2::tr|B2R983|B2R983_HUMAN	B2R983_HUMAN	B2R983	GSTO1	glutathione S-transferase omega 1	Cytoplasm	enzyme		7	7	4.7959	5.29327	5.01485	5.29791	5.38062	5.57418	5.49922	5.47524	4.87777	5.34754	4.77086	5.36453	5.33314	4.95209	4.86764	4.6613	5.55269	5.29327	5.50697	5.44054	5.32965	5.55877	0.328105	0.724288	-0.705171	-0.104857	0.494164	0.0352333	0.0712444	0.0113571	0.944288	0.0871886	-0.719574	-0.116214	0.484524	0.0519553
2::tr|B2R9F2|B2R9F2_HUMAN	B2R9F2_HUMAN	B2R9F2	SERPINA6	serpin peptidase inhibitor, clade A (alpha-1 antiproteinase, antitrypsin), member 6	Extracellular Space	other		2	2	3.64712	4.18293	4.20176	4.6218	4.39479	4.63981	4.48883	4.45311	3.93917	3.90894	4.30927	4.38728	4.31547	3.88666	4.00954	4.4206	3.73079	4.14982	3.96465	4.46535	4.25341	4.61207	0.432082	0.655378	-0.871378	-0.139857	0.400646	-0.0855125	-0.669065	-0.110268	0.515161	-0.193173	-0.208818	-0.0295893	0.837827	-0.10766
2::tr|B2R9S4|B2R9S4_HUMAN	B2R9S4_HUMAN	B2R9S4	CAPG*	capping protein (actin filament), gelsolin-like	Nucleus	other		11	1	4.90684	4.3529	3.52394	3.97469	4.14477	5.28214	4.98644	4.23578	4.3476	4.28097	2.21018	2.00702	5.59669	3.88964	2.2694	1.37053	2.94015	4.52471	4.95381	2.29537	4.27831	4.4553	1.66561	0.215522	-1.22634	-0.657571	0.243591	-0.117121	-1.93496	-1.06727	0.0750545	-0.74367	0.607227	0.409696	0.554159	-0.626549
2::tr|B2R9T9|B2R9T9_HUMAN	B2R9T9_HUMAN	B2R9T9	TMEM109	transmembrane protein 109	Cytoplasm	other		1	1	4.1361	4.04806	3.77094	3.3239	2.25621	3.30256	2.17498	3.66196	3.73079	3.55628	3.41784	2.00702	4.1361	3.98141	3.89173	3.24651	2.38534	3.45478	3.92245	3.86557	2.78444	1.95767	0.328226	0.724203	0.525142	0.211143	0.60905	0.338058	-0.24801	-0.0989464	0.808001	0.0267422	0.82575	0.310089	0.423841	-0.311316
2::tr|B2R9U2|B2R9U2_HUMAN	B2R9U2_HUMAN	B2R9U2	FKBP4	FK506 binding protein 4, 59kDa	Nucleus	enzyme		1	1	2.37662	2.36173	2.29829	2.30311	3.29355	3.08627	3.2394	2.11205	3.75929	3.49024	2.21018	3.06925	3.3702	2.18617	4.07297	1.37053	2.78444	3.18086	3.2698	3.2637	1.12399	2.50139	0.135047	0.874506	0.554196	0.176714	0.589624	0.692627	-0.0299001	-0.0124286	0.976601	0.606029	0.416754	0.189143	0.683657	-0.0865981
2::tr|B2R9V7|B2R9V7_HUMAN	B2R9V7_HUMAN	B2R9V7	SOD3	superoxide dismutase 3, extracellular	Extracellular Space	enzyme		3	3	4.43957	4.77276	4.97588	4.95381	4.84636	4.86956	4.70043	4.71686	4.29278	4.54793	4.97588	4.14651	4.10933	4.62368	4.38728	5.30431	4.35727	4.47345	4.54793	4.50575	4.52165	4.3757	2.32348	0.125111	-2.20324	-0.306429	0.0478575	-0.298426	-1.75293	-0.235018	0.103147	-0.356752	-0.439512	-0.0714107	0.667508	-0.058326
2::tr|B2R9X3|B2R9X3_HUMAN	B2R9X3_HUMAN	B2R9X3	GMDS	GDP-mannose 4,6-dehydratase	Cytoplasm	enzyme		6	6	4.78558	4.20573	4.51922	4.46293	4.37275	4.6537	4.71281	4.75294	4.80036	4.54484	5.51654	4.4608	4.35727	5.00602	4.79154	4.38728	4.75091	4.81409	4.44808	4.99307	4.62716	4.26562	1.26435	0.305134	1.47028	0.246429	0.167213	0.233713	0.880357	0.104179	0.39465	0.169815	0.849076	0.14225	0.411202	-0.0638984
2::tr|B2RA03|B2RA03_HUMAN	B2RA03_HUMAN	B2RA03	KRT18	keratin 18	Cytoplasm	other		12	9	4.93128	4.99054	5.22251	5.05035	5.11189	4.56078	4.89436	5.0912	5.06995	5.10241	5.04524	4.88159	5.21948	5.31609	5.29791	4.6218	4.4553	5.38062	5.20577	5.59669	5.3543	5.43307	0.97005	0.397065	1.45063	0.137571	0.172517	0.10066	1.18051	0.20225	0.258945	0.335559	-0.399625	-0.0646786	0.695921	0.234899
2::tr|B2RAF9|B2RAF9_HUMAN	B2RAF9_HUMAN	B2RAF9	ST14	suppression of tumorigenicity 14 (colon carcinoma)	Plasma Membrane	peptidase		3	2	4.26934	3.56361	3.09011	3.96465	3.24318	3.09011	3.75774	3.75132	3.37894	3.68768	4.04319	4.08418	3.23777	3.5813	3.36111	4.0873	4.05335	3.91255	3.35119	4.73415	3.78274	3.9168	1.27534	0.302191	0.535262	0.112143	0.602247	0.124065	1.42989	0.331446	0.17634	0.351062	-1.09244	-0.219304	0.294472	0.226997
2::tr|B2RAH7|B2RAH7_HUMAN	B2RAH7_HUMAN	B2RAH7	PREP	prolyl endopeptidase	Cytoplasm	peptidase		6	4	4.06806	4.15151	4.61414	4.61729	4.62716	4.41164	4.56078	4.56264	3.48503	4.17619	4.10172	4.62716	4.86764	4.51552	4.90684	4.65107	4.29608	4.70914	4.28097	4.79154	3.96891	3.35465	0.103241	0.902412	-0.52434	-0.102	0.609591	-0.0452573	-0.309466	-0.0658571	0.761872	-0.0871999	-0.142528	-0.0361429	0.888848	-0.0419427
2::tr|B2RAN8|B2RAN8_HUMAN	B2RAN8_HUMAN	B2RAN8	GIF	gastric intrinsic factor (vitamin B synthesis)	Extracellular Space	transporter		1	1	2.37662	2.36173	2.29829	2.30311	3.77529	2.20914	2.17498	3.42849	2.48104	2.31138	2.21018	3.55162	2.34871	2.18617	2.2694	2.5827	4.408	4.05734	3.40515	2.29537	1.12399	-1.87646	0.150269	0.861489	0.471748	0.145429	0.645569	0.0456071	-0.277606	-0.216732	0.785681	0.13593	0.462849	0.362161	0.651125	0.0903231
2::tr|B2RAQ9|B2RAQ9_HUMAN	B2RAQ9_HUMAN	B2RAQ9	PSMB7	proteasome (prosome, macropain) subunit, beta type, 7	Cytoplasm	peptidase		1	1	3.92799	4.62894	4.15421	4.4365	4.3476	3.45478	4.03934	4.09646	4.16235	4.19512	4.36734	4.21181	3.96465	4.28372	4.81409	4.61088	3.90021	4.3757	4.1601	4.44808	4.07135	4.11812	0.696486	0.510616	0.271	0.0417143	0.790996	0.0409109	0.957555	0.170964	0.355757	0.113688	-1.03756	-0.12925	0.318389	0.0727773
2::tr|B2RAZ4|B2RAZ4_HUMAN	B2RAZ4_HUMAN	B2RAZ4	PYCARD	PYD and CARD domain containing	Cytoplasm	transcription regulator		2	2	5.02589	4.76629	3.69444	4.10493	3.60517	3.71042	4.39259	4.30832	3.69312	2.31138	4.21476	4.14477	4.44648	3.90894	3.98599	2.95427	2.91314	3.49024	3.19539	4.14651	3.83498	4.08418	1.9195	0.174072	-0.933386	-0.324571	0.369022	0.0398415	-2.21075	-0.610071	0.0455877	-0.44232	0.891335	0.2855	0.388949	-0.482162
2::tr|B2RB23|B2RB23_HUMAN	B2RB23_HUMAN	B2RB23	ACAA2	acetyl-CoA acyltransferase 2	Cytoplasm	enzyme		3	3	3.62379	3.85644	4.02389	3.79108	4.47033	4.04806	3.28851	3.54907	4.23104	4.14477	3.67824	3.61541	3.46173	3.75929	4.72444	4.14651	3.51535	4.21656	3.8211	3.79787	3.84711	4.75466	1.46938	0.25506	-0.528485	-0.0947143	0.606799	-0.178194	1.07913	0.231286	0.300144	0.140374	-1.63114	-0.326	0.126838	0.318568
2::tr|B2RB68|B2RB68_HUMAN	B2RB68_HUMAN	B2RB68	TKTL2	transketolase-like 2	Cytoplasm	enzyme		2	1	5.08195	4.72984	4.84997	4.89436	5.02084	4.0873	4.37275	4.60331	5.24976	4.69152	5.11189	4.92579	5.20577	4.72984	5.17017	4.78434	4.22176	4.6495	4.6495	4.78853	4.47794	4.3624	1.76575	0.197994	1.24976	0.211714	0.235211	0.0758214	-0.482355	-0.0816964	0.637574	-0.200471	2.02642	0.293411	0.0637456	-0.276292
2::tr|B2RBG3|B2RBG3_HUMAN	B2RBG3_HUMAN	B2RBG3	FUCA1	fucosidase, alpha-L- 1, tissue	Cytoplasm	enzyme		7	7	5.11361	4.72789	5.52257	5.4055	5.50697	5.14961	5.0718	5.73857	5.18706	4.99307	5.33314	5.70408	5.37748	5.83735	5.64652	5.79184	5.21582	5.39165	5.42891	5.25823	5.7852	5.26188	1.91568	0.174625	1.48655	0.238714	0.16293	0.227863	1.9164	0.258482	0.0775628	0.260664	-0.138446	-0.0197679	0.892009	0.0328009
2::tr|B2RBR3|B2RBR3_HUMAN	B2RBR3_HUMAN	B2RBR3	LYPD3	LY6/PLAUR domain containing 3	Plasma Membrane	other		2	2	2.37662	2.36173	2.29829	2.30311	2.25621	2.20914	2.17498	2.11205	2.48104	2.31138	3.61541	4.72984	3.41784	2.18617	2.2694	2.60705	1.49208	2.84386	2.94015	3.3166	2.70603	2.47341	2.07529	0.153046	1.87792	0.696143	0.0849019	0.182752	1.4386	0.298143	0.173903	0.358252	0.99349	0.398	0.338604	0.175499
2::tr|B2RBR9|B2RBR9_HUMAN	B2RBR9_HUMAN	B2RBR9	KPNB1	karyopherin (importin) beta 1	Nucleus	transporter		1	1	2.37662	2.36173	2.29829	2.30311	2.25621	2.20914	2.17498	3.47983	2.48104	2.31138	2.21018	4.59445	2.34871	3.80478	2.2694	1.37053	3.00587	2.11205	2.02952	4.23578	3.95419	3.61103	1.57522	0.232823	2.1239	0.75	0.0551508	0.182752	1.37441	0.540768	0.192546	0.339348	0.409289	0.209232	0.688991	0.156596
2::tr|B2RCJ5|B2RCJ5_HUMAN	B2RCJ5_HUMAN	B2RCJ5	ACE2	angiotensin I converting enzyme (peptidyl-dipeptidase A) 2	Plasma Membrane	peptidase		1	1	2.37662	2.36173	2.29829	2.30311	2.25621	3.67824	3.1121	2.11205	2.48104	2.31138	3.30519	2.80675	2.34871	3.43902	2.2694	1.37053	3.49956	3.30256	2.02952	3.50967	2.39721	2.37662	0.0400031	0.960867	0.209448	0.0597143	0.837612	0.119314	-0.0909245	-0.0319464	0.928939	0.0251902	0.266104	0.0916607	0.794333	-0.0941233
2::tr|B2RDE0|B2RDE0_HUMAN	B2RDE0_HUMAN	B2RDE0	PCCA	propionyl CoA carboxylase, alpha polypeptide	Cytoplasm	enzyme		1	1	3.39699	2.36173	2.29829	2.30311	2.25621	2.20914	3.12708	2.11205	2.48104	3.80478	3.30256	3.01852	2.34871	2.18617	2.2694	1.37053	2.51881	3.07547	2.83325	2.29537	2.28243	2.60705	0.742811	0.489094	0.61394	0.186143	0.550717	0.177934	-0.614918	-0.158196	0.549222	0.103983	1.16359	0.344339	0.265503	-0.0739517
2::tr|B2RDE8|B2RDE8_HUMAN	B2RDE8_HUMAN	B2RDE8	HDGF*	hepatoma-derived growth factor	Extracellular Space	growth factor		3	1	3.728	4.81409	4.60716	3.64712	2.25621	3.54907	2.17498	4.26934	4.34292	3.54907	2.21018	4.07737	4.39987	3.29946	2.2694	1.37053	1.99441	3.47818	2.02952	2.29537	2.38307	2.51881	7.06874	0.00507134	0.3997	0.195857	0.696401	0.430252	-2.9298	-1.24705	0.0117179	-1.36473	4.02507	1.44291	0.00144241	-1.79498
2::tr|B2RDM2|B2RDM2_HUMAN	B2RDM2_HUMAN	B2RDM2	TXNDC5	thioredoxin domain containing 5 (endoplasmic reticulum)	Cytoplasm	enzyme		6	6	3.63328	3.88666	4.02983	4.24876	4.39259	4.39605	4.25861	4.65107	4.03461	4.14982	3.42582	3.95689	3.44769	4.81961	3.59435	4.34292	4.89202	4.14477	4.30832	4.01311	4.68599	4.60716	0.765733	0.478817	-0.224285	-0.0514286	0.826309	-0.214149	1.08768	0.2025	0.296493	0.076865	-1.03557	-0.253929	0.319281	0.291014
2::tr|B2RDW0|B2RDW0_HUMAN	B2RDW0_HUMAN	B2RDW0	CALM1 (includes others)	calmodulin 1 (phosphorylase kinase, delta)	Cytoplasm	other		3	2	5.39165	5.6614	5.3017	5.59257	5.87767	5.75095	5.47524	5.54272	5.43709	5.71983	5.50252	5.05704	5.63218	5.55269	4.99307	5.87767	5.34754	5.62898	5.64652	5.68987	5.45454	5.3867	0.290973	0.750807	-0.780295	-0.0867143	0.450335	-0.0498525	-0.602993	-0.0754821	0.556887	-0.0508086	-0.0884662	-0.0112321	0.930854	-0.000956066
2::tr|B2RDX5|B2RDX5_HUMAN	B2RDX5_HUMAN	B2RDX5	TARS	threonyl-tRNA synthetase	Nucleus	enzyme		4	3	3.34819	4.06441	3.64712	4.07135	4.11497	4.02983	3.87797	3.86159	4.6537	3.57122	4.18734	4.32144	4.4206	4.55814	4.48051	3.81837	3.85644	4.03205	4.06806	4.29045	4.31547	4.23578	2.44673	0.113373	1.90192	0.345857	0.0814535	0.291605	1.93243	0.258	0.0753918	0.122088	0.540313	0.0878571	0.598117	-0.169516
2::tr|B2RE88|B2RE88_HUMAN	B2RE88_HUMAN	B2RE88	SLC25A3	solute carrier family 25 (mitochondrial carrier; phosphate carrier), member 3	Cytoplasm	transporter		1	1	2.37662	2.36173	3.55162	2.30311	2.25621	2.20914	2.17498	2.11205	2.48104	2.31138	2.21018	2.00702	2.34871	2.18617	2.2694	1.37053	2.81398	2.11205	2.02952	2.29537	1.12399	-1.87646	2.10202	0.149729	-1.1664	-0.225429	0.266113	-0.0929278	-1.61628	-0.944625	0.130032	-0.232321	1.28059	0.719196	0.222713	-0.139394
2::tr|B2RMS9|B2RMS9_HUMAN	B2RMS9_HUMAN	B2RMS9	ITIH4	inter-alpha-trypsin inhibitor heavy chain family, member 4	Extracellular Space	other		4	4	4.82979	4.75091	3.99239	4.67652	3.76312	4.03656	3.92799	3.85292	4.16425	3.7452	4.62716	4.72205	4.25341	4.3978	4.86549	3.60517	4.15726	4.05542	4.46535	3.71961	4.4553	4.72205	0.0110624	0.989005	-0.140636	-0.0308571	0.89049	0.216841	-0.115903	-0.0270714	0.9095	0.269718	-0.0176237	-0.00378571	0.986207	0.0528765
2::tr|B2ZDQ1|B2ZDQ1_HUMAN	B2ZDQ1_HUMAN	B2ZDQ1	LCN2	lipocalin 2	Extracellular Space	transporter		1	1	2.37662	3.91255	4.31547	2.30311	2.25621	4.17986	2.17498	2.11205	2.48104	2.31138	3.95419	3.89623	2.34871	2.18617	2.2694	4.6978	4.02637	4.03461	3.38504	2.29537	3.95291	3.60843	1.44737	0.259974	-0.654892	-0.318571	0.524892	-0.0279086	0.956004	0.459482	0.356511	1.40405	-1.79681	-0.778054	0.0956261	1.43196
2::tr|B2ZZ89|B2ZZ89_HUMAN	B2ZZ89_HUMAN	B2ZZ89	SPTBN1	spectrin, beta, non-erythrocytic 1	Plasma Membrane	other		6	5	3.45478	2.36173	3.28851	3.74857	3.66196	4.03934	4.14651	4.16564	3.77094	3.83202	4.73415	4.63685	3.38504	4.35996	4.25861	4.85499	4.27831	4.02983	4.30037	4.07297	4.77881	4.53839	6.39386	0.00752827	2.0458	0.597429	0.0633399	0.50368	3.58661	0.86	0.00331571	0.627383	-1.26048	-0.262571	0.229651	0.123703
2::tr|B3GN61|B3GN61_HUMAN	B3GN61_HUMAN	B3GN61	CDH1	cadherin 1, type 1, E-cadherin (epithelial)	Plasma Membrane	other		6	6	5.52257	5.63218	5.02084	4.75091	4.77086	5.33747	5.29327	5.25566	5.16085	5.26788	4.61088	5.05387	5.05704	5.34294	4.89843	5.70896	5.12758	5.03324	5.3017	5.36073	5.22251	5.3017	0.446298	0.646532	-0.511765	-0.0825714	0.618102	-0.132424	0.355895	0.0547857	0.727628	-0.0311652	-1.0885	-0.137357	0.296143	0.101258
2::tr|B3GQS7|B3GQS7_HUMAN	B3GQS7_HUMAN	B3GQS7	HSPD1	heat shock 60kDa protein 1 (chaperonin)	Cytoplasm	enzyme		13	12	5.05035	5.0912	4.74847	5.06995	5.06429	4.71686	4.78558	4.92174	5.47899	5.16236	5.04682	4.94881	5.26188	4.86221	5.37748	4.86549	5.79184	5.04682	4.78036	5.15474	4.93384	5.21582	1.43713	0.262296	1.57136	0.165286	0.14208	-0.00353119	1.5501	0.213464	0.145112	0.0504283	-0.330564	-0.0481786	0.746241	0.0539595
2::tr|B3KM87|B3KM87_HUMAN	B3KM87_HUMAN	B3KM87	MATR3	matrin 3	Nucleus	other		1	1	2.37662	2.36173	3.4021	3.29522	3.44769	3.92799	3.74857	3.65238	2.48104	2.31138	2.21018	4.11812	2.34871	2.18617	3.449	2.79214	3.54284	3.04826	2.02952	2.29537	4.59589	3.02366	0.737219	0.491638	-1.22595	-0.464857	0.243734	-1.05339	-0.337006	-0.125875	0.741491	-0.366148	-0.826079	-0.338982	0.423661	0.687244
2::tr|B3KN06|B3KN06_HUMAN	B3KN06_HUMAN	B3KN06	CORO1C	coronin, actin binding protein, 1C	Cytoplasm	other		4	4	5.0912	4.17792	3.94098	4.83894	4.50961	4.66955	5.02084	4.4553	4.22457	4.20176	3.76312	4.59185	4.20381	4.01311	4.78853	3.64712	4.33831	4.91292	5.09631	4.19512	3.61103	4.17619	1.48121	0.252464	-2.08236	-0.399429	0.0593738	-0.465739	-1.00885	-0.261518	0.331455	-0.40283	-0.595192	-0.137911	0.561933	0.0629087
2::tr|B3KN94|B3KN94_HUMAN	B3KN94_HUMAN	B3KN94	cDNA	cDNA FLJ13982 fis, clone Y79AA1001711, highly similar to 60 kDa SS-A/Ro ribonucleoprotein				1	1	2.37662	4.99307	2.29829	4.17467	2.25621	2.20914	3.34571	2.11205	2.48104	2.31138	3.62715	2.91912	2.34871	2.18617	3.38894	3.76189	2.49389	2.11205	2.02952	2.29537	3.87304	4.25175	0.744355	0.488394	-1.12042	-0.524143	0.284459	-0.0279086	-0.130475	-0.0675536	0.898188	0.564795	-1.18062	-0.456589	0.258903	0.592703
2::tr|B3KNG6|B3KNG6_HUMAN	B3KNG6_HUMAN	B3KNG6	CALU	calumenin	Cytoplasm	other		1	1	2.37662	2.36173	2.29829	2.30311	2.25621	4.0169	3.81837	3.76189	2.48104	2.31138	2.21018	3.42053	3.64712	3.88073	2.2694	3.28851	3.17819	3.13494	3.09265	3.44769	2.56749	3.22802	0.48515	0.623025	0.802715	0.326	0.43775	1.0588	0.795809	0.250018	0.440433	0.794839	0.253521	0.0759821	0.803831	-0.263959
2::tr|B3KP20|B3KP20_HUMAN	B3KP20_HUMAN	B3KP20	LHPP	phospholysine phosphohistidine inorganic pyrophosphate phosphatase	Cytoplasm	phosphatase		1	1	2.37662	3.71961	3.82558	4.37899	3.42053	4.4206	4.20573	3.39072	3.54284	3.9294	4.73743	3.7452	3.8449	4.39109	4.365	3.6963	3.61829	4.43957	4.59445	3.93415	3.68302	3.54907	0.33432	0.719951	0.543495	0.175857	0.596742	0.0193265	0.743092	0.220589	0.470643	-0.0103541	-0.19442	-0.0447321	0.848853	-0.0296805
2::tr|B3KP52|B3KP52_HUMAN	B3KP52_HUMAN	B3KP52	MPST	mercaptopyruvate sulfurtransferase	Cytoplasm	enzyme		6	6	4.73879	4.62368	4.53839	3.76705	3.61829	3.88666	3.76189	3.63537	4.4553	4.50961	4.41164	4.84251	4.68915	4.36896	4.65909	4.22931	4.90479	4.71686	4.57076	5.0912	4.62368	4.77881	4.1791	0.0313205	1.2211	0.282571	0.245498	0.568646	2.91131	0.563304	0.0121415	0.80132	-1.69796	-0.280732	0.113309	0.232674
2::tr|B3KPS3|B3KPS3_HUMAN	B3KPS3_HUMAN	B3KPS3	TUBA1B	tubulin, alpha 1b	Cytoplasm	other		14	3	5.14961	4.6613	4.94531	5.02883	5.22924	5.04682	4.68915	5.64652	5.07845	5.18706	4.9702	5.33314	5.75843	5.21381	3.83202	4.642	4.84841	5.80578	5.6614	5.59257	5.86746	5.58112	1.00195	0.385755	2.53483	0.348143	0.026186	0.184974	0.931979	0.264464	0.368333	0.558014	0.286753	0.0836786	0.77882	0.37304
2::tr|B3KQ51|B3KQ51_HUMAN	B3KQ51_HUMAN	B3KQ51	PPP2CA	protein phosphatase 2, catalytic subunit, alpha isozyme	Cytoplasm	phosphatase		2	1	4.6978	4.59589	4.25175	3.80944	2.25621	4.50575	4.40547	3.55628	3.94652	4.39605	2.21018	3.48671	3.9483	3.98599	2.2694	4.3529	4.30037	2.11205	2.02952	2.29537	3.02761	4.04806	2.55707	0.103891	-1.02381	-0.427429	0.326122	-0.458948	-2.07589	-1.0202	0.0583054	-1.74398	1.28596	0.592768	0.22089	-1.28503
2::tr|B3KQK4|B3KQK4_HUMAN	B3KQK4_HUMAN	B3KQK4	CTSL1	cathepsin L1	Cytoplasm	peptidase		2	2	3.93917	2.36173	3.74857	3.88666	3.03732	3.00587	3.98141	4.30267	2.48104	3.63965	4.04806	3.66752	4.03656	4.27831	3.92799	4.51152	4.365	4.34009	3.9483	4.68599	4.17619	3.99919	4.59653	0.0235401	1.06204	0.356286	0.309123	0.287996	3.36492	0.82125	0.00507312	0.509571	-1.89492	-0.464964	0.0805594	0.221575
2::tr|B3KQT9|B3KQT9_HUMAN	B3KQT9_HUMAN	B3KQT9	PDIA3	protein disulfide isomerase family A, member 3	Cytoplasm	peptidase		24	24	5.76646	6.00239	6.25465	6.10681	6.0647	6.03227	5.9715	5.79184	5.98934	5.84872	5.9304	5.82885	6.00239	5.88683	5.79184	5.89136	6.13618	5.86746	5.95227	5.53877	5.75843	6.02213	2.48847	0.109678	-2.06659	-0.131571	0.0610551	-0.14545	-1.84174	-0.158804	0.0884372	-0.152861	0.366567	0.0272321	0.719839	-0.00741116
2::tr|B3KQV6|B3KQV6_HUMAN	B3KQV6_HUMAN	B3KQV6	PPP2R1A	protein phosphatase 2, regulatory subunit A, alpha	Cytoplasm	phosphatase		2	2	3.68019	4.81066	4.02637	4.32144	4.72789	4.73879	4.68171	4.12086	4.67185	4.42697	4.63685	4.58721	4.69152	3.50679	4.12811	5.02883	4.49771	4.78434	4.74506	4.21181	3.63965	4.21987	0.0223491	0.977924	-0.212163	-0.0491429	0.835541	-0.0945016	-0.0864974	-0.0197143	0.932389	-0.322925	-0.129314	-0.0294286	0.899088	-0.228424
2::tr|B3KRY3|B3KRY3_HUMAN	B3KRY3_HUMAN	B3KRY3	LAMP1	lysosomal-associated membrane protein 1	Plasma Membrane	other		2	1	2.37662	2.36173	2.29829	2.30311	2.25621	2.20914	2.17498	2.11205	3.41784	2.31138	2.21018	2.00702	2.34871	4.04998	3.59178	3.83202	2.3913	2.11205	2.02952	2.29537	1.12399	-1.87646	0.6783	0.519349	1.19477	0.353857	0.255259	0.0130951	-0.513687	-0.345357	0.61609	-0.0945783	0.963606	0.699214	0.352826	-0.107673
2::tr|B3KS79|B3KS79_HUMAN	B3KS79_HUMAN	B3KS79	SERPINA3	serpin peptidase inhibitor, clade A (alpha-1 antiproteinase, antitrypsin), member 3	Extracellular Space	other		12	12	6.54425	6.13618	5.92584	6.2243	6.04667	6.01575	5.84872	6.01575	6.38488	6.13618	6.0647	5.9138	6.0647	6.01575	6.44186	6.05955	5.70408	5.9427	5.88683	6.46394	5.99551	5.86285	0.143299	0.867423	-0.200373	-0.0207143	0.844545	0.0180225	-0.465379	-0.061125	0.64936	-0.0775685	0.348457	0.0404107	0.733075	-0.095591
2::tr|B3KSI3|B3KSI3_HUMAN	B3KSI3_HUMAN	B3KSI3	BCAT2	branched chain amino-acid transaminase 2, mitochondrial	Cytoplasm	enzyme		2	2	4.16564	4.93128	4.55814	4.96773	4.82979	3.98141	5.14071	5.01485	4.33362	4.32301	3.66752	3.11966	3.57122	3.76189	3.5813	4.72444	3.80604	3.82252	3.80944	3.49735	3.79108	3.29355	6.02355	0.00941802	-2.36342	-0.683143	0.0358277	-1.0679	-3.88597	-0.862946	0.0018753	-1.03123	0.658825	0.179804	0.521507	0.0366722
2::tr|B3KSL2|B3KSL2_HUMAN	B3KSL2_HUMAN	B3KSL2	LTF	lactotransferrin	Extracellular Space	peptidase		3	2	3.50679	4.78434	4.9782	4.73576	4.63685	4.15151	4.62368	4.33831	4.61414	4.43378	4.25175	4.71281	4.25639	4.4365	4.70709	3.87304	3.38504	4.30267	4.29608	4.25639	3.89173	3.66424	2.86316	0.0818734	-0.267108	-0.0535714	0.793921	-0.203063	-1.85343	-0.441286	0.0866477	-0.562786	2.25848	0.387714	0.0417486	-0.359723
2::tr|B3KTA3|B3KTA3_HUMAN	B3KTA3_HUMAN	B3KTA3	FSCN1	fascin homolog 1, actin-bundling protein (Strongylocentrotus purpuratus)	Cytoplasm	other		7	7	4.5643	4.26285	5.1462	5.04682	5.25262	4.85799	4.86221	5.17017	4.6495	5.14071	5.04349	4.84997	5.0912	4.94881	4.95381	4.88159	4.40547	5.24976	4.67652	4.55236	4.72444	4.69152	1.2101	0.320138	0.868371	0.128571	0.402225	0.181289	-0.569417	-0.0891429	0.57878	-0.154226	1.83943	0.217714	0.0887944	-0.335515
2::tr|B3KTP9|B3KTP9_HUMAN	B3KTP9_HUMAN	B3KTP9	NCL	nucleolin	Nucleus	other		9	9	4.99307	5.61517	5.33314	5.24473	5.21582	5.41192	5.8096	5.39165	5.31037	5.12003	5.03324	5.11361	5.45454	5.24473	4.642	5.20042	5.50252	5.05035	5.34754	5.06658	5.42668	5.25566	1.19167	0.325417	-1.15557	-0.136429	0.270349	-0.0884067	-1.34078	-0.188232	0.202951	-0.105105	0.44227	0.0518036	0.665562	-0.0166981
2::tr|B3KTS5|B3KTS5_HUMAN	B3KTS5_HUMAN	B3KTS5	VDAC1	voltage-dependent anion channel 1	Cytoplasm	ion channel		3	2	2.37662	2.36173	3.25459	2.30311	3.54284	3.04713	3.04713	3.8211	2.48104	3.77529	2.21018	2.81398	3.85936	2.18617	2.2694	2.41539	2.25766	3.75774	3.90329	2.29537	1.12399	1.90471	0.951434	0.403835	0.497697	0.173143	0.627692	-0.233151	-0.911283	-0.356839	0.378735	-0.764749	1.19419	0.529982	0.253738	-0.531598
2::tr|B3KTT6|B3KTT6_HUMAN	B3KTT6_HUMAN	B3KTT6	HADH	hydroxyacyl-CoA dehydrogenase	Cytoplasm	enzyme		2	2	3.8211	3.50679	3.50967	3.57266	4.0169	2.20914	3.71042	3.46763	4.44808	3.79108	3.55162	3.05854	4.13378	3.45151	3.76705	3.26814	4.21476	3.20479	3.50412	4.07135	3.13494	4.00708	0.387273	0.684143	0.783206	0.222429	0.448688	-0.0210474	0.640691	0.168357	0.532855	0.0629195	0.234872	0.0540714	0.817967	0.0839669
2::tr|B3KU96|B3KU96_HUMAN	B3KU96_HUMAN	B3KU96	TSTA3	tissue specific transplantation antigen P35B	Plasma Membrane	enzyme		1	1	2.37662	2.36173	2.29829	4.61999	4.43273	2.20914	2.17498	3.42582	3.82917	4.36896	2.21018	2.00702	3.89272	4.24054	2.2694	1.37053	1.51842	3.77094	3.57266	3.24318	2.11205	2.01928	1.68214	0.212514	0.911007	0.500143	0.380228	1.46744	-0.843621	-0.440357	0.414135	-0.171001	1.93909	0.9405	0.0745073	-1.63844
2::tr|B3KUH4|B3KUH4_HUMAN	B3KUH4_HUMAN	B3KUH4	EHD2	EH-domain containing 2	Nucleus	other		1	1	4.12407	3.79981	3.69952	3.81837	3.74292	3.65444	3.42582	4.2441	3.78522	3.99239	2.21018	3.88964	3.94453	3.62715	4.42969	2.39721	3.71042	3.39072	4.09275	3.79524	4.14982	4.16564	0.0632463	0.938909	-0.307413	-0.0817143	0.763799	0.146724	0.0564649	0.0143571	0.95583	0.201082	-0.283386	-0.0960714	0.781343	0.0543578
2::tr|B3KUK2|B3KUK2_HUMAN	B3KUK2_HUMAN	B3KUK2	SOD2	superoxide dismutase 2, mitochondrial	Cytoplasm	enzyme		4	4	4.91497	4.91896	5.07845	4.61414	4.9554	5.06995	4.29608	4.77276	4.86549	4.86764	4.53169	4.33831	3.77094	4.70446	5.09277	5.54272	4.91292	4.20817	4.00165	3.9168	4.07464	4.3529	1.09609	0.354396	-1.55768	-0.285143	0.145278	-0.214503	-1.30378	-0.322286	0.214923	-0.638422	0.140126	0.0371429	0.890709	-0.42392
2::tr|B3KUY2|B3KUY2_HUMAN	B3KUY2_HUMAN	B3KUY2	PTGES3	prostaglandin E synthase 3 (cytosolic)	Cytoplasm	enzyme		4	4	4.03934	4.4608	4.81409	4.55236	4.53434	5.31609	5.54272	4.89202	4.61999	4.9554	4.5682	4.73879	4.91497	5.11587	4.74121	4.77658	5.05387	5.12003	5.10706	4.3309	5.10241	5.16085	0.437764	0.651826	0.370878	0.078	0.717193	0.33966	0.809673	0.172839	0.432699	0.525781	-0.7328	-0.0948393	0.476687	0.186121
2::tr|B3KVF5|B3KVF5_HUMAN	B3KVF5_HUMAN	B3KVF5	KRT15*	keratin 15	Cytoplasm	other		18	1	2.37662	2.36173	3.78274	2.30311	2.25621	2.20914	2.17498	2.11205	2.48104	2.31138	2.21018	2.00702	2.34871	2.18617	2.2694	1.37053	0	2.11205	2.02952	2.29537	1.12399	-1.87646	4.25143	0.0297898	-1.15077	-0.258429	0.272244	-0.0929278	-2.2623	-1.32937	0.0414547	-0.603081	1.9303	1.07095	0.0756774	-0.510153
2::tr|B3KW38|B3KW38_HUMAN	B3KW38_HUMAN	B3KW38	CLDN4	claudin 4	Plasma Membrane	transmembrane receptor		1	1	3.63828	2.36173	2.29829	4.72984	3.75774	4.95381	4.47345	2.11205	2.48104	2.31138	2.21018	2.00702	2.34871	4.02389	2.2694	4.31547	4.46293	3.69312	2.02952	2.29537	4.6315	-1.87646	1.40728	0.269195	-2.57344	-1.24557	0.0243905	-1.44636	-1.13267	-1.01721	0.277813	-0.763497	-0.268819	-0.228357	0.792288	0.68286
2::tr|B3KW71|B3KW71_HUMAN	B3KW71_HUMAN	B3KW71	QDPR	quinoid dihydropteridine reductase	Cytoplasm	enzyme		2	2	3.7893	4.34457	4.11497	3.43902	3.52169	3.63965	2.17498	3.77529	3.98141	4.03461	4.80036	3.87049	3.89173	3.85644	3.43168	4.28758	4.17792	3.1121	3.31762	3.9483	3.48503	3.61541	1.57264	0.233339	1.54272	0.454857	0.148847	0.252076	0.331229	0.097	0.74575	-0.0894345	1.77098	0.357857	0.0999919	-0.34151
2::tr|B3KX96|B3KX96_HUMAN	B3KX96_HUMAN	B3KX96	HNRNPC	heterogeneous nuclear ribonucleoprotein C (C1/C2)	Nucleus	other		4	4	4.408	4.408	4.57349	4.67185	4.31547	5.17322	5.29791	5.38062	4.73879	4.53839	4.61207	4.76065	5.18323	4.99307	5.10241	4.73576	5.00029	5.11361	5.1762	5.31037	5.24473	5.52257	4.05232	0.0342171	1.02989	0.194286	0.323375	0.187162	2.81284	0.458321	0.0146648	0.571418	-1.8872	-0.264036	0.0816625	0.384255
2::tr|B3KXC3|B3KXC3_HUMAN	B3KXC3_HUMAN	B3KXC3	Ferritin	Ferritin				4	4	5.1762	5.00322	4.91497	4.80498	4.7182	4.45311	4.94184	4.9554	5.21582	4.81678	5.14071	4.45746	5.0718	4.79154	4.70914	4.97216	4.70914	4.63981	4.27325	4.59185	5.02084	4.34009	2.27904	0.129667	0.47756	0.0625714	0.641544	0.0404221	-1.56398	-0.201857	0.14183	-0.240501	1.9508	0.264429	0.0729726	-0.280923
2::tr|B3KY04|B3KY04_HUMAN	B3KY04_HUMAN	B3KY04	KCTD12	potassium channel tetramerisation domain containing 12	Plasma Membrane	ion channel		3	2	4.14263	3.94652	3.93415	2.30311	2.25621	4.06062	3.3239	3.58538	3.81059	3.66424	3.61829	4.16885	3.71611	3.59435	5.25566	3.87569	3.34212	3.94652	3.95024	4.23104	3.85644	3.46925	1.69436	0.21032	0.972494	0.312714	0.35	-0.269902	1.55213	0.566875	0.144629	-0.0230401	-1.0893	-0.254161	0.295801	0.246862
2::tr|B3KY19|B3KY19_HUMAN	B3KY19_HUMAN	B3KY19	BDH2	3-hydroxybutyrate dehydrogenase, type 2	Cytoplasm	enzyme		1	1	2.37662	2.36173	2.29829	2.30311	2.25621	2.20914	2.17498	2.11205	2.48104	2.31138	2.21018	3.05455	2.34871	2.18617	2.2694	1.37053	3.59178	2.11205	2.02952	2.29537	3.58913	-1.87646	0.402793	0.674025	0.835779	0.103429	0.41961	0.0130951	-0.55224	-0.360107	0.590153	-0.107562	0.701134	0.463536	0.495579	-0.120658
2::tr|B3SXQ8|B3SXQ8_HUMAN	B3SXQ8_HUMAN	B3SXQ8	DPYSL3	dihydropyrimidinase-like 3	Cytoplasm	enzyme		3	2	3.79524	4.14112	4.23104	3.55162	4.12679	4.91896	4.78036	4.77658	3.95419	4.39109	3.92409	4.37127	4.19512	4.29278	4.46293	4.31166	4.52471	3.90894	4.6613	4.17792	4.25861	4.7959	0.420041	0.662973	0.238577	0.0514286	0.815459	0.151668	0.822344	0.167161	0.425708	0.246177	-0.779829	-0.115732	0.449457	0.0945094
2::tr|B3VL17|B3VL17_HUMAN	B3VL17_HUMAN	B3VL17	Beta	Beta globin (Fragment)				15	1	4.58221	3.89173	3.8211	4.01311	3.8983	2.20914	3.97189	3.61829	4.12679	4.71686	4.24876	3.00587	2.34871	3.83035	3.42582	3.44574	2.4874	3.01852	3.4021	4.23854	2.36173	4.43378	0.665099	0.525792	-0.170862	-0.0701429	0.86718	-0.0679559	-1.09646	-0.417696	0.292774	-0.484341	0.874724	0.347554	0.397597	-0.416386
2::tr|B4DDD6|B4DDD6_HUMAN	B4DDD6_HUMAN	B4DDD6	DBNL	drebrin-like	Cytoplasm	other		2	2	3.449	3.57122	3.43547	3.82252	3.82558	4.19228	4.17619	4.22931	3.97189	4.56078	4.19228	3.9168	4.03205	3.92409	4.77881	3.71236	4.35078	3.77899	3.97189	4.25175	4.43378	4.29278	3.69356	0.0441506	2.26873	0.336429	0.0425351	0.209527	2.36396	0.414786	0.0343206	0.449747	-0.495802	-0.0783571	0.62831	0.24022
2::tr|B4DDV0|B4DDV0_HUMAN	B4DDV0_HUMAN	B4DDV0	GLO1	glyoxalase I	Cytoplasm	enzyme		5	4	4.92174	5.27245	4.93384	4.9365	5.00814	5.04349	5.08195	5.1762	4.98129	5.22251	4.96773	4.96773	4.98644	4.92579	5.1462	5.14961	5.0718	4.84997	4.9016	4.56264	4.84476	4.83238	1.32182	0.290081	0.069008	0.00442857	0.94612	-0.0268491	-1.24747	-0.108143	0.234231	-0.132349	1.3172	0.112571	0.210517	-0.1055
2::tr|B4DE31|B4DE31_HUMAN	B4DE31_HUMAN	B4DE31	TKT	transketolase	Cytoplasm	enzyme		27	26	6.16888	5.71983	6.69084	6.59187	6.30158	5.62245	5.95227	5.95227	5.8228	6.12861	6.33022	6.20854	6.25465	6.40813	5.8228	5.45454	5.95932	6.42576	6.3948	6.33022	6.48527	6.40813	0.00186147	0.99814	0.0475741	0.00828571	0.962838	0.0396546	0.0514467	0.0104107	0.959752	0.193627	-0.0133342	-0.002125	0.989564	0.153972
2::tr|B4DE40|B4DE40_HUMAN	B4DE40_HUMAN	B4DE40	SMS	spermine synthase	Cytoplasm	enzyme		1	1	2.37662	2.36173	2.29829	2.30311	2.25621	2.20914	2.17498	2.11205	2.48104	3.44769	3.66424	2.00702	2.34871	2.18617	2.2694	1.37053	0	2.11205	2.02952	2.29537	1.12399	-1.87646	4.71789	0.021699	1.27195	0.323857	0.227488	0.0504252	-2.02158	-1.11723	0.0643032	-0.598263	2.40133	1.44109	0.032005	-0.648688
2::tr|B4DEA3|B4DEA3_HUMAN	B4DEA3_HUMAN	B4DEA3	RAD23B	RAD23 homolog B (S. cerevisiae)	Nucleus	other		3	3	3.68302	4.06806	4.21476	3.66752	2.25621	4.10172	4.3529	3.77094	4.04622	2.31138	3.56361	3.96891	4.35485	4.20176	4.32144	4.44161	4.50156	4.30553	4.55236	4.05542	4.07969	3.63965	1.73681	0.202893	-0.0485784	-0.0181429	0.962054	-0.0991526	1.7192	0.473679	0.109282	0.245422	-1.84494	-0.491821	0.0879446	0.344575
2::tr|B4DEA8|B4DEA8_HUMAN	B4DEA8_HUMAN	B4DEA8	cDNA	cDNA FLJ56425, highly similar to Very-long-chain specific acyl-CoAdehydrogenase, mitochondrial (EC 1.3.99.-)				3	3	6.79192	6.81558	6.60639	6.71388	6.38488	6.3948	6.35483	6.48527	6.27916	6.63253	6.54425	6.33022	6.72676	6.12861	4.42473	5.89659	5.49922	5.99551	6.05955	4.95788	5.85556	5.9715	14.3043	0.000162237	-1.21459	-0.133714	0.247882	-0.121124	-4.22675	-0.997554	0.00098905	-0.730318	3.64355	0.863839	0.00297373	-0.609194
2::tr|B4DEL6|B4DEL6_HUMAN	B4DEL6_HUMAN	B4DEL6	PLD3	phospholipase D family, member 3	Cytoplasm	enzyme		2	2	4.28372	4.49251	4.20817	3.69444	4.14263	2.20914	3.46925	3.13153	4.35078	4.72444	4.22681	4.31547	5.01771	3.95689	4.55814	4.74121	4.03934	4.61729	4.89202	4.57349	4.35078	4.39479	3.07987	0.0694147	1.23785	0.460571	0.239443	0.172832	2.52104	0.735036	0.0255537	0.423178	-1.17646	-0.274464	0.260506	0.250347
2::tr|B4DEX8|B4DEX8_HUMAN	B4DEX8_HUMAN	B4DEX8	MAT2A	methionine adenosyltransferase II, alpha	Cytoplasm	enzyme		3	2	4.05542	3.63537	3.30256	2.30311	4.73576	3.90894	3.68302	3.73317	3.75553	2.31138	4.408	3.35119	4.28372	4.408	4.30927	3.94652	3.98141	4.56264	4.43378	2.29537	4.33362	4.46293	0.540916	0.590918	0.223809	0.0895714	0.826671	0.0725048	0.989153	0.380179	0.340642	0.638422	-0.754241	-0.290607	0.464148	0.565918
2::tr|B4DFL1|B4DFL1_HUMAN	B4DFL1_HUMAN	B4DFL1	DLD	dihydrolipoamide dehydrogenase	Cytoplasm	enzyme		8	7	4.9016	4.71686	4.94881	4.78239	4.91497	4.9365	4.76275	4.81961	5.03489	4.74506	4.94531	4.88484	4.9016	4.85221	4.66462	5.3233	4.58221	4.89436	4.46293	4.97588	4.33502	4.73879	0.92537	0.413528	0.627778	0.0314286	0.541912	-0.0167602	-0.846919	-0.104875	0.412361	-0.199895	1.10272	0.136304	0.290146	-0.183135
2::tr|B4DFP1|B4DFP1_HUMAN	B4DFP1_HUMAN	B4DFP1	PGM1	phosphoglucomutase 1	Cytoplasm	enzyme		17	16	4.82165	5.25823	5.42246	5.37748	6.00239	4.92174	5.16085	5.88683	6.23642	5.7852	5.42668	5.4679	5.95227	5.62898	5.02883	5.25262	5.41758	5.07845	5.25262	5.22251	5.4055	5.38062	7.418	0.00415967	2.67951	0.488571	0.0200551	0.526974	-0.173703	-0.0255714	0.864775	-0.00560984	4.47272	0.514143	0.000627896	-0.532583
2::tr|B4DGL0|B4DGL0_HUMAN	B4DGL0_HUMAN	B4DGL0	HSP90AB1	heat shock protein 90kDa alpha (cytosolic), class B member 1	Cytoplasm	enzyme		18	10	5.14071	5.03489	4.68599	4.94881	4.88159	5.39791	4.84997	5.04682	5.08509	5.02589	4.85499	5.46366	4.73879	5.01771	4.78558	4.20573	4.30553	5.16591	5.28977	5.17322	5.1462	5.06995	0.403943	0.673282	0.343487	0.0418571	0.737175	0.0770849	-0.552187	-0.0986964	0.590188	0.159268	0.78881	0.140554	0.444371	0.0821834
2::tr|B4DGR3|B4DGR3_HUMAN	B4DGR3_HUMAN	B4DGR3	NSF	N-ethylmaleimide-sensitive factor	Cytoplasm	transporter		1	1	2.37662	3.67101	3.42849	3.44769	3.27858	4.25639	3.51895	2.11205	2.48104	3.69444	4.32144	3.47818	4.53169	2.18617	2.2694	3.5813	2.85502	2.11205	3.5363	4.04622	2.81398	3.8211	0.269141	0.7669	-0.385783	-0.167714	0.706409	0.0304861	-0.878384	-0.296179	0.395681	-0.252032	0.287418	0.128464	0.778323	-0.282518
2::tr|B4DH02|B4DH02_HUMAN	B4DH02_HUMAN	B4DH02	HSPA4	heat shock 70kDa protein 4	Cytoplasm	other		4	4	4.70446	3.68302	3.87049	4.12086	3.84217	4.2459	4.05734	3.89173	4.28758	4.86549	4.59185	3.82558	4.15151	4.53434	5.13299	4.03461	4.3757	4.62894	4.13378	4.20176	4.92174	4.86956	2.79281	0.0864345	1.20939	0.232286	0.249801	0.23023	2.3693	0.462911	0.0339801	0.444975	-1.12285	-0.230625	0.281812	0.214745
2::tr|B4DHM0|B4DHM0_HUMAN	B4DHM0_HUMAN	B4DHM0	SCRN1	secernin 1	Cytoplasm	other		3	1	2.37662	2.36173	2.29829	2.30311	3.43902	4.13378	3.38894	2.11205	2.48104	2.31138	3.45789	2.00702	2.34871	3.30256	2.2694	3.71611	2.36173	3.05854	2.02952	2.29537	3.92799	3.86159	0.564234	0.578039	-0.916402	-0.325857	0.377505	-0.0279086	0.0993435	0.0398393	0.922381	0.33351	-1.00335	-0.365696	0.334003	0.361418
2::tr|B4DHV5|B4DHV5_HUMAN	B4DHV5_HUMAN	B4DHV5	ADPRHL2	ADP-ribosylhydrolase like 2	Cytoplasm	enzyme		1	1	3.43168	2.36173	2.29829	2.30311	3.34819	3.18494	2.17498	3.71042	2.48104	3.51535	2.21018	2.00702	2.34871	3.95419	2.2694	1.37053	3.44769	2.90274	2.02952	2.29537	3.14136	2.79214	0.514558	0.60586	0.432034	0.160429	0.673378	0.119314	-0.614369	-0.197875	0.549573	0.182027	0.940933	0.358304	0.363896	0.0627138
2::tr|B4DHX4|B4DHX4_HUMAN	B4DHX4_HUMAN	B4DHX4	GDI1	GDP dissociation inhibitor 1	Cytoplasm	other		11	1	2.37662	3.53912	3.46173	4.60331	4.28758	4.89843	4.6978	4.35996	2.48104	3.92609	3.95689	3.88073	3.7893	4.37275	4.53434	4.04319	4.33502	4.12407	4.12811	4.15726	3.0144	4.06806	0.215679	0.80794	-0.376279	-0.156857	0.713278	-0.361483	0.193565	0.0696607	0.849508	-0.161483	-0.805606	-0.226518	0.434959	0.199999
2::tr|B4DJ30|B4DJ30_HUMAN	B4DJ30_HUMAN	B4DJ30	cDNA	cDNA FLJ61290, highly similar to Neutral alpha-glucosidase AB				4	4	3.44769	3.80944	3.69312	3.76525	3.35119	3.71961	3.77899	3.61541	3.3239	3.68302	3.72169	2.90274	4.14982	3.44769	3.80944	4.18734	4.6315	3.49735	2.84012	3.69952	4.06062	4.73743	1.51462	0.24528	-0.640345	-0.102857	0.533985	-0.104204	1.15574	0.280607	0.268588	0.215419	-1.41576	-0.383464	0.180357	0.319623
2::tr|B4DJC2|B4DJC2_HUMAN	B4DJC2_HUMAN	B4DJC2	CPQ	carboxypeptidase Q	Extracellular Space	peptidase		1	1	2.37662	2.36173	2.29829	2.30311	3.79981	2.20914	3.0144	2.11205	3.35465	3.17819	2.21018	2.00702	2.34871	2.18617	3.14136	4.1728	3.49735	2.11205	2.02952	3.09011	3.09361	3.09265	1.59438	0.229031	-0.456716	-0.138	0.656032	-0.151549	1.21136	0.405464	0.247318	0.731402	-1.66359	-0.543464	0.1201	0.88295
2::tr|B4DJC3|B4DJC3_HUMAN	B4DJC3_HUMAN	B4DJC3	H2AFY	H2A histone family, member Y	Nucleus	other		1	1	3.96465	2.36173	3.09265	2.30311	2.25621	2.20914	3.50679	3.03003	3.46173	2.31138	3.14136	2.87415	2.34871	3.47818	3.11966	3.38504	4.15151	2.11205	2.02952	2.29537	1.12399	2.34432	0.500846	0.613798	0.420025	0.135714	0.68189	0.6683	-0.558436	-0.243321	0.586037	-0.0418811	0.961164	0.379036	0.354007	-0.710181
2::tr|B4DJQ5|B4DJQ5_HUMAN	B4DJQ5_HUMAN	B4DJQ5	PRKCSH	protein kinase C substrate 80K-H	Cytoplasm	enzyme		1	1	2.37662	2.36173	2.29829	3.53912	2.25621	2.20914	2.17498	2.11205	2.48104	2.31138	3.54284	2.00702	2.34871	2.18617	3.64712	1.37053	3.65444	2.11205	2.02952	2.29537	1.12399	-1.87646	0.835513	0.448972	-0.121449	-0.0324286	0.905345	0.0130951	-0.970143	-0.664804	0.34968	-0.227503	0.918622	0.632375	0.375023	-0.240598
2::tr|B4DJQ8|B4DJQ8_HUMAN	B4DJQ8_HUMAN	B4DJQ8	CTSC	cathepsin C	Cytoplasm	peptidase		3	3	3.36111	3.29522	2.29829	2.30311	4.17986	3.56861	3.44574	3.2698	4.0873	4.89202	4.09275	4.71686	4.47345	4.46535	3.49956	4.86956	4.30267	4.55519	4.51922	4.3757	4.75466	4.82601	10.7686	0.000747407	3.27875	1.07786	0.00659544	1.10424	4.28619	1.25557	0.000885659	1.1761	-0.705002	-0.177714	0.493248	0.0718531
2::tr|B4DJU4|B4DJU4_HUMAN	B4DJU4_HUMAN	B4DJU4	SF1	splicing factor 1	Nucleus	transcription regulator		1	1	3.27539	3.7452	3.54907	2.30311	2.25621	3.7452	2.17498	2.11205	2.48104	3.52612	2.21018	2.85502	2.34871	2.18617	2.2694	2.38534	1.93671	3.42582	2.02952	2.29537	2.16351	3.42053	1.56445	0.234985	-1.41639	-0.475571	0.182094	-0.926676	-1.50945	-0.515982	0.1551	-0.993004	0.140891	0.0404107	0.890116	-0.0663281
2::tr|B4DJV2|B4DJV2_HUMAN	B4DJV2_HUMAN	B4DJV2	CS	citrate synthase	Cytoplasm	enzyme		8	8	4.67185	4.27325	5.40216	4.74121	4.26285	4.6315	4.33831	4.3309	4.50575	4.25175	4.9016	4.2441	4.75466	4.35078	4.76629	5.47524	5.31037	4.63685	4.53434	4.79878	4.53839	4.88484	2.54593	0.104807	-0.778022	-0.139857	0.451624	-0.280716	1.29921	0.250857	0.216442	0.151039	-2.43075	-0.390714	0.030288	0.431755
2::tr|B4DJV9|B4DJV9_HUMAN	B4DJV9_HUMAN	B4DJV9	cDNA	cDNA FLJ60607, highly similar to Acyl-protein thioesterase 1 (EC 3.1.2.-)				1	1	3.31762	2.36173	4.11812	4.60716	3.1121	2.20914	2.94015	3.82558	3.99239	3.43168	3.98599	2.00702	4.20573	3.47626	3.29522	3.30256	2.12938	3.83879	3.69444	4.34292	2.75863	2.20273	0.448707	0.645047	0.745169	0.322714	0.470513	0.713477	-0.0989561	-0.042375	0.922683	0.186794	0.92228	0.365089	0.373183	-0.526683
2::tr|B4DK61|B4DK61_HUMAN	B4DK61_HUMAN	B4DK61	ACOX1	acyl-CoA oxidase 1, palmitoyl	Cytoplasm	enzyme		2	2	4.98129	4.78558	4.84476	3.34212	3.69034	3.33283	3.38504	3.69444	4.76629	4.72205	4.6495	4.04998	3.8983	4.39259	4.62368	3.90021	4.12811	3.66308	2.02952	3.78274	3.52394	3.46173	1.89225	0.178067	0.769372	0.258571	0.45655	0.702252	-1.04508	-0.412464	0.31503	0.03257	2.08058	0.671036	0.0578124	-0.669682
2::tr|B4DKK2|B4DKK2_HUMAN	B4DKK2_HUMAN	B4DKK2	SRI	sorcin	Cytoplasm	transporter		2	2	4.68599	4.77658	4.52165	4.79338	4.3757	4.83894	4.59589	5.02354	4.57076	4.12086	4.29045	4.39479	4.07969	4.76629	3.69444	3.8983	4.84636	4.17986	4.3309	4.53434	4.53169	4.91055	1.39923	0.27109	-1.32135	-0.191714	0.211026	-0.291204	-1.67249	-0.289821	0.118308	-0.254693	0.482561	0.0981071	0.637432	0.0365115
2::tr|B4DKM4|B4DKM4_HUMAN	B4DKM4_HUMAN	B4DKM4	CEACAM7	carcinoembryonic antigen-related cell adhesion molecule 7	Plasma Membrane	other		1	1	3.61829	2.36173	3.52612	2.30311	3.78522	2.20914	2.17498	3.3239	3.90894	3.77651	2.21018	2.00702	2.34871	3.36111	4.36896	1.37053	3.79787	4.17467	2.02952	3.91478	2.5827	2.84386	0.183198	0.834057	0.335019	0.137	0.743394	0.962176	0.573605	0.281625	0.576024	0.95914	-0.28997	-0.144625	0.776412	-0.00303624
2::tr|B4DKN9|B4DKN9_HUMAN	B4DKN9_HUMAN	B4DKN9	RHOA	ras homolog family member A	Cytoplasm	enzyme		2	2	4.44648	3.90556	3.66752	3.98458	3.96249	2.20914	4.26562	4.26562	3.84217	4.04319	2.21018	4.86549	4.25861	4.07464	3.81837	4.05335	4.11309	3.70786	4.39259	4.50156	4.28758	4.73576	0.803026	0.462603	0.381887	0.159714	0.709222	0.112153	1.46004	0.423946	0.16802	0.237845	-0.828584	-0.264232	0.422293	0.125692
2::tr|B4DKV4|B4DKV4_HUMAN	B4DKV4_HUMAN	B4DKV4	KRT6B	keratin 6B	Cytoplasm	other		35	2	4.26562	4.98644	4.9702	4.54484	4.47794	4.78239	4.48287	4.71281	4.31547	4.34292	5.22251	5.00602	4.78239	4.86549	4.48287	4.29278	3.66308	3.9168	3.92409	4.98129	4.11497	3.65238	6.35201	0.00771922	0.648164	0.105286	0.529086	0.237544	-2.63584	-0.515786	0.020558	-0.525315	3.0075	0.621071	0.0100922	-0.762859
2::tr|B4DL49|B4DL49_HUMAN	B4DL49_HUMAN	B4DL49	CTSB	cathepsin B	Cytoplasm	peptidase		7	5	5.68474	5.4862	5.00029	4.642	4.54793	5.26188	5.27012	5.22251	5.04524	5.00814	4.75294	3.76312	4.75294	5.25262	4.41405	5.52257	5.14961	5.06429	4.95209	4.35485	5.05387	5.18323	0.805313	0.461629	-1.19666	-0.299286	0.254547	-0.253748	-0.786861	-0.165696	0.445472	-0.202802	-0.571891	-0.133589	0.577152	0.0509467
2::tr|B4DLK2|B4DLK2_HUMAN	B4DLK2_HUMAN	B4DLK2	AK2	adenylate kinase 2	Cytoplasm	kinase		1	1	5.10241	4.48883	4.23854	4.58221	5.03489	4.51552	4.3978	4.36896	4.4365	4.48051	4.27831	4.42969	4.30832	4.32301	4.03461	4.03205	4.28097	4.61088	4.70709	4.70043	3.6963	4.32617	2.50387	0.108348	-1.97392	-0.248	0.0718641	-0.146559	-1.81078	-0.3245	0.093336	-0.211946	0.542558	0.0765	0.596613	-0.0653869
2::tr|B4DLQ7|B4DLQ7_HUMAN	B4DLQ7_HUMAN	B4DLQ7	ARPC1A	actin related protein 2/3 complex, subunit 1A, 41kDa	Extracellular Space	other		2	2	2.37662	2.36173	2.29829	3.53041	2.25621	2.20914	3.19539	2.99703	2.48104	2.31138	2.21018	4.5682	2.34871	2.18617	2.2694	2.38307	4.18293	2.11205	3.73079	4.10172	3.21553	-1.87646	0.0495006	0.951827	0.328369	0.125	0.748292	-0.0130137	-0.115996	-0.0888571	0.909428	0.437574	0.266767	0.213857	0.793834	0.450588
2::tr|B4DLT1|B4DLT1_HUMAN	B4DLT1_HUMAN	B4DLT1	VPS26A	vacuolar protein sorting 26 homolog A (S. pombe)	Cytoplasm	transporter		2	2	3.3239	4.03205	3.13153	4.04998	4.20176	4.11309	4.08259	3.95689	3.33283	3.81059	4.08259	3.51244	3.17819	4.52471	3.05455	3.60843	3.58538	3.36652	3.09011	3.44141	3.68768	3.68518	2.3705	0.120481	-0.319241	-0.0767143	0.755032	-0.23939	-2.27678	-0.408125	0.0403586	-0.536586	1.74059	0.331411	0.105355	-0.297196
2::tr|B4DLU6|B4DLU6_HUMAN	B4DLU6_HUMAN	B4DLU6	SRSF7	serine/arginine-rich splicing factor 7	Nucleus	other		1	1	2.37662	2.36173	2.29829	2.30311	2.25621	2.20914	2.17498	2.11205	2.48104	2.31138	2.21018	3.81837	2.34871	3.89173	2.2694	3.728	3.89623	3.8983	3.18494	2.29537	3.83879	3.75929	5.90423	0.0101343	1.55758	0.456143	0.145302	0.0504252	4.01197	1.07577	0.00147839	1.44536	-1.62871	-0.619625	0.127354	1.39493
2::tr|B4DLV7|B4DLV7_HUMAN	B4DLV7_HUMAN	B4DLV7	GDI2	GDP dissociation inhibitor 2	Cytoplasm	other		24	15	5.27819	5.05035	5.17322	5.40888	5.60205	5.58112	5.4493	5.73332	5.42891	5.8096	5.28214	4.95788	5.71983	5.67699	5.26447	4.79154	5.87767	5.83735	5.95932	5.3867	5.76646	5.62898	0.793007	0.466899	1.08418	0.152429	0.299589	0.268112	1.20568	0.200857	0.249427	0.288846	-0.261368	-0.0484286	0.797904	0.0207338
2::tr|B4DLZ5|B4DLZ5_HUMAN	B4DLZ5_HUMAN	B4DLZ5	NAGK	N-acetylglucosamine kinase	Cytoplasm	kinase		3	3	2.37662	3.78274	4.43957	4.5643	3.9168	3.92409	4.3309	3.89272	4.22681	3.88073	4.69152	4.30832	5.04682	3.82917	4.84251	4.57349	4.43378	5.11587	4.9554	3.68019	5.00029	4.07737	2.60723	0.0998729	1.1059	0.363	0.29045	0.302723	2.11527	0.679607	0.0542854	0.783913	-1.26698	-0.316607	0.227391	0.481189
2::tr|B4DM22|B4DM22_HUMAN	B4DM22_HUMAN	B4DM22	PSMD2	proteasome (prosome, macropain) 26S subunit, non-ATPase, 2	Cytoplasm	other		1	1	2.37662	2.36173	2.29829	2.30311	2.25621	2.20914	2.17498	2.11205	2.48104	2.31138	3.04203	3.25115	2.34871	2.99703	2.2694	2.45252	2.82739	2.11205	3.04713	2.29537	3.68518	3.61829	2.47181	0.111137	2.17305	0.366143	0.050518	0.182752	2.1518	0.505393	0.0507894	0.341665	-0.497485	-0.13925	0.627155	0.158913
2::tr|B4DMF5|B4DMF5_HUMAN	B4DMF5_HUMAN	B4DMF5	GLUD1	glutamate dehydrogenase 1	Cytoplasm	enzyme		4	2	2.37662	2.36173	2.29829	2.30311	2.25621	2.20914	3.2191	2.11205	2.48104	2.31138	2.21018	4.86956	2.34871	3.54907	3.79524	1.37053	3.97837	2.87415	3.17033	3.60843	2.91314	3.84711	1.71527	0.206624	1.0042	0.408286	0.335103	0.0456071	2.20162	0.7625	0.0463597	1.08628	-0.734763	-0.354214	0.47553	1.04067
2::tr|B4DMK0|B4DMK0_HUMAN	B4DMK0_HUMAN	B4DMK0	RAB11B	RAB11B, member RAS oncogene family	Cytoplasm	enzyme		5	3	5.09631	5.01291	4.88484	5.21381	4.99054	5.16085	5.26188	4.86041	4.84997	4.72984	4.49771	4.72444	4.41405	5.00029	5.4055	4.33362	4.61999	4.91896	4.91896	4.08259	4.76275	4.45054	4.36807	0.027493	-3.89871	-0.363714	0.002115	-0.366477	-2.46993	-0.402107	0.0281386	-0.404942	0.223176	0.0383929	0.826867	-0.038465
2::tr|B4DN72|B4DN72_HUMAN	B4DN72_HUMAN	B4DN72	KRT86	keratin 86	Cytoplasm	other		16	2	4.3309	3.81631	3.71236	3.6963	2.25621	3.79787	2.17498	3.49735	3.6963	4.74847	3.79981	2.00702	3.71042	3.68768	2.2694	4.20176	2.98013	2.11205	3.67824	2.29537	3.11966	5.09277	0.312197	0.73552	0.442314	0.194571	0.666129	-0.0160665	-0.361218	-0.179089	0.723739	-0.662474	0.761937	0.373661	0.459698	-0.646407
2::tr|B4DNE1|B4DNE1_HUMAN	B4DNE1_HUMAN	B4DNE1	BSG	basigin (Ok blood group)	Plasma Membrane	transporter		1	1	4.23578	4.2459	2.29829	2.30311	3.4021	3.96249	3.48671	3.2394	3.56861	4.07297	3.44574	3.48503	4.43273	2.18617	3.1121	3.33715	3.76705	3.85936	3.77529	4.94184	2.33354	2.90274	0.0248768	0.975462	0.172031	0.071	0.86628	-0.00167635	0.203053	0.0844821	0.842237	0.0653904	-0.0348854	-0.0134821	0.972701	0.0670667
2::tr|B4DNP0|B4DNP0_HUMAN	B4DNP0_HUMAN	B4DNP0	STAT3	signal transducer and activator of transcription 3 (acute-phase response factor)	Nucleus	transcription regulator		1	1	2.37662	2.36173	2.29829	2.30311	2.25621	2.20914	2.17498	2.11205	2.48104	2.31138	2.21018	2.00702	2.34871	2.18617	2.2694	1.37053	0	2.11205	2.02952	2.29537	1.12399	-1.87646	3.8713	0.0388798	-0.701244	-0.0462857	0.496525	-0.0881097	-2.02158	-1.11723	0.0643032	-0.598263	1.9303	1.07095	0.0756774	-0.510153
2::tr|B4DNR3|B4DNR3_HUMAN	B4DNR3_HUMAN	B4DNR3	ABHD14B	abhydrolase domain containing 14B	Cytoplasm	enzyme		3	3	4.52471	3.83879	4.26285	4.14982	4.31166	4.73415	4.4553	4.67185	4.58721	4.37899	3.87569	4.62894	4.67823	4.88484	4.6315	4.15151	4.59445	4.22931	4.19512	4.75294	4.84997	4.48287	0.952937	0.403283	1.24554	0.204	0.236707	0.317282	1.12126	0.160446	0.282465	0.227004	0.285379	0.0435536	0.77985	-0.0902777
2::tr|B4DNV1|B4DNV1_HUMAN	B4DNV1_HUMAN	B4DNV1	HSD17B4	hydroxysteroid (17-beta) dehydrogenase 4	Cytoplasm	enzyme		2	2	3.47626	3.26814	3.41784	4.15726	4.62894	3.24651	3.35761	4.19006	3.73317	3.2394	3.37894	3.61103	2.34871	3.36652	3.30256	3.50967	2.84012	3.42053	3.10716	2.29537	3.51244	3.11966	1.95018	0.169691	-0.821729	-0.240714	0.427256	-0.0388969	-2.1017	-0.511929	0.0556404	-0.206726	1.07361	0.271214	0.302522	-0.167829
2::tr|B4DNW0|B4DNW0_HUMAN	B4DNW0_HUMAN	B4DNW0	ACY1	aminoacylase 1	Cytoplasm	peptidase		3	2	3.41784	3.35761	3.24651	2.30311	3.92409	3.47983	2.17498	3.04713	2.48104	3.40515	2.21018	3.02761	3.80478	3.00034	3.93415	3.98458	4.45054	3.71961	3.71611	2.29537	3.66308	3.63537	2.71711	0.0916589	-0.419384	-0.132714	0.682346	-0.329997	1.67119	0.545589	0.118568	0.360252	-2.25698	-0.678304	0.0418644	0.690249
2::tr|B4DP80|B4DP80_HUMAN	B4DP80_HUMAN	B4DP80	APOA1BP	apolipoprotein A-I binding protein	Extracellular Space	enzyme		5	5	5.06995	4.76275	3.98458	4.84636	5.25823	4.94531	4.99791	5.00602	3.83202	4.61088	4.91292	4.06806	4.34457	4.67652	4.1728	5.26188	4.5682	4.57076	4.33362	5.25566	4.79878	4.56078	1.23392	0.31345	-1.53166	-0.344714	0.151535	-0.334426	-0.708455	-0.147357	0.491172	-0.375828	-0.921547	-0.197357	0.373551	-0.0414017
2::tr|B4DPD5|B4DPD5_HUMAN	B4DPD5_HUMAN	B4DPD5	OTUB1	OTU domain, ubiquitin aldehyde binding 1	Cytoplasm	enzyme		1	1	3.49735	3.60517	3.26814	3.79524	4.21987	2.20914	3.60517	3.46173	2.48104	3.5813	3.43547	2.00702	4.05542	3.07547	2.2694	2.83183	2.87984	4.35485	4.35727	2.29537	1.12399	2.23385	1.14225	0.340061	-0.847505	-0.300429	0.413298	-0.169702	-1.40377	-0.66375	0.183823	-1.04157	0.747739	0.363321	0.467929	-0.871872
2::tr|B4DPJ2|B4DPJ2_HUMAN	B4DPJ2_HUMAN	B4DPJ2	ANXA11	annexin A11	Nucleus	other		3	2	3.80604	4.29823	3.79108	3.63328	3.66424	4.34292	4.32301	3.23777	4.46535	4.04063	3.54907	3.79787	3.65238	4.10172	4.25639	4.36734	4.33362	4.32144	4.10933	3.60517	3.64169	4.04319	0.973708	0.395749	-0.736737	-0.144714	0.47544	-0.00816824	0.642934	0.104911	0.531444	0.376817	-1.35831	-0.249625	0.19747	0.384985
2::tr|B4DPN0|B4DPN0_HUMAN	B4DPN0_HUMAN	B4DPN0	APOH	apolipoprotein H (beta-2-glycoprotein I)	Extracellular Space	transporter		6	5	5.2096	4.95381	5.12758	4.82979	4.83894	4.91055	5.11361	4.6495	4.85221	5.00602	4.92579	4.94184	4.93128	4.68171	5.04349	4.83894	4.86549	4.82165	4.96365	4.74506	4.93128	4.6613	2.52644	0.106432	-1.84107	-0.142571	0.0904565	-0.0280202	-1.97046	-0.13925	0.0704634	-0.101594	-0.0496005	-0.00332143	0.961195	-0.073574
2::tr|B4DPQ6|B4DPQ6_HUMAN	B4DPQ6_HUMAN	B4DPQ6	SEPT7	septin 7	Cytoplasm	other		2	1	3.29355	3.30256	3.2637	3.35761	3.34212	3.63828	3.53041	3.56361	3.36652	3.48503	3.05455	3.97469	3.66424	3.61103	3.44574	3.04713	2.34432	4.04063	4.14982	3.7893	3.8983	3.55162	0.298703	0.7452	1.19065	0.141714	0.256813	0.221494	0.618588	0.143518	0.546874	0.328338	-0.0072868	-0.00180357	0.994297	0.106845
2::tr|B4DPW9|B4DPW9_HUMAN	B4DPW9_HUMAN	B4DPW9	PLS3	plastin 3	Cytoplasm	other		5	1	2.37662	2.36173	2.29829	2.30311	2.25621	3.83879	2.17498	2.11205	2.48104	3.69312	2.21018	3.33715	2.34871	3.2394	3.31762	3.1121	2.56749	3.69034	4.02637	3.42849	3.08627	2.76405	3.28153	0.0596811	0.79297	0.258714	0.443191	0.177934	2.67315	0.733161	0.0191492	0.911754	-1.65652	-0.474446	0.121541	0.73382
2::tr|B4DQC1|B4DQC1_HUMAN	B4DQC1_HUMAN	B4DQC1	HAL	histidine ammonia-lyase	Cytoplasm	enzyme		2	2	4.29608	3.82558	2.29829	3.38894	3.89272	3.69952	3.39072	3.37894	4.15726	3.656	3.6963	3.81631	2.34871	3.44141	3.66424	3.90894	3.53912	3.90329	3.63537	4.45054	3.40515	3.03732	0.270598	0.765814	-0.133058	-0.0427143	0.896353	-0.0435268	0.554679	0.151018	0.588531	-0.0497179	-0.761205	-0.193732	0.460121	-0.00619107
2::tr|B4DQE1|B4DQE1_HUMAN	B4DQE1_HUMAN	B4DQE1	ANXA8L2 (includes others)	annexin A8-like 2	Plasma Membrane	other		3	2	2.37662	3.66308	2.29829	3.46763	2.25621	3.44382	3.66196	4.06635	3.66308	2.31138	3.69312	2.00702	3.76189	3.23777	3.85096	3.17819	3.08627	3.11966	3.29355	3.28169	2.41539	2.80675	0.21993	0.80459	0.573231	0.224571	0.577073	0.219262	0.370176	0.105125	0.717213	-0.294894	0.375481	0.119446	0.713358	-0.514156
2::tr|B4DQI8|B4DQI8_HUMAN	B4DQI8_HUMAN	B4DQI8	RAP1B	RAP1B, member of RAS oncogene family	Cytoplasm	enzyme		3	3	4.90479	4.5643	4.61207	4.27615	4.5682	3.34212	4.30037	4.53839	4.45311	3.85096	2.21018	4.11309	3.46763	3.86311	3.40515	4.15726	4.76629	3.40636	4.02299	3.57266	4.40547	4.4206	1.61845	0.224365	-1.65212	-0.581571	0.124416	-0.701181	-1.32527	-0.347214	0.207904	-0.47417	-0.692922	-0.234357	0.500551	0.227011
2::tr|B4DQJ8|B4DQJ8_HUMAN	B4DQJ8_HUMAN	B4DQJ8	PGD	phosphogluconate dehydrogenase	Cytoplasm	enzyme		9	9	4.54484	5.22251	4.70914	4.76275	4.74506	4.43273	4.73879	4.82165	4.62894	4.9365	4.39259	5.15474	4.78036	4.92174	4.88484	5.11587	4.94881	5.0912	4.33831	4.82979	5.33747	5.05035	1.28355	0.300011	0.523002	0.0685714	0.610494	0.082858	1.50718	0.212786	0.155675	0.260788	-1.02789	-0.144214	0.322749	0.17793
2::tr|B4DQX0|B4DQX0_HUMAN	B4DQX0_HUMAN	B4DQX0	PABPC1	poly(A) binding protein, cytoplasmic 1	Cytoplasm	translation regulator		3	2	4.51552	4.33831	4.30927	3.86557	4.25861	3.82917	3.82252	3.79787	4.41164	4.0873	3.94256	4.12811	4.33362	3.96249	4.33502	3.21553	4.0873	4.37127	4.10493	4.70446	4.30927	4.14477	0.0708804	0.931818	-0.288749	-0.0394286	0.777701	-0.171312	0.128748	0.0247143	0.899527	-0.0315858	-0.355415	-0.0641429	0.727979	0.139727
2::tr|B4DR45|B4DR45_HUMAN	B4DR45_HUMAN	B4DR45	AARS	alanyl-tRNA synthetase	Cytoplasm	enzyme		2	2	2.37662	3.18494	3.09361	4.06062	3.04713	3.73317	2.91912	3.19539	3.47983	3.13153	3.01852	3.90556	3.29522	3.60173	3.75132	2.36173	0	2.11205	3.30519	3.94098	3.79787	2.30787	1.23656	0.312721	0.727086	0.173286	0.481118	0.201612	-0.942701	-0.505161	0.363024	-0.26015	1.32685	0.678446	0.207393	-0.461761
2::sp|P01024|CO3_HUMAN	CO3_HUMAN	P01024	C3	Complement C3	Extracellular Space	peptidase		5	1	2.37662	5.35756	5.1762	2.30311	3.90894	3.2698	3.8449	3.05854	2.48104	2.31138	2.21018	2.00702	2.34871	2.18617	2.2694	3.69952	3.7893	4.6315	3.63965	2.29537	4.21181	4.45311	5.14556	0.0163745	-2.8873	-1.37643	0.0136444	-1.53352	-0.227713	-0.124661	0.823412	-0.100492	-3.45664	-1.25177	0.00425356	1.43303
2::tr|B4DR70|B4DR70_HUMAN	B4DR70_HUMAN	B4DR70	FUS	fused in sarcoma	Nucleus	transcription regulator		1	1	4.10933	4.05335	2.29829	2.30311	3.53041	2.20914	4.15726	2.11205	2.48104	2.31138	2.21018	2.00702	2.34871	2.18617	2.2694	1.37053	3.0837	3.68518	3.05455	2.29537	1.12399	3.92245	2.71737	0.0916401	-2.81129	-1.00043	0.0157118	-1.32023	-1.25761	-0.636375	0.230654	-0.855451	-0.931876	-0.364054	0.368385	0.464783
2::tr|B4DRH6|B4DRH6_HUMAN	B4DRH6_HUMAN	B4DRH6	HADHA	hydroxyacyl-CoA dehydrogenase/3-ketoacyl-CoA thiolase/enoyl-CoA hydratase (trifunctional protein), alpha subunit	Cytoplasm	enzyme		1	1	2.37662	3.48671	2.29829	2.30311	2.25621	3.60843	3.94453	2.11205	2.48104	2.31138	2.21018	2.00702	2.34871	3.69312	3.04826	2.83325	3.1121	3.02366	3.0628	3.31762	1.12399	2.78517	0.832853	0.450072	-1.25246	-0.444429	0.234263	-0.0652387	-0.290422	-0.107911	0.776075	0.659335	-1.0184	-0.336518	0.327068	0.724574
2::tr|B4DRR0|B4DRR0_HUMAN	B4DRR0_HUMAN	B4DRR0	KRT6A	keratin 6A	Plasma Membrane	other		47	2	5.63218	5.9427	5.85556	5.77943	5.67699	5.49737	5.52257	5.63218	5.59669	5.56964	6.00239	5.80578	5.50697	5.7852	5.23093	5.01291	4.96365	5.09277	5.82885	5.9304	4.86221	4.96773	6.7863	0.00597119	-0.012585	-0.00114286	0.990166	-0.0448101	-2.77992	-0.46475	0.0156184	-0.624152	2.76117	0.463607	0.0161887	-0.579342
2::tr|B4DRW1|B4DRW1_HUMAN	B4DRW1_HUMAN	B4DRW1	KRT4	keratin 4	Cytoplasm	other		15	8	5.53439	4.75294	5.47899	4.70446	4.52165	4.70709	4.39605	4.49771	6.02213	6.02213	6.17674	5.49922	4.68599	5.27245	4.80036	4.45311	4.35996	4.44161	4.28372	5.04682	4.30553	4.20176	7.38488	0.00423782	1.90534	0.583	0.0809724	0.792132	-1.98746	-0.383964	0.0683566	-0.3063	3.71225	0.966964	0.00260842	-1.09843
2::tr|B4DRX3|B4DRX3_HUMAN	B4DRX3_HUMAN	B4DRX3	RPL6	ribosomal protein L6	Cytoplasm	other		3	3	4.99791	4.95209	4.77658	4.63685	4.15726	3.98599	3.9891	4.81066	4.00708	4.86956	3.49735	3.87797	3.75553	4.1601	4.35485	4.26934	4.34457	3.53912	3.50967	3.99239	3.36652	3.86886	3.19518	0.063651	-1.38729	-0.359571	0.19058	-0.629769	-2.72262	-0.593679	0.0174257	-0.706222	0.983905	0.234107	0.34312	-0.0764523
2::tr|B4DT01|B4DT01_HUMAN	B4DT01_HUMAN	B4DT01	HAGH	hydroxyacylglutathione hydrolase	Cytoplasm	enzyme		2	2	3.59435	3.56861	4.47794	4.72205	4.59589	4.4608	4.32144	4.42473	4.37275	4.54104	4.70914	4.24876	4.61729	4.11812	4.04063	4.53434	3.61103	3.0628	3.45789	4.12679	3.97189	4.14263	3.83787	0.0398155	0.945929	0.184429	0.362843	-0.0360612	-1.56924	-0.380089	0.140604	-0.454535	2.95804	0.564518	0.0110991	-0.418474
2::tr|B4DTG2|B4DTG2_HUMAN	B4DTG2_HUMAN	B4DTG2	EEF1G	eukaryotic translation elongation factor 1 gamma	Cytoplasm	translation regulator		9	7	4.81678	4.37275	4.47345	4.57349	4.35078	4.9016	4.07297	4.3978	4.9782	4.57076	4.20176	5.01291	4.85799	4.79878	4.86956	4.37899	4.83238	4.86549	4.34292	4.10933	4.81066	4.79154	0.657432	0.529574	1.13399	0.179571	0.278946	0.325329	0.766219	0.116268	0.457234	0.327643	0.403564	0.0633036	0.693093	0.00231437
2::tr|B4DU44|B4DU44_HUMAN	B4DU44_HUMAN	B4DU44	IVL	involucrin	Cytoplasm	other		16	15	4.97588	4.63981	4.78434	4.59185	4.80036	4.79154	4.66955	4.6537	4.65909	4.79338	4.78036	4.73743	4.45054	4.65107	5.0912	4.84476	4.65107	4.70709	4.73576	5.01485	4.83894	4.98644	3.42224	0.0537854	-1.15373	-0.0755714	0.271071	-0.125249	1.43364	0.108179	0.175287	0.0575185	-2.52696	-0.18375	0.0252694	0.182767
2::tr|B4DUA5|B4DUA5_HUMAN	B4DUA5_HUMAN	B4DUA5	P4HB	prolyl 4-hydroxylase, beta polypeptide	Cytoplasm	enzyme		17	17	5.41192	5.17322	5.05387	5.18323	5.74383	5.36073	4.90684	5.09995	5.4862	5.24976	5.5254	5.69895	5.5254	5.10706	5.59257	5.86746	5.71983	5.1462	5.40216	5.71983	5.23853	5.4679	1.94329	0.170663	0.903605	0.122571	0.383986	0.302971	1.90138	0.257375	0.0796478	0.347002	-1.07307	-0.134804	0.302757	0.0440315
2::tr|B4DUC8|B4DUC8_HUMAN	B4DUC8_HUMAN	B4DUC8	MTAP	methylthioadenosine phosphorylase	Nucleus	enzyme		2	2	4.02389	3.39699	3.47626	3.11966	2.25621	3.35465	3.43168	3.44769	3.46925	3.23777	3.49024	2.79748	4.14263	3.41784	3.54543	3.47983	4.30832	3.3166	2.95427	3.2191	2.63041	2.83183	0.19362	0.825576	0.535439	0.134714	0.602129	0.0507027	-0.0317624	-0.00866071	0.975144	-0.129137	0.591365	0.143375	0.564418	-0.17984
2::tr|B4DUE0|B4DUE0_HUMAN	B4DUE0_HUMAN	B4DUE0	TTC38	tetratricopeptide repeat domain 38	unknown	other		3	3	4.30927	4.12811	2.29829	3.49024	3.76525	3.68302	4.43273	4.30037	3.85096	3.42849	3.96891	2.90606	3.35465	4.04063	2.2694	3.51895	4.20381	2.98013	2.93644	3.56861	3.86886	4.27831	0.417686	0.66447	-0.111802	-0.0365714	0.912829	0.0857028	-0.759572	-0.276429	0.461063	-0.22147	0.768897	0.239857	0.455697	-0.307173
2::tr|B4DUH7|B4DUH7_HUMAN	B4DUH7_HUMAN	B4DUH7	SLC26A3	solute carrier family 26, member 3	Plasma Membrane	transporter		2	2	2.37662	2.36173	3.66196	2.30311	4.08418	3.91255	3.90894	3.94453	2.48104	2.31138	2.21018	2.00702	2.34871	2.18617	3.96249	4.17467	4.07297	2.11205	2.02952	2.29537	2.6796	2.50446	1.4416	0.26128	-1.82399	-0.731571	0.0931409	-1.35058	-0.547448	-0.251125	0.593346	-1.06993	-1.14125	-0.480446	0.274352	0.280645
2::tr|B4DUQ1|B4DUQ1_HUMAN	B4DUQ1_HUMAN	B4DUQ1	HNRNPK	heterogeneous nuclear ribonucleoprotein K	Nucleus	other		8	8	4.99513	4.37899	4.80765	4.9016	4.72444	5.13299	5.00322	5.35756	4.98644	4.84251	4.43378	4.89202	5.11587	4.50156	5.67074	4.07297	4.96773	5.54891	5.35756	5.07414	5.2423	5.34294	1.57805	0.23226	0.17267	0.0267143	0.865789	-0.00958418	1.49879	0.310607	0.157813	0.391019	-1.28843	-0.283893	0.220057	0.400603
2::tr|B4DUW4|B4DUW4_HUMAN	B4DUW4_HUMAN	B4DUW4	SUMO3	SMT3 suppressor of mif two 3 homolog 3 (S. cerevisiae)	Nucleus	other		1	1	4.20817	4.47345	4.43378	4.83238	4.6495	3.95419	5.33314	4.19228	4.78558	5.3543	5.27012	5.58112	5.4597	5.33747	3.34819	5.68474	5.3233	5.54272	4.79154	5.38062	5.36073	5.24786	2.16099	0.142688	2.34506	0.585286	0.0370434	0.864012	1.63406	0.530411	0.126218	0.868558	0.1654	0.054875	0.871174	0.00454589
2::tr|B4DUY8|B4DUY8_HUMAN	B4DUY8_HUMAN	B4DUY8	CUZD1	CUB and zona pellucida-like domains 1	Plasma Membrane	other		6	6	4.78239	5.1462	4.17467	4.35727	4.71686	5.01291	4.44161	4.33362	4.6315	4.48287	4.07969	4.30553	4.70043	4.63685	4.06635	5.20577	5.43709	4.52165	4.44648	5.21135	4.42969	4.47033	1.01745	0.380386	-1.31638	-0.208714	0.212636	-0.23399	0.275935	0.0617857	0.786936	-0.220869	-1.33848	-0.2705	0.203679	0.0131205
2::tr|B4DV28|B4DV28_HUMAN	B4DV28_HUMAN	B4DV28	CNDP2	CNDP dipeptidase 2 (metallopeptidase M20 family)	Cytoplasm	peptidase		11	10	5.72455	5.3017	5.41758	5.72455	5.89659	5.26788	5.27245	5.22924	5.36073	5.4862	5.42891	5.55877	6.23642	5.72455	5.33314	5.22251	5.4493	5.84872	5.73332	6.11475	5.67699	5.22924	0.0922986	0.912239	0.375282	0.0597143	0.714	0.0686238	0.398064	0.0607143	0.697043	0.145565	-0.00594216	-0.001	0.995349	0.076941
2::tr|B4DV98|B4DV98_HUMAN	B4DV98_HUMAN	B4DV98	CDHR5	cadherin-related family member 5	Plasma Membrane	other		2	2	2.37662	2.36173	3.47818	2.30311	2.25621	2.20914	2.17498	2.11205	2.48104	2.31138	2.21018	4.09646	2.34871	2.18617	4.09646	4.6315	4.63685	3.76189	2.02952	3.93217	3.17819	2.89782	6.55382	0.00684509	0.264479	0.0835714	0.795899	0.00827698	3.16619	1.19407	0.00743624	1.54392	-2.64258	-1.1105	0.0202962	1.53565
2::tr|B4DVA7|B4DVA7_HUMAN	B4DVA7_HUMAN	B4DVA7	HEXA	hexosaminidase A (alpha polypeptide)	Cytoplasm	enzyme		2	1	2.37662	2.36173	2.29829	2.30311	2.25621	2.20914	2.17498	2.11205	2.48104	2.31138	2.21018	2.00702	2.34871	2.18617	2.2694	4.22176	3.49024	2.11205	2.02952	2.29537	1.12399	-1.87646	0.19178	0.827067	-0.701244	-0.0462857	0.496525	-0.0881097	-0.470101	-0.324607	0.646072	-0.107562	0.402064	0.278321	0.694169	-0.0194527
2::tr|B4DVA8|B4DVA8_HUMAN	B4DVA8_HUMAN	B4DVA8	CDH17*	cadherin 17, LI cadherin (liver-intestine)	Plasma Membrane	transporter		11	1	4.1601	3.73079	4.03205	3.80604	3.63537	3.3166	3.46763	3.57122	4.28097	3.84711	4.26285	3.93217	4.48883	3.83202	3.87569	3.83498	1.67956	4.76629	4.61088	4.68915	4.6613	4.28097	0.498538	0.615145	1.78299	0.295143	0.0998813	0.201378	0.77974	0.314304	0.449508	0.715135	-0.0472628	-0.0191607	0.963022	0.513757
2::tr|B4DVB8|B4DVB8_HUMAN	B4DVB8_HUMAN	B4DVB8	ELAVL1	ELAV (embryonic lethal, abnormal vision, Drosophila)-like 1 (Hu antigen R)	Cytoplasm	other		1	1	2.37662	2.36173	3.81059	3.85644	2.25621	2.20914	2.17498	3.65444	2.48104	2.31138	3.89173	4.10933	2.34871	4.25175	2.2694	1.37053	3.81059	2.11205	3.30256	3.9891	3.87797	4.22931	0.720044	0.499543	1.3027	0.571714	0.217124	1.29271	0.825168	0.399393	0.42416	1.19485	0.340105	0.172321	0.73921	-0.0978635
2::tr|B4DVE1|B4DVE1_HUMAN	B4DVE1_HUMAN	B4DVE1	LGALS3BP	lectin, galactoside-binding, soluble, 3 binding protein	Plasma Membrane	transmembrane receptor		7	6	4.75294	4.81961	4.54484	4.72444	4.86221	5.10241	4.74506	4.642	4.74506	4.45054	4.84636	4.67823	4.72984	4.61414	4.95209	5.33314	5.25823	4.76275	4.71281	5.29327	4.73743	4.84636	4.75748	0.0211334	-1.52475	-0.120714	0.153234	-0.0747073	1.65404	0.193875	0.122049	0.146286	-2.85867	-0.314589	0.0134319	0.220993
2::tr|B4DW28|B4DW28_HUMAN	B4DW28_HUMAN	B4DW28	RPS20	ribosomal protein S20	Cytoplasm	other		2	2	3.47818	4.21656	4.67652	4.02389	3.79524	3.9891	3.09361	3.96249	4.42473	3.43902	3.21553	3.45478	3.68768	3.99919	4.4553	2.4874	3.5813	4.10493	4.25341	4.79338	4.42697	4.21181	0.510675	0.608096	-0.625741	-0.155714	0.543203	-0.301425	0.438204	0.142839	0.668432	0.243504	-0.967096	-0.298554	0.351144	0.544929
2::tr|B4DW37|B4DW37_HUMAN	B4DW37_HUMAN	B4DW37	HLA-DRA	major histocompatibility complex, class II, DR alpha	Plasma Membrane	transmembrane receptor		1	1	4.3529	3.72169	4.91292	4.42969	5.05704	3.92609	4.23104	3.86557	4.34457	3.8449	4.0873	3.9891	4.14112	4.52857	3.88666	3.99919	3.88666	3.88666	3.71236	3.71042	3.81059	3.66752	5.87202	0.0103379	-1.2687	-0.261429	0.228606	-0.265605	-3.16269	-0.555875	0.00748646	-0.50428	2.99533	0.294446	0.0103312	-0.238675
2::tr|B4DWX6|B4DWX6_HUMAN	B4DWX6_HUMAN	B4DWX6	ACADM	acyl-CoA dehydrogenase, C-4 to C-12 straight chain	Cytoplasm	enzyme		4	4	4.6218	4.24054	3.65444	3.20479	3.93917	4.78853	4.30927	3.71236	4.39259	4.02637	4.36896	3.46763	3.92799	4.0169	5.00602	4.93894	4.12407	4.28758	3.6963	5.00602	3.63828	4.03205	0.967831	0.397865	-0.495587	-0.120857	0.629137	-0.223639	0.797325	0.232696	0.439583	-0.0347147	-1.43179	-0.353554	0.175805	0.188924
2::tr|B4DXJ9|B4DXJ9_HUMAN	B4DXJ9_HUMAN	B4DXJ9	PSMA6	proteasome (prosome, macropain) subunit, alpha type, 6	Cytoplasm	peptidase		7	7	5.09277	5.10706	4.86549	5.21582	5.26788	4.84997	5.06429	4.99513	5.49315	5.27819	4.60331	4.23578	5.24786	4.9554	5.15474	5.55877	4.87777	5.2423	5.16591	4.89436	5.23093	5.21948	0.851424	0.442459	-0.537533	-0.0935714	0.600726	-0.0976328	1.02738	0.101857	0.322981	0.0999303	-1.13291	-0.195429	0.277716	0.197563
2::tr|B4DXW2|B4DXW2_HUMAN	B4DXW2_HUMAN	B4DXW2	CCDC9	coiled-coil domain containing 9	Extracellular Space	other		1	1	4.57076	2.36173	3.95419	3.73908	3.81631	3.77529	3.92609	3.75774	4.27615	3.94453	3.84217	3.40515	4.17619	3.74292	4.21476	1.37053	3.28851	4.48287	4.42697	4.28372	2.99703	3.02112	0.437817	0.651793	0.519723	0.143143	0.612709	0.0258606	-0.477015	-0.223839	0.64127	-0.0646766	0.875906	0.366982	0.396977	-0.0905372
2::tr|B4DY28|B4DY28_HUMAN	B4DY28_HUMAN	B4DY28	CSRP1	cysteine and glycine-rich protein 1	Nucleus	other		8	8	4.89843	5.23093	5.54891	5.9138	5.8228	5.0912	5.98119	6.10681	5.87767	6.00239	4.89843	5.63218	5.82885	5.69895	4.6978	5.24786	5.18323	5.65504	5.3543	4.99791	5.8096	6.20854	1.05667	0.367172	1.00462	0.222571	0.334909	0.279935	-0.437878	-0.103768	0.668662	-0.247831	1.41979	0.326339	0.179203	-0.527766
2::tr|B4DY56|B4DY56_HUMAN	B4DY56_HUMAN	B4DY56	ATP5A1	ATP synthase, H+ transporting, mitochondrial F1 complex, alpha subunit 1, cardiac muscle	Cytoplasm	transporter		3	3	4.52857	4.21181	3.88073	4.09275	4.24876	4.20817	4.22457	4.43273	3.87569	3.97189	2.21018	3.26814	3.60173	4.28758	4.408	3.61541	4.21987	4.41405	4.26285	3.59435	3.83202	3.24318	1.92121	0.173824	-1.82378	-0.535429	0.0931743	-0.336122	-1.39377	-0.250946	0.186756	-0.185866	-0.909922	-0.284482	0.379425	0.150256
2::tr|B4DY73|B4DY73_HUMAN	B4DY73_HUMAN	B4DY73	HARS	histidyl-tRNA synthetase	Cytoplasm	enzyme		2	1	3.7452	4.58721	4.14651	2.30311	3.53912	4.3476	4.00556	2.11205	2.48104	2.31138	4.48287	4.00556	3.59435	3.63828	3.78274	3.75553	3.93415	4.14651	4.11497	3.81365	3.55162	3.60517	1.80654	0.191312	-1.28455	-0.578571	0.223195	-0.411208	0.0994364	0.0275357	0.922309	-0.207363	-1.80798	-0.606107	0.0937909	0.203845
2::tr|B4DYH1|B4DYH1_HUMAN	B4DYH1_HUMAN	B4DYH1	HSPH1	heat shock 105kDa/110kDa protein 1	Cytoplasm	other		1	1	2.37662	3.35119	2.29829	2.30311	2.25621	2.20914	2.17498	2.11205	2.48104	2.31138	3.66308	4.29608	2.34871	3.3166	2.2694	3.85644	3.06925	2.11205	3.53041	2.29537	2.77639	3.97469	1.45976	0.257196	1.44914	0.508571	0.172925	0.182752	1.77209	0.561107	0.0998016	0.624529	-0.129546	-0.0525357	0.898908	0.441776
2::tr|B4DZ36|B4DZ36_HUMAN	B4DZ36_HUMAN	B4DZ36	ATRN	attractin	Extracellular Space	other		1	1	4.15151	2.36173	2.29829	2.30311	2.25621	3.34571	2.17498	2.11205	2.48104	2.31138	2.21018	2.91314	2.34871	2.18617	2.2694	3.29946	2.5574	3.24651	2.02952	2.29537	3.18494	2.03953	0.67384	0.521516	-1.09671	-0.332857	0.294288	0.00827698	-0.247857	-0.0836071	0.808117	0.123277	-1.09222	-0.24925	0.294566	0.115
2::tr|B4DZ88|B4DZ88_HUMAN	B4DZ88_HUMAN	B4DZ88	KTN1	kinectin 1 (kinesin receptor)	Cytoplasm	transmembrane receptor		2	1	3.69444	2.36173	3.40636	2.30311	2.25621	3.30519	3.31762	3.43547	2.48104	2.31138	3.80944	3.75553	2.34871	3.25115	3.9168	3.09265	2.47683	3.52394	3.65444	4.06441	3.50679	3.56361	1.68772	0.211508	0.313067	0.106857	0.759604	-0.0540435	1.83252	0.525857	0.0898721	0.238587	-1.39927	-0.419	0.185139	0.29263
2::tr|B4E0U6|B4E0U6_HUMAN	B4E0U6_HUMAN	B4E0U6	ST13	suppression of tumorigenicity 13 (colon carcinoma) (Hsp70 interacting protein)	Cytoplasm	other		6	4	4.73415	4.65107	4.68915	4.62716	4.39109	4.7182	4.41405	4.77086	5.02084	4.68915	4.02119	4.74121	4.86221	4.66955	3.57266	3.11966	4.04063	4.53169	4.63685	5.00029	4.61999	4.95381	1.43224	0.263413	0.602378	0.0787143	0.558134	0.0901383	-1.1274	-0.293804	0.279954	-0.0752302	1.33648	0.372518	0.204315	-0.165368
2::tr|B4E1B2|B4E1B2_HUMAN	B4E1B2_HUMAN	B4E1B2	TF*	transferrin	Extracellular Space	transporter		67	3	6.23642	4.91055	4.7959	6.16888	4.61414	4.77881	4.75294	5.98934	4.67823	6.26465	4.29278	4.30267	5.05387	5.70408	4.47033	4.64822	4.24876	4.3978	4.60331	4.26285	4.56264	4.68599	3.30367	0.0587081	0.00986404	0.004	0.992292	0.257965	-2.71559	-0.694714	0.0176608	-0.27942	2.3953	0.698714	0.0323686	-0.537386
2::tr|B4E1B7|B4E1B7_HUMAN	B4E1B7_HUMAN	B4E1B7	SERPINF2	serpin peptidase inhibitor, clade F (alpha-2 antiplasmin, pigment epithelium derived factor), member 2	Extracellular Space	other		2	2	5.73332	4.70914	4.10933	4.2441	5.09995	4.1601	4.92174	6.3948	4.21181	3.97837	3.58538	4.47345	4.02119	5.86285	4.28097	4.50961	4.09646	4.22457	4.14263	4.19228	4.05335	4.33831	1.09958	0.35329	-0.140082	-0.0642857	0.890919	-0.497332	-2.2226	-0.48125	0.044605	-0.500717	1.1081	0.416964	0.287899	-0.00338495
2::tr|B4E1F0|B4E1F0_HUMAN	B4E1F0_HUMAN	B4E1F0	SERPING1	serpin peptidase inhibitor, clade G (C1 inhibitor), member 1	Extracellular Space	other		6	6	4.80498	4.82165	4.72205	4.49251	4.70709	4.21476	4.92579	4.54793	5.10241	4.82979	4.95788	4.9016	4.96773	4.65909	4.99791	5.34754	5.1762	4.99791	4.71686	4.97216	5.49737	5.23853	7.30688	0.00442841	1.56715	0.182429	0.143057	0.179554	3.5468	0.448125	0.00357826	0.365006	-2.30422	-0.265696	0.0383572	0.185452
2::tr|B4E1R7|B4E1R7_HUMAN	B4E1R7_HUMAN	B4E1R7	CAPN2	calpain 2, (m/II) large subunit	Cytoplasm	peptidase		4	3	4.03205	3.71236	3.39699	4.17792	4.56078	4.96365	4.99054	3.97189	3.61261	3.85292	3.45151	4.19512	3.86557	4.34009	4.85499	4.23578	4.6218	3.60843	3.54284	4.02299	4.39479	4.39109	1.20979	0.320226	-1.40842	-0.363429	0.184386	-0.312347	-0.191501	-0.0530179	0.851092	0.135521	-1.5038	-0.310411	0.156534	0.447868
2::tr|B4E1U9|B4E1U9_HUMAN	B4E1U9_HUMAN	B4E1U9	CDC42	cell division cycle 42	Cytoplasm	enzyme		4	3	4.02119	3.49735	4.03934	4.03934	4.0873	4.37275	4.35485	4.54484	4.05542	4.59445	4.77881	4.99307	5.06658	4.59589	4.82601	4.06635	4.61729	4.99307	4.85799	5.00322	4.77658	4.78036	10.5265	0.000837787	3.58967	0.602571	0.00371573	0.556547	4.46103	0.681286	0.000641507	0.763845	-0.479982	-0.0787143	0.639216	0.207298
2::tr|B4E1Z4|B4E1Z4_HUMAN	B4E1Z4_HUMAN	B4E1Z4	CFB	complement factor B	Extracellular Space	peptidase		15	14	4.76065	4.73743	5.2096	5.49922	5.57418	5.4862	5.42246	5.5254	5.11587	5.29791	5.50697	5.4055	5.07414	5.44054	5.88683	5.33747	5.49315	5.60205	5.27819	5.5254	5.66635	5.59669	2.92764	0.0779259	0.641437	0.0967143	0.533299	-0.0169591	2.12622	0.306839	0.0532144	0.138591	-2.17173	-0.210125	0.0489718	0.15555
2::tr|B4E3A8|B4E3A8_HUMAN	B4E3A8_HUMAN	B4E3A8	SERPINB1	serpin peptidase inhibitor, clade B (ovalbumin), member 1	Cytoplasm	other		16	15	5.88242	5.55269	5.82885	5.61025	5.43307	5.95932	5.8228	5.75095	5.92584	5.58112	5.49922	5.60205	6.03227	5.88242	6.00239	6.04667	5.9138	5.75095	5.83735	5.62245	5.67074	5.72455	0.533026	0.595348	0.248698	0.0262857	0.8078	-0.0718517	1.04093	0.094125	0.316879	-0.0286498	-0.737843	-0.0678393	0.473719	0.0432019
2::tr|B4E3C3|B4E3C3_HUMAN	B4E3C3_HUMAN	B4E3C3	PRMT1	protein arginine methyltransferase 1	Nucleus	enzyme		1	1	3.25115	2.36173	3.77651	2.30311	3.74857	3.39072	2.17498	2.11205	4.44423	2.31138	2.21018	3.40636	3.43168	2.18617	3.0837	1.37053	1.77298	3.34212	2.02952	3.34571	3.62379	3.47818	0.160131	0.85317	-0.300183	-0.129571	0.769174	-0.939764	-0.587871	-0.245143	0.566691	-0.0382389	0.250187	0.115571	0.806353	0.901525
2::tr|B5BU83|B5BU83_HUMAN	B5BU83_HUMAN	B5BU83	STMN1	stathmin 1	Cytoplasm	other		2	2	3.5813	4.10933	4.14477	4.365	3.50679	3.45789	3.58913	4.33502	3.93415	4.06806	2.21018	3.94098	3.81631	3.94098	2.2694	3.72586	3.63965	3.92609	3.66505	3.71236	4.65909	3.74292	0.125692	0.882613	-0.243292	-0.0727143	0.811889	0.35185	-0.549038	-0.1545	0.592286	0.12998	0.233706	0.0817857	0.818853	-0.22187
2::tr|B5BUB5|B5BUB5_HUMAN	B5BUB5_HUMAN	B5BUB5	SSB	Sjogren syndrome antigen B (autoantigen La)	Nucleus	enzyme		5	5	5.07845	4.25861	4.9554	4.72789	4.90684	4.77658	4.77658	4.95788	4.88484	4.71281	5.14961	4.68171	4.89843	4.62716	4.72984	5.05704	4.84476	4.408	4.50961	3.54907	4.76629	4.63685	1.53845	0.240296	0.511512	0.0617143	0.618274	0.108264	-1.12422	-0.22025	0.281251	-0.0932383	1.52697	0.281964	0.150726	-0.201503
2::tr|B5MC62|B5MC62_HUMAN	B5MC62_HUMAN	B5MC62	AGR3	anterior gradient 3 homolog (Xenopus laevis)	Extracellular Space	other		3	3	4.61729	3.62931	4.07297	4.24054	4.07464	4.30267	4.45054	3.68302	3.67661	4.05542	3.90894	3.8449	4.14477	3.90329	3.80478	3.56361	4.28372	3.89272	3.78522	3.45789	3.45151	3.77899	5.56851	0.0124941	-2.26248	-0.310286	0.0430179	-0.337245	-2.92728	-0.445929	0.0117747	-0.458434	1.12759	0.135643	0.279873	-0.121189
2::tr|B5MCH7|B5MCH7_HUMAN	B5MCH7_HUMAN	B5MCH7	BZW2	basic leucine zipper and W2 domains 2	Cytoplasm	translation regulator		1	1	2.37662	2.36173	2.29829	2.30311	2.25621	2.20914	2.17498	2.11205	2.48104	2.31138	2.21018	2.00702	2.34871	2.18617	3.39072	1.37053	-1.06865	2.11205	2.85502	2.29537	1.12399	-1.87646	1.92715	0.172967	-0.701244	-0.0462857	0.496525	-0.0881097	-1.42665	-1.00748	0.177254	-0.556997	1.35786	0.961196	0.197609	-0.468888
2::tr|B5MCP9|B5MCP9_HUMAN	B5MCP9_HUMAN	B5MCP9	RPS7	ribosomal protein S7	Cytoplasm	other		1	1	2.37662	2.36173	2.29829	2.30311	2.25621	2.20914	2.17498	2.11205	2.48104	2.31138	2.21018	2.00702	2.34871	2.18617	2.2694	1.37053	4.54793	2.11205	2.02952	2.29537	1.12399	4.08259	0.227958	0.798304	-0.701244	-0.0462857	0.496525	-0.0881097	0.42443	0.196143	0.678192	-0.107562	-0.52168	-0.242429	0.610667	-0.0194527
2::tr|B5MCX3|B5MCX3_HUMAN	B5MCX3_HUMAN	B5MCX3	SEPT2	septin 2	Cytoplasm	enzyme		3	3	2.37662	3.77529	3.2698	3.71961	3.47626	3.47818	3.0628	3.77899	3.76525	3.90021	3.35119	4.05734	3.66505	3.95291	4.6495	2.48104	3.65238	4.48051	4.83496	4.09275	4.74121	4.41405	4.39165	0.0270529	2.35679	0.473	0.0362622	0.302728	2.51911	0.859821	0.0256472	0.971021	-1.25654	-0.386821	0.231029	0.668293
2::tr|B5MCZ9|B5MCZ9_HUMAN	B5MCZ9_HUMAN	B5MCZ9	QPCT	glutaminyl-peptide cyclotransferase	Cytoplasm	enzyme		1	1	3.83879	2.36173	2.29829	3.89623	3.81837	3.95024	3.37894	3.9294	4.47033	3.95689	3.73317	3.83035	4.16885	3.67824	2.2694	1.37053	3.2637	4.20381	2.02952	4.11309	3.22802	-1.87646	3.21833	0.0625586	2.04661	0.603429	0.0632485	0.111037	-1.31401	-1.03777	0.211558	-1.06966	2.17927	1.6412	0.0482999	-1.18069
2::tr|B5MDF5|B5MDF5_HUMAN	B5MDF5_HUMAN	B5MDF5	RAN	RAN, member RAS oncogene family	Nucleus	enzyme		3	2	4.17986	4.16564	4.26562	3.45478	4.88484	3.49024	4.22931	4.60716	4.48051	4.81409	4.13378	4.10172	3.88073	4.64822	3.71042	4.60716	4.73415	4.92174	4.3624	5.6614	4.19006	3.45151	0.889873	0.427147	1.25507	0.285143	0.233344	0.300647	1.13268	0.358893	0.277809	0.304919	-0.25306	-0.07375	0.804179	0.00427205
2::tr|B7XD04|B7XD04_HUMAN	B7XD04_HUMAN	B7XD04	ARSA	arylsulfatase A	Cytoplasm	enzyme		2	2	3.90894	3.81365	3.43168	3.51244	3.71961	4.11812	3.79524	3.04203	3.728	3.89272	3.50412	3.70449	3.84711	3.35465	2.2694	4.22681	3.84711	3.29946	3.00587	3.22535	3.02366	3.29522	2.63245	0.0979181	-1.21269	-0.175286	0.248583	-0.0907521	-2.0448	-0.483143	0.0616715	-0.534959	1.25152	0.307857	0.232796	-0.444207
2::tr|B7Z1F7|B7Z1F7_HUMAN	B7Z1F7_HUMAN	B7Z1F7	cDNA	cDNA FLJ53859, highly similar to Kallikrein-1 (EC 3.4.21.35)				2	2	4.82601	5.06429	4.79338	4.14263	4.67652	5.00029	5.03324	4.62894	4.50961	4.365	4.55519	4.9782	4.58721	4.71281	3.71961	5.25823	5.27012	4.74506	4.35996	4.22931	4.84841	4.95788	0.359453	0.702704	-1.21828	-0.171286	0.24653	-0.238802	-0.504152	-0.117357	0.62259	-0.0292788	-0.251118	-0.0539286	0.805648	0.209523
2::tr|B7Z2F5|B7Z2F5_HUMAN	B7Z2F5_HUMAN	B7Z2F5	EML2	echinoderm microtubule associated protein like 2	Cytoplasm	other		3	3	4.27325	4.07297	4.27831	3.8983	4.02119	4.23578	3.3702	4.15421	4.37899	4.23578	4.47033	4.25175	4.23854	3.90021	4.62716	3.96249	4.17619	4.28097	4.17467	3.96891	4.16564	4.26285	1.57712	0.232444	1.52121	0.211571	0.154113	0.165573	1.31344	0.181089	0.211746	0.102462	0.300258	0.0304821	0.768728	-0.0631114
2::tr|B7Z2T5|B7Z2T5_HUMAN	B7Z2T5_HUMAN	B7Z2T5	ATP1A1	ATPase, Na+/K+ transporting, alpha 1 polypeptide	Plasma Membrane	transporter		10	10	5.35756	5.32965	5.34754	5.23853	5.09631	5.22924	5.12003	4.61207	4.39987	4.43273	5.40888	4.54793	4.79878	4.12086	5.10706	4.78853	5.32965	4.83238	4.98644	4.68171	4.54104	4.71281	8.75602	0.00201844	-3.95325	-0.628286	0.00191651	-0.690597	-3.58452	-0.373214	0.00332899	-0.428068	-1.47593	-0.255071	0.16377	0.262529
2::tr|B7Z4M8|B7Z4M8_HUMAN	B7Z4M8_HUMAN	B7Z4M8	PDIA6	protein disulfide isomerase family A, member 6	Cytoplasm	enzyme		5	4	4.04806	3.87569	3.85292	3.27539	3.44574	4.642	3.24318	3.44382	3.94256	3.78522	2.21018	2.00702	3.56361	3.64356	4.4206	3.96465	5.07414	3.30519	3.62931	3.76312	3.76189	3.72586	2.72029	0.0914324	-1.54235	-0.540857	0.148938	-0.289307	0.684449	0.186625	0.505711	-0.090416	-2.10331	-0.727482	0.0554778	0.198891
2::tr|B7Z4V2|B7Z4V2_HUMAN	B7Z4V2_HUMAN	B7Z4V2	HSPA9	heat shock 70kDa protein 9 (mortalin)	Cytoplasm	other		6	5	4.70043	4.5682	3.62931	4.30037	4.44161	4.39259	4.19512	4.44808	4.70446	4.56264	3.83202	4.62368	4.84841	4.41164	3.81631	3.22802	4.77658	3.74292	4.25175	4.16885	3.9891	4.55814	2.14754	0.144262	0.956661	0.172	0.357615	0.170044	-1.1346	-0.251643	0.277031	-0.313615	1.94359	0.423643	0.0739139	-0.483659
2::tr|B7Z539|B7Z539_HUMAN	B7Z539_HUMAN	B7Z539	cDNA	cDNA FLJ56954, highly similar to Inter-alpha-trypsin inhibitor heavy chain H1				10	9	4.62368	4.90684	5.13594	3.95689	4.30927	4.33362	4.37899	4.59185	4.56264	4.26562	3.9483	4.42697	5.25262	4.34292	4.31166	4.00406	5.40888	4.65909	4.4608	4.02637	5.16236	4.99513	0.211031	0.811621	-0.169569	-0.0362857	0.868174	0.0479766	0.44294	0.107643	0.66509	0.180949	-0.591098	-0.143929	0.564592	0.132972
2::tr|B7Z5S9|B7Z5S9_HUMAN	B7Z5S9_HUMAN	B7Z5S9	AP2A2	adaptor-related protein complex 2, alpha 2 subunit	Cytoplasm	transporter		1	1	2.37662	2.36173	2.29829	2.30311	2.25621	2.20914	2.17498	3.77651	2.48104	2.31138	2.21018	2.00702	2.34871	2.18617	2.2694	1.37053	3.84217	3.64356	2.02952	2.29537	3.00034	2.79748	0.70698	0.50565	0.847827	0.191571	0.413126	0.0130951	1.17703	0.373143	0.260286	0.248136	-0.479646	-0.181571	0.639448	0.235041
2::tr|B7Z5T4|B7Z5T4_HUMAN	B7Z5T4_HUMAN	B7Z5T4	FHL1	four and a half LIM domains 1	Cytoplasm	other		10	10	5.39791	5.11587	5.37748	6.00239	5.9715	5.85556	5.87767	6.05955	5.68474	6.03227	4.77658	5.43307	5.84273	5.81624	5.9427	5.62245	5.00814	5.67074	5.62898	5.54891	5.47899	6.0647	0.029336	0.971134	0.031299	0.00671429	0.975546	-0.039322	-0.209769	-0.03625	0.8371	-0.229847	0.217578	0.0429643	0.831136	-0.190525
2::tr|B7Z6B8|B7Z6B8_HUMAN	B7Z6B8_HUMAN	B7Z6B8	DECR1	2,4-dienoyl CoA reductase 1, mitochondrial	Cytoplasm	enzyme		4	3	4.11812	4.365	3.99919	2.30311	4.22176	2.20914	2.17498	3.54284	2.48104	4.00954	2.21018	4.66955	2.34871	2.18617	2.2694	1.37053	4.70043	2.11205	3.46925	2.29537	2.82739	3.14136	0.578954	0.570069	-0.505816	-0.277429	0.622149	-1.51815	-1.06623	-0.568571	0.305722	-1.43782	0.556663	0.291143	0.587213	0.0803384
2::tr|B7Z6C0|B7Z6C0_HUMAN	B7Z6C0_HUMAN	B7Z6C0	CRIP2	cysteine-rich protein 2	Plasma Membrane	other		1	1	2.37662	4.22681	3.80478	2.30311	2.25621	3.47626	2.17498	4.27325	2.48104	3.82252	3.48671	2.00702	3.53041	3.86886	3.86311	1.37053	2.20273	3.50679	3.58913	2.29537	4.10172	4.31166	0.338487	0.71706	0.909505	0.407286	0.380988	1.15379	0.415746	0.209679	0.684377	1.17134	0.400207	0.197607	0.695503	0.0175476
2::tr|B7Z6Q4|B7Z6Q4_HUMAN	B7Z6Q4_HUMAN	B7Z6Q4	IMPA1	inositol(myo)-1(or 4)-monophosphatase 1	Cytoplasm	phosphatase		2	2	3.82252	3.89623	3.74292	3.8211	3.87797	2.20914	3.72586	2.11205	2.48104	3.81365	4.04063	4.25639	3.52394	3.14136	3.44382	3.83035	4.28758	2.11205	3.2191	3.14136	3.86557	3.58913	0.226295	0.799601	-0.646971	-0.246714	0.529832	-0.297153	-0.454832	-0.149018	0.656733	-0.304622	-0.260028	-0.0976964	0.798915	-0.00746858
2::tr|B7Z6Z4|B7Z6Z4_HUMAN	B7Z6Z4_HUMAN	B7Z6Z4	MYL6	myosin, light chain 6, alkali, smooth muscle and non-muscle	Cytoplasm	other		8	8	5.28977	5.24976	5.04349	5.16236	4.97216	5.3233	5.47168	5.25262	5.28977	4.73415	5.12003	5.37748	5.03489	5.16085	4.78239	4.48287	5.67699	5.33314	5.7852	5.43709	5.9715	5.8228	1.18711	0.32674	-0.752963	-0.0774286	0.465988	-0.0889123	0.932182	0.1955	0.368233	0.307283	-1.27417	-0.272929	0.22491	0.396195
2::tr|B7Z729|B7Z729_HUMAN	B7Z729_HUMAN	B7Z729	SMPDL3A	sphingomyelin phosphodiesterase, acid-like 3A	Extracellular Space	enzyme		1	1	3.81837	2.36173	2.29829	4.78558	4.11812	3.93917	3.64712	2.11205	2.48104	4.47794	2.21018	2.00702	2.34871	2.18617	2.2694	1.37053	3.98599	2.11205	2.02952	2.29537	1.12399	-1.87646	4.43559	0.0262533	-2.1398	-1.02071	0.0536101	-1.60819	-2.6806	-1.90298	0.0188791	-1.74758	1.25734	0.882268	0.23075	-0.139394
2::tr|B7Z7Q6|B7Z7Q6_HUMAN	B7Z7Q6_HUMAN	B7Z7Q6	PRCP	prolylcarboxypeptidase (angiotensinase C)	Cytoplasm	peptidase		1	1	2.37662	3.40636	3.49735	3.45151	3.12708	2.20914	2.17498	3.21553	3.44382	3.73079	3.02112	3.53041	3.72586	2.18617	3.09361	3.68019	0.537476	2.11205	2.02952	2.29537	2.27011	-1.87646	3.51815	0.0501366	1.20821	0.373	0.250238	0.316736	-1.62693	-1.12411	0.127736	-0.936	2.18989	1.49711	0.0473681	-1.25274
2::tr|B7Z800|B7Z800_HUMAN	B7Z800_HUMAN	B7Z800	ADK	adenosine kinase	Nucleus	kinase		1	1	2.37662	2.36173	2.29829	2.30311	3.08627	2.20914	2.17498	2.11205	2.48104	2.31138	3.82917	2.00702	2.34871	2.18617	4.58721	2.81398	3.54543	3.29355	3.62715	2.29537	1.12399	2.78444	1.56465	0.234945	0.253259	0.0664286	0.804355	0.00827698	1.49852	0.607321	0.157882	0.750662	-1.20975	-0.540893	0.247916	0.742385
2::tr|B7Z899|B7Z899_HUMAN	B7Z899_HUMAN	B7Z899	NPEPPS	aminopeptidase puromycin sensitive	Cytoplasm	peptidase		18	16	5.4055	5.4597	5.63218	5.53877	5.64652	5.54891	5.4055	5.4493	5.63994	5.55877	5.5639	5.56964	5.61517	5.52841	5.56964	5.71983	5.42246	5.16085	5.26188	5.37748	5.42891	5.33747	2.97485	0.075169	0.926585	0.0411429	0.372403	0.0251225	-1.46576	-0.109821	0.16648	-0.138808	2.16761	0.150964	0.0493422	-0.163931
2::tr|B7Z8Q2|B7Z8Q2_HUMAN	B7Z8Q2_HUMAN	B7Z8Q2	AHSG	alpha-2-HS-glycoprotein	Extracellular Space	other		5	5	5.33747	4.85499	5.16085	5.21135	5.21381	5.22251	4.78239	4.93384	5.25823	5.26188	5.05035	5.4597	5.3867	5.23093	5.13594	4.7182	4.97588	5.68474	5.75095	5.43307	5.53439	5.88242	1.70846	0.20782	1.09095	0.114143	0.296714	0.0468764	1.61676	0.277518	0.129927	0.272378	-0.972845	-0.163375	0.348385	0.225502
2::tr|B7Z8S7|B7Z8S7_HUMAN	B7Z8S7_HUMAN	B7Z8S7	SCRN2	secernin 2	Extracellular Space	other		1	1	2.37662	2.36173	2.29829	2.30311	2.25621	3.94256	3.94098	2.11205	2.48104	2.31138	2.21018	2.00702	3.36111	2.18617	2.2694	1.37053	3.20479	2.11205	2.02952	2.29537	1.12399	-1.87646	2.59059	0.101187	-1.16117	-0.401714	0.26815	-0.151549	-1.89151	-1.21661	0.0810449	-0.290942	1.35471	0.814893	0.198586	-0.139394
2::tr|B7Z972|B7Z972_HUMAN	B7Z972_HUMAN	B7Z972	PCMT1	protein-L-isoaspartate (D-aspartate) O-methyltransferase	Cytoplasm	enzyme		1	1	4.30832	4.27831	4.30832	4.35078	5.70896	4.40547	3.75929	4.04806	4.47794	3.58913	4.71686	4.26934	3.42053	4.03656	4.44161	3.60173	2.60705	4.00556	4.03461	4.95209	3.77651	3.77094	1.63125	0.221926	-1.28068	-0.365571	0.224507	-0.260265	-1.64327	-0.546429	0.124282	-0.417286	0.593918	0.180857	0.56276	-0.157021
2::tr|B7ZL91|B7ZL91_HUMAN	B7ZL91_HUMAN	B7ZL91	MEP1A	meprin A, alpha (PABA peptide hydrolase)	Plasma Membrane	peptidase		3	3	4.97216	4.47033	4.46535	4.48287	4.58221	3.97837	4.09275	4.02983	4.5643	4.59589	4.90684	4.30927	4.74121	4.16425	4.76275	4.84636	4.80036	4.4365	4.26934	4.81678	4.03934	3.45789	0.0271856	0.973218	0.2226	0.0382857	0.827591	0.0939623	-0.0283348	-0.00621429	0.977825	0.12929	0.204575	0.0445	0.841072	0.0353276
2::tr|B7ZLE5|B7ZLE5_HUMAN	B7ZLE5_HUMAN	B7ZLE5	FN1	fibronectin 1	Extracellular Space	enzyme		12	12	4.81409	4.86956	4.78036	4.66955	4.53169	5.29327	5.36995	4.63685	4.40547	4.55519	4.51922	4.49251	4.33502	4.6315	4.83496	5.4597	4.68915	4.58221	4.38336	4.5682	4.36734	4.43273	3.35375	0.0565704	-3.13596	-0.393429	0.00859623	-0.294866	-1.36874	-0.239518	0.19427	-0.238884	-1.08602	-0.153911	0.297196	0.0559821
2::tr|B7ZLF8|B7ZLF8_HUMAN	B7ZLF8_HUMAN	B7ZLF8	Putative	Putative uncharacterized protein				4	1	3.8449	3.50412	4.53434	3.68768	3.92799	3.77899	3.73079	3.81365	2.48104	4.00406	4.70709	4.6218	3.44141	4.07737	3.73317	3.91478	3.21553	2.11205	3.84711	3.49024	4.08259	3.71042	0.895601	0.424916	0.0627819	0.0195714	0.950974	0.225071	-1.30888	-0.345179	0.213242	-0.0571928	1.02219	0.36475	0.325339	-0.282264
2::tr|B7ZLM6|B7ZLM6_HUMAN	B7ZLM6_HUMAN	B7ZLM6	XPNPEP2	X-prolyl aminopeptidase (aminopeptidase P) 2, membrane-bound	Plasma Membrane	peptidase		3	2	4.37899	3.62379	3.38504	3.80478	3.75929	4.78036	3.59435	3.47626	4.26562	3.49735	3.86311	4.05542	4.04806	3.28851	3.99919	3.4021	1.62494	3.78522	3.96891	4.22681	2.13838	2.83325	2.04387	0.157049	-0.511069	-0.118857	0.618575	0.103822	-1.6312	-0.656464	0.126826	-0.16563	1.3961	0.537607	0.186069	-0.269452
2::tr|B7ZLZ1|B7ZLZ1_HUMAN	B7ZLZ1_HUMAN	B7ZLZ1	APOBEC3A	apolipoprotein B mRNA editing enzyme, catalytic polypeptide-like 3A	Cytoplasm	enzyme		1	1	2.37662	2.36173	2.29829	2.30311	2.25621	3.44769	2.17498	2.11205	2.48104	2.31138	2.21018	2.00702	2.34871	2.18617	3.50679	1.37053	0	2.11205	2.02952	2.29537	1.12399	-1.87646	2.61424	0.0993253	-1.26152	-0.223286	0.231093	-0.0929278	-1.77377	-1.13948	0.0995127	-0.603081	1.46384	0.916196	0.166997	-0.510153
2::tr|B8ZWD6|B8ZWD6_HUMAN	B8ZWD6_HUMAN	B8ZWD6	DBI	diazepam binding inhibitor (GABA receptor modulator, acyl-CoA binding protein)	Cytoplasm	other		4	4	5.56964	5.98934	5.52841	5.64652	5.73857	5.62898	5.71983	5.60205	5.3233	5.47899	5.39791	5.31609	5.50252	5.84872	6.33022	5.59257	5.9304	5.42891	5.4679	4.54484	5.68474	5.63994	0.580929	0.569009	-2.12483	-0.193143	0.0550593	-0.167522	-0.556229	-0.111357	0.587501	-0.0302595	-0.401441	-0.0817857	0.694617	0.137262
2::tr|B8ZZ37|B8ZZ37_HUMAN	B8ZZ37_HUMAN	B8ZZ37	HNRNPA2B1	Putative uncharacterized protein HNRNPA2B1				12	9	4.62716	4.80498	5.16236	5.06658	4.89843	4.72789	4.72984	5.14961	5.05035	5.16085	4.66462	5.1462	5.49737	5.30688	4.47794	4.50575	4.6537	5.02354	5.31037	5.04009	5.26447	5.36995	1.7486	0.200882	2.3094	0.279857	0.0395192	0.344639	0.624113	0.0961786	0.543351	0.226836	1.11584	0.183679	0.284692	-0.117803
2::tr|B9EKV4|B9EKV4_HUMAN	B9EKV4_HUMAN	B9EKV4	ALDH9A1	aldehyde dehydrogenase 9 family, member A1	Cytoplasm	enzyme		13	12	5.10706	5.01485	5.11587	5.08195	5.00029	4.76065	4.81961	4.79878	5.14071	4.99791	4.86764	5.06658	5.06995	5.18323	5.22924	5.26447	5.31609	4.81678	4.94881	5.36995	5.4862	5.25823	3.71198	0.0435692	0.426729	0.0321429	0.677133	0.0517307	2.31105	0.225268	0.0378741	0.246499	-1.98485	-0.193125	0.0686759	0.194768
2::tr|C0JYY2|C0JYY2_HUMAN	C0JYY2_HUMAN	C0JYY2	APOB	apolipoprotein B (including Ag(x) antigen)	Extracellular Space	transporter		1	1	3.2394	2.36173	2.29829	2.30311	3.0628	3.04826	2.17498	2.11205	2.48104	2.31138	3.75774	3.53912	2.34871	3.61541	2.2694	2.44318	2.22834	2.90606	3.2637	2.29537	3.59178	2.94717	0.311848	0.735769	0.746273	0.239571	0.46987	0.119314	0.405037	0.101857	0.692036	0.312891	0.431603	0.137714	0.673102	0.193577
2::tr|C5HZ13|C5HZ13_HUMAN	C5HZ13_HUMAN	C5HZ13	CLC	Charcot-Leyden crystal protein	Cytoplasm	enzyme		4	4	5.42668	5.8228	5.62898	5.01291	4.51552	5.39165	5.11587	5.92584	5.77943	5.99551	5.9427	6.16888	6.26465	6.15068	5.16236	5.03324	5.47899	5.3233	5.51654	5.3017	6.12861	5.83735	9.37595	0.00146974	4.30738	0.759	0.00101853	0.603863	0.970987	0.199036	0.349275	0.00949913	3.75631	0.559964	0.0023985	-0.594364
2::tr|C8KIL8|C8KIL8_HUMAN	C8KIL8_HUMAN	C8KIL8	GSR	glutathione reductase	Cytoplasm	enzyme		11	10	5.17322	5.59669	5.88683	5.98119	5.86285	5.67699	5.75843	5.50697	5.61517	5.60205	5.66635	5.21582	5.49315	5.74383	4.73576	6.0647	5.53439	5.49737	5.41192	4.1601	5.52841	5.5254	1.90874	0.175637	-1.2986	-0.156143	0.218481	-0.15638	-1.64428	-0.398018	0.124071	-0.247038	1.04786	0.241875	0.313793	-0.0906585
2::tr|C9J177|C9J177_HUMAN	C9J177_HUMAN	C9J177	PPP1R7	protein phosphatase 1, regulatory subunit 7	Nucleus	phosphatase		1	1	3.74292	2.36173	2.29829	2.30311	2.25621	3.42582	2.17498	2.11205	2.48104	2.31138	2.21018	2.00702	2.34871	2.18617	2.2694	1.37053	4.05734	2.11205	2.02952	2.29537	3.62715	2.35306	0.73631	0.492053	-1.65194	-0.415286	0.124453	-0.0929278	-0.339769	-0.137607	0.739457	-0.020721	-0.817081	-0.277679	0.428603	0.0722068
2::tr|C9J529|C9J529_HUMAN	C9J529_HUMAN	C9J529	ZNF382	Putative uncharacterized protein ZNF382				1	1	5.04009	3.9483	4.62716	4.50961	4.49251	3.62379	4.44423	4.31166	4.75091	4.61207	4.45746	3.80604	4.07737	4.2441	4.30553	3.25115	2.64692	4.06062	3.69952	3.96465	3.2637	3.04203	7.88771	0.00320681	-0.286252	-0.061	0.779567	-0.180854	-3.15527	-0.854214	0.00759413	-1.0109	3.25198	0.793214	0.00630413	-0.830045
2::tr|C9J8Q5|C9J8Q5_HUMAN	C9J8Q5_HUMAN	C9J8Q5	ALDH5A1	aldehyde dehydrogenase 5 family, member A1	Cytoplasm	enzyme		1	1	4.22931	2.36173	3.82917	3.97189	2.25621	3.29522	3.94256	3.93917	2.48104	2.31138	4.17792	3.95024	3.73079	3.43547	4.31547	3.76312	3.62931	4.81961	5.17017	3.97469	3.86159	3.87569	2.94468	0.0769179	0.0478871	0.0198571	0.962594	-0.098377	2.17092	0.763964	0.049044	0.0960241	-2.21988	-0.744107	0.0448287	0.194401
2::tr|C9J9K3|C9J9K3_HUMAN	C9J9K3_HUMAN	C9J9K3	RPSA	ribosomal protein SA	Cytoplasm	translation regulator		5	5	4.4365	5.62898	5.68474	4.88159	4.3624	4.93128	5.15474	5.36995	5.82885	5.43307	4.96365	5.20042	5.1462	5.55877	4.41164	5.21135	5.53877	5.08195	5.21948	5.10706	5.49922	5.52841	1.29462	0.297101	1.53761	0.345857	0.150084	0.438669	0.815031	0.188196	0.429734	0.284136	0.912433	0.157661	0.378151	-0.154533
2::tr|C9JIF9|C9JIF9_HUMAN	C9JIF9_HUMAN	C9JIF9	APEH	N-acylaminoacyl-peptide hydrolase	Cytoplasm	peptidase		8	8	4.86956	5.23853	4.95381	5.4679	5.13299	4.6978	5.10706	5.08509	5.26188	5.03324	5.54891	5.11587	5.72455	5.02354	5.87767	5.6614	5.21381	5.33747	5.44054	4.83894	5.60205	5.28977	2.66481	0.0954712	1.33661	0.189286	0.206141	0.00880901	2.27576	0.34075	0.0404352	0.281946	-0.978776	-0.151464	0.345555	0.273137
2::tr|C9JIG2|C9JIG2_HUMAN	C9JIG2_HUMAN	C9JIG2	CD163	CD163 molecule	Plasma Membrane	transmembrane receptor		2	2	3.88666	4.13378	3.14136	3.97837	3.96891	2.20914	3.8211	3.2637	2.48104	4.30037	3.5813	3.85644	4.06806	2.18617	2.2694	3.9891	3.04826	2.11205	2.02952	4.02119	3.75553	3.68768	0.68966	0.513875	-0.502809	-0.200429	0.624199	-0.305359	-1.17033	-0.477161	0.262877	-0.518687	0.640476	0.276732	0.532991	-0.213328
2::tr|C9JL85|C9JL85_HUMAN	C9JL85_HUMAN	C9JL85	MTPN	myotrophin	Nucleus	transcription regulator		2	2	2.37662	2.36173	4.29823	3.92609	4.00556	2.20914	3.60173	4.61414	3.77899	2.31138	3.53912	2.00702	2.34871	4.76275	4.17467	3.24318	3.88964	2.11205	3.76705	2.29537	3.77094	3.31762	0.0157834	0.984353	0.1519	0.0831429	0.88179	-0.0626087	0.157022	0.0670893	0.87764	-0.0593917	0.0327341	0.0160536	0.974384	0.00321709
2::tr|C9JNS5|C9JNS5_HUMAN	C9JNS5_HUMAN	C9JNS5	ACP1	Putative uncharacterized protein ACP1				3	3	4.61207	5.49315	5.24473	4.68171	4.12407	4.82165	5.13299	4.61999	5.02354	5.75449	4.67185	4.81066	5.10241	4.58221	5.08195	3.79108	4.42473	4.77881	4.77276	4.42697	4.39259	3.51895	3.01262	0.0730406	0.278764	0.0648571	0.785172	-0.010994	-1.86058	-0.474375	0.0855701	-0.395799	2.2017	0.539232	0.0463524	-0.384805
2::tr|C9JSL9|C9JSL9_HUMAN	C9JSL9_HUMAN	C9JSL9	EEA1	Putative uncharacterized protein EEA1				3	3	4.74506	4.1601	4.72984	4.51552	2.25621	4.04622	4.18734	4.32301	3.60517	3.22802	2.21018	4.80036	5.21582	3.52394	4.00406	3.95291	3.26814	4.80036	4.76065	4.60331	3.9294	3.89272	0.291869	0.750155	-0.492284	-0.247714	0.631402	-0.582171	0.165678	0.0599464	0.870959	-0.208858	-0.749007	-0.307661	0.46719	0.373313
2::tr|C9JT73|C9JT73_HUMAN	C9JT73_HUMAN	C9JT73	FUBP1	Putative uncharacterized protein FUBP1				3	3	4.79878	4.99513	4.65107	4.92579	5.04009	4.96773	5.0912	5.0718	4.85799	4.86221	4.72984	5.28977	5.30431	5.13594	4.56078	4.93128	4.78558	4.89202	4.85499	5.29791	4.77276	4.90684	1.27398	0.302552	1.08934	0.111714	0.297396	0.104076	-0.514167	-0.0489107	0.615764	-0.094225	1.43993	0.160625	0.173534	-0.198301
2::tr|C9JUF9|C9JUF9_HUMAN	C9JUF9_HUMAN	C9JUF9	CPA1	carboxypeptidase A1 (pancreatic)	Extracellular Space	peptidase		13	12	5.55877	5.31037	5.4862	5.27819	5.3543	6.26465	6.0647	5.07845	5.52841	5.24786	5.67699	5.22251	5.16236	5.11189	5.80578	7.04828	4.9782	5.41192	5.4055	5.69895	5.40888	5.35756	1.33559	0.2866	-1.9146	-0.327	0.0796835	-0.263695	0.0830733	0.0226607	0.935059	-0.0758085	-1.40697	-0.349661	0.182891	0.187886
2::tr|C9JWM7|C9JWM7_HUMAN	C9JWM7_HUMAN	C9JWM7	ARPC4	actin related protein 2/3 complex, subunit 4, 20kDa	unknown	other		3	3	5.22924	4.53169	4.76629	4.70914	4.68171	4.65909	4.70914	4.95381	5.11189	4.76629	4.30832	4.25341	5.18706	5.02589	4.67185	3.72169	4.58721	5.02084	4.96773	4.21476	5.1762	4.58221	0.480685	0.625678	0.275354	0.0457143	0.787728	0.24467	-0.70119	-0.137268	0.495545	-0.079612	0.817591	0.182982	0.428321	-0.324282
2::tr|D0PNI1|D0PNI1_HUMAN	D0PNI1_HUMAN	D0PNI1	YWHAZ	tyrosine 3-monooxygenase/tryptophan 5-monooxygenase activation protein, zeta polypeptide	Cytoplasm	enzyme		19	13	5.54891	5.83735	6.20854	6.33022	6.50702	6.2243	6.56688	6.40813	6.17674	6.35483	5.8228	6.44186	6.46394	6.44186	5.85556	5.53439	6.3948	6.60639	6.48527	5.99551	6.30989	6.38488	0.302291	0.742612	0.776096	0.126857	0.452718	0.183829	0.112035	0.0211607	0.912507	0.123083	0.65642	0.105696	0.523004	-0.0607457
2::tr|D1MGQ2|D1MGQ2_HUMAN	D1MGQ2_HUMAN	D1MGQ2	HBA2	Delta globin				17	17	7.10128	6.9196	7.21855	7.04828	7.31128	7.61232	7.21855	7.21855	7.10128	7.42377	7.97902	7.42377	6.99718	6.99718	7.97902	7.97902	7.97902	7.31128	7.04828	6.84664	7.61232	7.97902	2.28914	0.128615	0.653281	0.101571	0.525895	0	1.99901	0.387464	0.0669587	0.577116	-1.32758	-0.285893	0.207158	0.577116
2::tr|D2E6S0|D2E6S0_HUMAN	D2E6S0_HUMAN	D2E6S0	TPSAB1/TPSB2	tryptase alpha/beta 1	Extracellular Space	peptidase		4	4	4.86221	4.91292	4.73879	4.64822	4.80765	4.73576	4.83238	4.48883	4.82165	4.74121	4.14477	4.6978	4.43378	4.4206	4.75294	5.8096	4.6495	4.09646	4.68915	4.22176	3.94652	4.6315	0.876723	0.432317	-2.69654	-0.255429	0.0194335	-0.318823	-0.866641	-0.191518	0.401851	-0.167154	-0.273463	-0.0639107	0.788794	0.151669
2::tr|D2IYS0|D2IYS0_HUMAN	D2IYS0_HUMAN	D2IYS0	MZB1	marginal zone B and B1 cell-specific protein	Extracellular Space	other		1	1	4.48051	2.36173	2.29829	2.30311	2.25621	2.20914	3.43547	3.78522	2.48104	2.31138	2.21018	2.00702	3.54284	4.00708	3.94098	3.50679	3.73317	2.11205	2.02952	4.33831	4.00954	3.05455	0.92812	0.412494	0.312564	0.142857	0.759977	0.177934	1.28154	0.577321	0.222391	1.31687	-0.981402	-0.434464	0.344307	1.13894
2::tr|D2KRH7|D2KRH7_HUMAN	D2KRH7_HUMAN	D2KRH7	POSTN	periostin, osteoblast specific factor	Extracellular Space	other		1	1	2.37662	2.36173	2.29829	2.30311	2.25621	2.20914	2.17498	2.11205	2.48104	2.31138	2.21018	2.00702	2.34871	2.18617	2.2694	4.00708	3.02761	2.11205	2.02952	2.29537	1.12399	-1.87646	0.344991	0.712572	-0.701244	-0.0462857	0.496525	-0.0881097	-0.622808	-0.409232	0.544182	-0.107562	0.550845	0.362946	0.591081	-0.0194527
2::tr|D3DN47|D3DN47_HUMAN	D3DN47_HUMAN	D3DN47	NIT2	nitrilase family, member 2	Cytoplasm	enzyme		2	2	3.29946	3.76312	2.29829	4.16564	4.18734	4.27615	3.67661	4.0169	5.0718	4.73879	3.77651	4.10493	4.83496	4.39987	2.2694	4.3309	4.39259	4.1361	2.02952	3.74857	4.04063	4.49771	2.31002	0.126472	2.36138	0.754143	0.0359609	0.636753	0.0322165	0.0143036	0.974789	0.325246	1.8186	0.739839	0.0920763	-0.311507
2::tr|D3DN75|D3DN75_HUMAN	D3DN75_HUMAN	D3DN75	ATP6V1A	ATPase, H+ transporting, lysosomal 70kDa, V1 subunit A	Plasma Membrane	transporter		2	2	2.37662	2.36173	2.29829	2.30311	2.25621	2.20914	2.94717	3.29522	2.48104	3.79524	3.61261	3.66308	3.2191	2.18617	4.11309	3.41784	2.78517	4.09275	4.00708	3.87797	3.24651	3.73079	13.5707	0.000218423	3.11728	0.785714	0.00889974	0.992114	6.33423	1.26586	2.59966e-05	1.50127	-1.70457	-0.480143	0.112041	0.50916
2::tr|D3DN97|D3DN97_HUMAN	D3DN97_HUMAN	D3DN97	MYLK	myosin light chain kinase	Cytoplasm	kinase		4	4	4.93384	4.83496	6.03227	5.01485	4.78239	4.5682	4.95788	4.75466	4.99791	4.78036	5.04009	5.17322	5.39791	4.74847	5.86746	4.85799	4.63981	5.30431	4.86956	5.02354	4.73879	5.01291	0.038875	0.961947	-0.165187	-0.0331429	0.871547	0.0640713	0.0974515	0.0216607	0.923854	0.00739383	-0.319559	-0.0548036	0.75438	-0.0566775
2::tr|D3DNB6|D3DNB6_HUMAN	D3DNB6_HUMAN	D3DNB6	RPN1	ribophorin I	Cytoplasm	enzyme		1	1	3.98141	2.36173	3.58913	4.06635	3.9294	3.60517	2.17498	3.30519	4.1601	3.61261	4.57349	2.00702	3.77651	3.17819	2.2694	2.79748	1.95767	4.17619	3.8449	2.29537	3.06925	2.62696	1.35975	0.280598	0.301092	0.129429	0.768498	0.00743818	-1.24941	-0.507214	0.233544	-0.892954	1.53686	0.636643	0.148304	-0.900392
2::tr|D3DNB9|D3DNB9_HUMAN	D3DNB9_HUMAN	D3DNB9	CNBP	CCHC-type zinc finger, nucleic acid binding protein	Nucleus	transcription regulator		2	2	4.37275	4.6495	4.85221	4.78853	4.85499	4.22457	4.44808	4.72205	4.51152	4.27615	4.55814	4.72789	4.87777	4.74506	3.52612	4.14982	3.94256	3.0837	3.42849	4.9016	4.58221	4.3309	5.68082	0.0116431	0.268274	0.0325714	0.793044	0.0725509	-2.41125	-0.605464	0.0314163	-0.603306	2.60325	0.638036	0.0218706	-0.675857
2::tr|D3DND1|D3DND1_HUMAN	D3DND1_HUMAN	D3DND1	CDV3	CDV3 homolog (mouse)	Cytoplasm	other		1	1	2.37662	3.66505	2.29829	3.83498	2.25621	3.11966	3.47818	3.72586	2.48104	3.74292	3.76705	3.82252	3.34819	3.65238	4.12679	3.62379	1.15771	4.30037	4.21181	3.44574	3.45478	3.3166	0.915464	0.41728	1.58861	0.501571	0.138133	0.606203	0.999026	0.450732	0.336015	0.419632	0.121966	0.0508393	0.904791	-0.186572
2::tr|D3DNG3|D3DNG3_HUMAN	D3DNG3_HUMAN	D3DNG3	PLS1	plastin 1	Cytoplasm	other		5	3	4.44423	4.4365	4.1601	3.98599	3.97469	5.05387	4.84636	4.05335	4.71281	4.22176	4.4365	3.83879	4.70709	4.6218	4.16564	4.77881	4.86221	5.45454	5.56964	4.04806	5.27819	3.48671	0.856617	0.440356	-0.216785	-0.0441429	0.832018	0	0.915245	0.291196	0.376728	0.384009	-1.09182	-0.335339	0.294733	0.384009
2::tr|D3DNJ9|D3DNJ9_HUMAN	D3DNJ9_HUMAN	D3DNJ9	MME	membrane metallo-endopeptidase	Plasma Membrane	peptidase		4	3	4.25639	4.83894	4.6315	4.75466	4.50156	4.34457	3.96249	4.03934	4.59589	4.88159	5.16591	4.79338	4.99513	4.37127	4.16885	5.11361	4.29045	4.44423	4.73743	3.728	4.82979	4.47345	0.797004	0.46518	1.18703	0.221714	0.258185	0.291817	0.0159904	0.003125	0.987485	-0.0427199	1.02873	0.218589	0.322366	-0.334537
2::tr|D3DNU8|D3DNU8_HUMAN	D3DNU8_HUMAN	D3DNU8	KNG1	kininogen 1	Extracellular Space	other		4	4	4.73576	5.04524	4.59185	5.23093	4.95381	5.18323	5.04682	5.27819	4.54793	5.01291	5.21582	4.85221	5.01485	4.55236	5.01291	5.01485	4.85221	5.43709	5.52841	4.94531	5.41192	5.61517	2.63086	0.0980401	-0.318201	-0.0448571	0.755802	-0.0323367	1.83667	0.257411	0.0892225	0.16814	-1.97044	-0.302268	0.0704654	0.200477
2::tr|D3DNV6|D3DNV6_HUMAN	D3DNV6_HUMAN	D3DNV6	LPP	LIM domain containing preferred translocation partner in lipoma	Nucleus	other		4	3	3.99919	2.36173	4.15726	3.58538	3.57122	3.77094	3.71611	4.08259	3.82558	3.87304	2.21018	2.00702	2.34871	3.8449	2.2694	3.2698	0	3.449	2.02952	3.17033	3.7452	4.86764	0.900702	0.42294	-1.02352	-0.424	0.326254	0.109471	-1.26927	-0.744304	0.226598	-0.496041	0.501407	0.320304	0.624468	-0.605511
2::tr|D3DNW6|D3DNW6_HUMAN	D3DNW6_HUMAN	D3DNW6	APOD	apolipoprotein D	Extracellular Space	transporter		4	4	5.24976	5.1762	5.20042	5.19573	4.96365	4.67823	5.06658	4.86956	4.7959	5.05704	5.00029	4.93128	4.68171	4.86041	4.79338	4.25341	4.39987	4.37899	3.99919	4.32144	4.97588	4.67185	13.0704	0.000269005	-2.1323	-0.190714	0.0543322	-0.306646	-4.30903	-0.601732	0.000848945	-0.786772	3.20087	0.411018	0.00695594	-0.480126
2::tr|D3DNW7|D3DNW7_HUMAN	D3DNW7_HUMAN	D3DNW7	ANXA5	annexin A5	Plasma Membrane	other		9	9	5.29327	4.87777	4.56264	5.3867	5.3017	5.12003	4.57349	5.98119	5.06429	4.95788	4.39987	4.24054	4.39479	4.07297	4.51152	4.62368	5.54891	4.56078	4.31166	5.36453	4.44648	4.61729	0.729468	0.495188	-1.014	-0.286286	0.330593	-0.720164	-1.27358	-0.268321	0.225114	-0.531	-0.0622087	-0.0179643	0.951343	0.189164
2::tr|D3DP05|D3DP05_HUMAN	D3DP05_HUMAN	D3DP05	RPS3A	ribosomal protein S3A	Cytoplasm	other		5	5	4.50961	3.95419	4.16564	3.81059	3.656	4.08418	4.00708	3.81837	4.20176	4.34009	3.9294	4.55519	4.29045	4.30927	4.80765	4.02299	4.72444	4.59589	4.73879	4.77276	4.26934	4.57076	7.80946	0.0033472	1.2749	0.179286	0.226477	0.283376	3.76045	0.536018	0.00237969	0.653084	-2.5841	-0.356732	0.0226795	0.369708
2::tr|D3DP14|D3DP14_HUMAN	D3DP14_HUMAN	D3DP14	FGA	fibrinogen alpha chain	Extracellular Space	other		17	17	5.24473	5.09631	4.81961	5.36453	5.08509	4.95209	5.30688	5.40888	5.27012	5.36995	5.10706	5.75095	5.34754	5.25823	5.70408	5.06995	5.40216	5.58112	5.37748	5.65504	5.63994	5.89136	6.74344	0.00612258	2.22222	0.234714	0.0462534	0.251229	3.53281	0.415714	0.00367548	0.514222	-1.52964	-0.181	0.150069	0.262993
2::tr|D3DP47|D3DP47_HUMAN	D3DP47_HUMAN	D3DP47	AGA	aspartylglucosaminidase	Cytoplasm	enzyme		1	1	3.75553	2.36173	2.29829	2.30311	2.25621	2.20914	2.17498	2.11205	3.75132	2.31138	2.21018	2.00702	2.34871	2.18617	3.55628	4.16885	3.55628	2.11205	2.02952	2.29537	3.77899	3.73317	2.61332	0.0993971	-0.198564	-0.0618571	0.845928	-0.0881097	1.7632	0.673893	0.101341	1.25799	-1.89462	-0.73575	0.0806019	1.3461
2::tr|D3DPF4|D3DPF4_HUMAN	D3DPF4_HUMAN	D3DPF4	HNRNPA3	heterogeneous nuclear ribonucleoprotein A3	Nucleus	other		5	3	4.9702	4.70043	4.93894	4.94184	4.73415	4.81409	4.96773	4.94881	4.59445	5.20042	4.81409	5.16591	5.02883	4.91292	4.29608	5.23853	4.73879	4.90684	4.90684	4.67185	5.03324	5.21381	0.293778	0.748767	0.946744	0.0854286	0.362445	0.0098715	0.0737225	0.00916071	0.942353	-0.0321006	0.550565	0.0762679	0.591268	-0.0419721
2::tr|D3DPI4|D3DPI4_HUMAN	D3DPI4_HUMAN	D3DPI4	HIBCH	3-hydroxyisobutyryl-CoA hydrolase	Cytoplasm	enzyme		6	6	3.81631	3.60843	3.62379	3.94098	4.00406	4.06635	3.30256	3.71961	3.449	4.46535	4.88159	3.8983	3.3239	3.656	3.58538	4.0169	4.70709	4.02119	3.72586	4.61729	3.67101	4.06441	0.807485	0.460705	0.623441	0.147429	0.544663	-0.0966992	1.54132	0.285	0.147221	0.202734	-0.541765	-0.137571	0.597144	0.299433
2::tr|D3DPK5|D3DPK5_HUMAN	D3DPK5_HUMAN	D3DPK5	SH3BGRL3	SH3 domain binding glutamic acid-rich protein like 3	Nucleus	other		4	4	5.44054	4.83238	4.85799	5.42891	5.54272	5.25823	5.31609	5.3543	5.33314	5.09277	5.47168	5.04349	4.41164	5.47168	5.77943	5.85556	5.50697	5.17017	5.00602	4.84476	5.46366	5.24976	0.603811	0.556884	-0.400413	-0.0711429	0.695889	0.0170554	0.712177	0.120054	0.48894	0.040621	-1.01205	-0.191196	0.329979	0.0235656
2::tr|D3DPS0|D3DPS0_HUMAN	D3DPS0_HUMAN	D3DPS0	PSMB2	proteasome (prosome, macropain) subunit, beta type, 2	Cytoplasm	peptidase		6	6	4.70709	4.35727	4.4365	4.99791	4.93128	4.51152	4.64822	4.46293	4.61729	4.47345	5.16236	4.75091	4.77276	5.00814	5.02084	5.34294	4.78434	5.20577	5.08509	4.75091	5.04349	5.01485	5.30776	0.0147477	0.695405	0.094	0.500047	0.10269	3.30942	0.375429	0.00564448	0.383944	-2.36989	-0.281429	0.0339431	0.281254
2::tr|D3DPU2|D3DPU2_HUMAN	D3DPU2_HUMAN	D3DPU2	CAP1	CAP, adenylate cyclase-associated protein 1 (yeast)	Plasma Membrane	other		24	24	5.89659	6.01575	6.30158	5.42668	5.12003	6.04667	5.89659	5.47899	5.39165	5.42246	6.38488	6.02213	6.11475	5.53439	5.98934	6.19154	6.03227	6.12861	6.09405	5.98934	5.89136	6.04667	1.62105	0.223867	-0.237097	-0.051	0.816581	-0.362202	1.57306	0.230232	0.139718	0.142885	-1.93415	-0.281232	0.0751631	0.505087
2::tr|D3DQ04|D3DQ04_HUMAN	D3DQ04_HUMAN	D3DQ04	AKR1A1	aldo-keto reductase family 1, member A1 (aldehyde reductase)	Cytoplasm	enzyme		8	7	4.50575	4.70709	5.32965	5.55877	5.24473	5.03489	5.43307	5.45454	5.20577	5.26447	5.18323	5.3017	5.44054	5.22924	5.09995	4.93384	5.04349	5.4862	5.46366	4.74121	5.54272	5.3543	0.684606	0.516302	1.18436	0.180714	0.259197	0.0197393	0.51925	0.0916964	0.612312	-0.0176128	0.751419	0.0890179	0.465787	-0.0373522
2::tr|D3DQ76|D3DQ76_HUMAN	D3DQ76_HUMAN	D3DQ76	CRYZ	crystallin, zeta (quinone reductase)	Cytoplasm	enzyme		5	4	2.37662	2.36173	4.72789	2.30311	4.33502	4.02637	4.30832	3.92409	2.48104	4.642	4.72205	4.1361	4.06635	3.66752	3.60173	5.01771	4.88159	4.73576	4.47794	4.00556	4.80036	4.72444	3.19252	0.0637777	0.914973	0.457143	0.378225	0.0399855	2.44436	1.03946	0.0295244	0.703729	-1.81162	-0.582321	0.0931999	0.663743
2::tr|D3DQC9|D3DQC9_HUMAN	D3DQC9_HUMAN	D3DQC9	UBE2D2	ubiquitin-conjugating enzyme E2D 2	Cytoplasm	enzyme		1	1	2.37662	2.36173	2.29829	2.30311	2.25621	2.20914	2.17498	2.11205	2.48104	2.31138	2.21018	2.00702	2.34871	2.18617	2.2694	1.37053	0	4.365	4.19228	2.29537	1.12399	-1.87646	0.471797	0.630996	-0.701244	-0.0462857	0.496525	-0.0881097	-0.717428	-0.565357	0.485802	-0.478322	0.65743	0.519071	0.522375	-0.390212
2::tr|D3DQE7|D3DQE7_HUMAN	D3DQE7_HUMAN	D3DQE7	GNPDA1	glucosamine-6-phosphate deaminase 1	Cytoplasm	enzyme		2	1	2.37662	2.36173	2.29829	2.30311	2.25621	2.20914	2.17498	3.4021	2.48104	2.31138	3.66196	4.78239	2.34871	2.18617	4.07464	3.52394	4.17467	2.11205	4.22931	4.15151	1.12399	-1.87646	0.475722	0.628641	2.02531	0.741857	0.065668	0.182752	0.493045	0.406518	0.630204	1.501	0.376208	0.335339	0.71283	1.31825
2::tr|D3DQG5|D3DQG5_HUMAN	D3DQG5_HUMAN	D3DQG5	RPS14	ribosomal protein S14	Cytoplasm	translation regulator		1	1	2.37662	2.36173	2.29829	3.50412	3.45478	2.20914	2.17498	3.5363	2.48104	3.77899	3.3702	3.78274	3.47626	3.8983	2.2694	3.56861	3.83035	3.28169	2.02952	2.29537	4.06441	3.95024	2.94678	0.0767952	2.96497	0.849	0.011811	1.17457	1.41323	0.535411	0.181083	1.06343	0.873135	0.313589	0.398431	-0.111144
2::tr|D3DQH4|D3DQH4_HUMAN	D3DQH4_HUMAN	D3DQH4	ANXA6	annexin A6	Plasma Membrane	other		7	6	3.95689	4.45311	4.85499	5.12758	5.16591	4.74506	4.42697	5.36453	3.96891	4.72789	4.03934	3.78522	4.31166	4.43378	5.38062	4.49771	4.74121	4.29278	4.23854	4.52471	4.35727	4.95209	0.884724	0.429163	-1.15154	-0.299857	0.271938	-0.4334	-0.249426	-0.0526071	0.806929	-0.233849	-1.03177	-0.24725	0.320993	0.199551
2::tr|D3DQL6|D3DQL6_HUMAN	D3DQL6_HUMAN	D3DQL6	NPM1	nucleophosmin (nucleolar phosphoprotein B23, numatrin)	Nucleus	transcription regulator		4	4	4.61999	3.67824	4.6495	5.07845	5.00602	4.89202	5.02589	4.97588	5.49737	4.84841	4.92174	4.97216	5.89136	4.94531	4.37127	5.9715	5.43307	5.26447	5.85556	5.18323	5.55269	5.4493	4.11747	0.0326932	1.87363	0.443143	0.0855317	0.0801389	2.67564	0.678125	0.0190584	0.549166	-1.01498	-0.234982	0.328635	0.469028
2::tr|D3DQU2|D3DQU2_HUMAN	D3DQU2_HUMAN	D3DQU2	TPP1	tripeptidyl peptidase I	Cytoplasm	peptidase		2	2	5.84273	6.09405	5.89659	5.86285	5.75095	5.99551	5.63994	5.84872	5.09995	5.62245	5.77943	4.22931	5.57418	5.36453	5.11189	5.88683	5.44054	5.59257	5.79184	3.98141	5.86285	5.61025	2.22185	0.135804	-2.32838	-0.509429	0.0381826	-0.288678	-1.87284	-0.459268	0.0837496	-0.261445	-0.161881	-0.0501607	0.873888	0.0272331
2::tr|D3DQY3|D3DQY3_HUMAN	D3DQY3_HUMAN	D3DQY3	LDHA	lactate dehydrogenase A	Cytoplasm	enzyme		13	10	5.47899	5.26447	5.4679	5.44054	5.31609	5.09995	5.2096	5.27012	5.5254	5.2423	5.23093	5.59257	5.60205	5.4055	4.96773	4.56078	5.62245	5.21948	5.18706	5.42246	5.4597	5.4862	0.910881	0.419028	1.01654	0.0842857	0.329429	0.0894108	-0.605659	-0.0848036	0.555169	0.00488121	1.18409	0.169089	0.257577	-0.0845296
2::tr|D3DR06|D3DR06_HUMAN	D3DR06_HUMAN	D3DR06	CAPRIN1	cell cycle associated protein 1	Plasma Membrane	other		2	2	4.28758	2.36173	3.83879	4.41164	4.32144	4.18293	3.34212	4.3476	3.97837	3.97469	2.21018	3.23777	2.34871	4.52165	2.2694	4.27615	3.00034	3.75929	4.00406	3.51535	3.75929	4.32144	0.270629	0.765791	-0.672279	-0.303857	0.514143	-0.208236	-0.562894	-0.208125	0.583085	-0.423638	-0.227404	-0.0957321	0.823647	-0.215401
2::tr|D3DR12|D3DR12_HUMAN	D3DR12_HUMAN	D3DR12	CD44	CD44 molecule (Indian blood group)	Plasma Membrane	enzyme		2	2	4.68171	4.68915	4.69152	4.3624	4.21476	4.68171	4.54484	4.30927	4.86041	4.65107	4.6537	4.12086	4.64822	4.25861	4.61088	5.02084	4.34292	4.11812	4.20573	5.04349	4.48883	4.05734	0.100189	0.905141	-0.416553	-0.0521429	0.684359	-0.0334888	-0.413542	-0.0664286	0.68595	-0.265839	0.0821787	0.0142857	0.935756	-0.23235
2::tr|D3DRC9|D3DRC9_HUMAN	D3DRC9_HUMAN	D3DRC9	PRDX3	peroxiredoxin 3	Cytoplasm	enzyme		2	2	3.48503	3.64169	3.93917	4.56078	4.46293	4.86549	4.97216	4.62716	4.06806	4.04998	4.00954	3.83202	4.18293	4.11497	4.84636	4.99054	4.74847	3.84711	4.15151	3.95689	4.54484	4.11497	0.701611	0.508184	-0.616059	-0.148857	0.549363	-0.394868	0.470018	0.124839	0.646129	-0.11475	-1.46303	-0.273696	0.167213	0.280118
2::tr|D3DRE9|D3DRE9_HUMAN	D3DRE9_HUMAN	D3DRE9	BUB3	BUB3 mitotic checkpoint protein	Nucleus	other		2	2	2.37662	2.36173	2.29829	2.30311	2.25621	2.20914	2.17498	3.656	3.43547	2.31138	2.21018	2.00702	2.34871	3.94256	3.17033	2.74192	0	2.11205	3.83202	3.94453	3.42582	3.93415	0.968332	0.397684	1.84724	0.561571	0.089504	0.0504252	1.20796	0.612268	0.24858	0.999789	-0.0875242	-0.0506964	0.931589	0.949363
2::tr|D3DRK7|D3DRK7_HUMAN	D3DRK7_HUMAN	D3DRK7	ACO1	aconitase 1, soluble	Cytoplasm	enzyme		5	5	4.07297	3.5813	4.19228	4.28097	4.05734	3.07547	4.06806	4.11812	4.61207	4.1361	3.63828	3.36652	2.34871	4.60716	2.2694	3.93917	4.48051	3.81631	3.90556	2.29537	4.73576	4.34457	0.106009	0.899944	-0.208444	-0.0714286	0.838378	0.0500564	-0.464562	-0.180482	0.649929	-0.145697	0.239458	0.109054	0.814484	-0.195753
2::tr|D3DRP5|D3DRP5_HUMAN	D3DRP5_HUMAN	D3DRP5	GLIPR2	GLI pathogenesis-related 2	Cytoplasm	other		1	1	2.37662	4.66462	4.22176	2.30311	2.25621	3.5363	3.7893	2.11205	2.48104	2.31138	2.21018	3.50412	4.30927	2.18617	2.2694	1.37053	3.78522	3.50412	4.05734	2.29537	1.12399	3.61261	0.750326	0.485698	-1.16844	-0.576429	0.265319	-1.22491	-0.996934	-0.554607	0.336992	-0.636555	-0.0415992	-0.0218214	0.96745	0.588359
2::tr|D3DRU0|D3DRU0_HUMAN	D3DRU0_HUMAN	D3DRU0	PTER	phosphotriesterase related	unknown	enzyme		1	1	3.48671	3.38504	3.27539	3.35465	3.43168	3.63537	2.17498	3.67101	4.14263	3.56861	3.71611	2.00702	2.34871	3.66505	3.68302	3.66505	3.37894	2.11205	2.02952	3.78522	3.77529	3.53912	0.0154422	0.984689	0.152273	0.0537143	0.881502	0.280014	-0.00957579	-0.00314286	0.992505	0.217049	0.143604	0.0568571	0.888016	-0.0629649
2::tr|D3DRU3|D3DRU3_HUMAN	D3DRU3_HUMAN	D3DRU3	RSU1	Ras suppressor protein 1	Cytoplasm	other		3	2	4.39479	3.66752	3.60843	3.92409	4.25341	3.8983	3.63828	4.29823	4.08259	3.9168	2.21018	3.97837	4.14651	4.31166	3.82558	3.0628	2.41539	4.0169	4.50575	3.89272	2.18617	3.09011	1.46938	0.255061	-0.207299	-0.0627143	0.839253	0.18429	-1.63365	-0.5375	0.126305	-0.440463	1.17354	0.474786	0.261634	-0.624753
2::tr|D3DRU4|D3DRU4_HUMAN	D3DRU4_HUMAN	D3DRU4	VIM	vimentin	Cytoplasm	other		25	21	5.99551	6.19154	5.88242	5.95227	5.83735	5.71983	6.15068	6.11475	5.62898	5.88683	5.84872	6.04667	5.98119	6.00239	5.47899	5.65504	5.47168	6.2243	6.01575	6.2243	6.35483	6.54425	0.102676	0.902917	-0.357184	-0.0314286	0.727157	0.028915	0.207105	0.0346964	0.839137	0.167754	-0.397006	-0.066125	0.697804	0.138839
2::tr|D3DRX9|D3DRX9_HUMAN	D3DRX9_HUMAN	D3DRX9	ITGB1	integrin, beta 1 (fibronectin receptor, beta polypeptide, antigen CD29 includes MDF2, MSK12)	Plasma Membrane	transmembrane receptor		1	1	2.37662	2.36173	2.29829	2.30311	3.18494	3.12708	3.02366	2.11205	2.48104	2.31138	3.33283	2.83325	2.34871	2.18617	3.99239	1.37053	4.03656	2.11205	2.02952	4.3624	3.02112	2.1533	0.445875	0.646794	-0.673985	-0.153	0.513095	-0.0279086	0.478409	0.21675	0.640305	0.210591	-0.813741	-0.36975	0.430447	0.238499
2::tr|D3DS00|D3DS00_HUMAN	D3DS00_HUMAN	D3DS00	PNP	purine nucleoside phosphorylase	Nucleus	enzyme		9	8	5.30431	5.51654	5.4597	5.27245	5.28214	5.3543	5.45454	5.16085	4.76275	5.11189	5.6614	5.2096	5.40216	5.40216	5.07845	5.55269	5.55877	5.46366	5.4597	5.21948	5.47168	5.18706	1.00658	0.384143	-1.17643	-0.133286	0.262235	-0.144693	-0.0475245	-0.00371429	0.962818	0.107382	-1.06483	-0.129571	0.306333	0.252074
2::tr|D3DS06|D3DS06_HUMAN	D3DS06_HUMAN	D3DS06	RNASE1	ribonuclease, RNase A family, 1 (pancreatic)	Extracellular Space	enzyme		4	4	4.12811	4.39259	3.98599	4.57076	4.82601	4.27325	4.01311	3.84711	3.86886	4.29045	4.67652	4.34292	4.16425	4.02299	4.44423	4.84251	4.06441	4.15726	3.94098	4.39479	4.75091	4.84841	1.1816	0.328344	-0.867668	-0.139571	0.402594	-0.109003	0.676115	0.117518	0.510818	0.146256	-1.50553	-0.257089	0.156094	0.255259
2::tr|D3DS13|D3DS13_HUMAN	D3DS13_HUMAN	D3DS13	RNASE7	ribonuclease, RNase A family, 7	Extracellular Space	enzyme		4	4	3.95419	3.98458	4.45746	4.47033	4.12086	3.86311	4.4365	4.32617	4.42969	3.84217	3.83035	4.4206	4.26562	4.5682	5.01771	3.53041	3.28169	4.07135	3.9168	4.78036	3.49956	3.00034	1.16504	0.33322	0.381059	0.0567143	0.70982	0.205315	-1.03778	-0.296464	0.318291	-0.397254	1.22225	0.353179	0.243314	-0.602568
2::tr|D3DS43|D3DS43_HUMAN	D3DS43_HUMAN	D3DS43	PSMB5	proteasome (prosome, macropain) subunit, beta type, 5	Cytoplasm	peptidase		4	4	3.79787	4.19512	4.40547	4.45311	4.66462	4.32301	3.94652	4.16425	4.32301	4.27325	4.15421	4.04622	3.86886	4.26562	3.72169	4.57076	4.00708	4.53839	4.31547	4.0169	4.44808	4.38336	0.315297	0.733316	-0.770184	-0.0987143	0.456086	-0.158759	-0.0321677	-0.00501786	0.974827	0.0264074	-0.735588	-0.0936964	0.475044	0.185166
2::tr|D3DSE4|D3DSE4_HUMAN	D3DSE4_HUMAN	D3DSE4	SOD1	superoxide dismutase 1, soluble	Cytoplasm	enzyme		11	11	6.63253	6.56688	6.52797	6.13618	6.3948	6.17674	6.16888	6.16888	6.48527	6.27916	6.16888	6.13618	5.8228	6.04667	6.20854	6.42576	6.26465	5.5254	5.26788	5.85556	5.88242	5.67074	5.21898	0.0156148	-1.93545	-0.213857	0.07685	-0.22592	-2.8885	-0.484393	0.0126849	-0.52581	1.62465	0.270536	0.128224	-0.29989
2::tr|D3DSM4|D3DSM4_HUMAN	D3DSM4_HUMAN	D3DSM4	COL18A1	collagen, type XVIII, alpha 1	Extracellular Space	other		1	1	2.37662	2.36173	2.29829	2.30311	2.25621	2.20914	2.17498	2.11205	2.48104	2.31138	2.21018	3.44769	2.34871	2.18617	2.2694	3.77651	3.24318	2.11205	2.02952	2.29537	3.01852	3.05854	1.7486	0.200881	0.906585	0.159571	0.38247	0.0130951	1.824	0.442643	0.0912148	0.358656	-0.974841	-0.283071	0.347431	0.34556
2::tr|D3DSQ1|D3DSQ1_HUMAN	D3DSQ1_HUMAN	D3DSQ1	ASAH1	N-acylsphingosine amidohydrolase (acid ceramidase) 1	Cytoplasm	enzyme		2	2	4.43273	3.75132	3.92609	2.30311	4.18293	4.03205	4.12679	4.03656	3.86557	3.90556	4.1361	2.00702	4.21987	3.2191	2.2694	4.02389	4.15421	5.01771	4.81961	3.33283	3.03732	3.42582	0.104682	0.901126	-0.489015	-0.194857	0.633647	-0.126491	-0.144542	-0.0620179	0.887289	-0.30719	-0.297517	-0.132839	0.770773	-0.1807
2::tr|D3DSS7|D3DSS7_HUMAN	D3DSS7_HUMAN	D3DSS7	DPYSL2	dihydropyrimidinase-like 2	Cytoplasm	enzyme		9	8	4.77658	4.28097	4.3757	4.66462	4.78036	4.9554	4.88484	4.04622	4.83238	4.70043	4.84476	4.1728	4.32144	4.82979	4.61729	4.70043	4.9554	4.34292	5.04524	5.07845	5.05035	5.31609	2.53542	0.10568	-0.856781	-0.138857	0.408351	-0.0761503	1.44088	0.213857	0.173269	0.223741	-2.08045	-0.352714	0.0578263	0.299891
2::tr|D3DT76|D3DT76_HUMAN	D3DT76_HUMAN	D3DT76	AMY2B	amylase, alpha 2B (pancreatic)	Extracellular Space	enzyme		36	1	4.10493	3.24651	3.61541	4.21987	3.39072	5.02354	4.18293	3.70786	3.7893	2.31138	3.38504	3.77529	3.76705	3.62379	4.19228	6.13618	5.4679	4.29608	4.65107	5.4679	4.20176	3.2394	5.46957	0.013301	-1.59914	-0.489429	0.135772	-0.397066	1.78607	0.737214	0.097421	0.368645	-3.0675	-1.22664	0.00899194	0.765711
2::tr|D3DTA9|D3DTA9_HUMAN	D3DTA9_HUMAN	D3DTA9	BPNT1	3'(2'), 5'-bisphosphate nucleotidase 1	Nucleus	phosphatase		3	3	3.35761	4.6978	2.29829	3.95291	3.80478	4.38336	4.16564	3.35119	4.1728	3.83035	4.20381	4.3624	3.84217	4.03205	4.00708	3.22535	4.60716	3.81059	3.82558	3.87049	3.97469	3.09361	0.207736	0.814242	0.498534	0.161857	0.62712	0.0791327	-0.0206691	-0.00683929	0.983824	-0.104883	0.786633	0.168696	0.4456	-0.184016
2::tr|D3DTC7|D3DTC7_HUMAN	D3DTC7_HUMAN	D3DTC7	CMBL	carboxymethylenebutenolidase homolog (Pseudomonas)	unknown	enzyme		3	3	5.3543	4.9702	4.06806	3.77529	4.25639	4.49771	5.00602	4.93894	5.26447	4.68599	3.36652	3.67661	3.50967	5.63994	4.7182	3.65238	4.61207	3.77529	3.77094	4.00406	4.39109	3.92609	0.981894	0.392823	-0.295785	-0.120571	0.77245	0.188285	-1.7899	-0.454875	0.0967778	-0.53263	0.934623	0.334304	0.36702	-0.720915
2::tr|D3DTH5|D3DTH5_HUMAN	D3DTH5_HUMAN	D3DTH5	YWHAE	tyrosine 3-monooxygenase/tryptophan 5-monooxygenase activation protein, epsilon polypeptide	Cytoplasm	other		16	14	5.54272	5.09995	5.53877	5.58112	5.75843	5.79184	6.12861	5.69895	5.50697	5.79184	5.99551	5.95932	5.87767	5.89136	5.2096	5.23093	5.88683	5.92584	5.87767	5.8228	5.87767	6.01575	0.752364	0.484781	1.35695	0.182857	0.199773	0.296548	0.588293	0.0965536	0.566416	0.296548	0.637759	0.0863036	0.534703	0
2::tr|D3DTH6|D3DTH6_HUMAN	D3DTH6_HUMAN	D3DTH6	CRK	v-crk sarcoma virus CT10 oncogene homolog (avian)	Cytoplasm	other		1	1	3.83035	3.83035	4.65909	3.64356	4.04998	3.75553	4.23854	4.41164	4.18293	4.08418	4.07464	4.20573	2.34871	4.16885	2.2694	4.04622	3.90329	3.45151	2.02952	2.29537	3.79981	3.97837	2.97659	0.0750692	-0.254691	-0.0757143	0.803274	0.338502	-2.21194	-0.779518	0.0454885	-0.204686	1.70565	0.703804	0.111835	-0.543188
2::tr|D3DTP9|D3DTP9_HUMAN	D3DTP9_HUMAN	D3DTP9	EIF4A1	eukaryotic translation initiation factor 4A1	Cytoplasm	translation regulator		2	1	4.42697	3.49956	3.89173	3.75553	3.66505	3.54284	3.29946	3.52169	3.84711	3.46173	4.19512	4.63981	4.20176	3.54284	4.60331	3.89623	3.9891	3.34571	3.26814	4.408	4.19512	4.00954	0.624619	0.546106	0.874522	0.189857	0.398999	0.182063	1.08957	0.238375	0.295686	0.33427	-0.204886	-0.0485179	0.840835	0.152207
2::tr|D3DTZ3|D3DTZ3_HUMAN	D3DTZ3_HUMAN	D3DTZ3	SRSF1	serine/arginine-rich splicing factor 1	Nucleus	other		3	3	4.57349	4.23578	4.77086	4.88484	4.62368	4.28758	4.34292	4.73415	3.91478	4.21987	4.34457	4.4365	5.19573	4.33831	4.72205	3.97189	3.95419	4.94184	4.6978	4.80036	3.82917	4.23854	0.241604	0.787744	-0.42325	-0.0765714	0.6796	-0.228916	-0.720109	-0.136929	0.484205	-0.105316	0.272561	0.0603571	0.789472	0.1236
2::tr|D3DU00|D3DU00_HUMAN	D3DU00_HUMAN	D3DU00	CLTC	clathrin, heavy chain (Hc)	Plasma Membrane	other		23	21	5.24786	5.36995	5.29791	5.20042	4.87204	5.26447	5.20577	5.21381	5.30688	5.16591	5.01485	5.39791	5.30688	5.16236	4.93384	4.91896	5.61025	5.0718	5.04009	5.28977	5.61517	5.4055	0.0324545	0.96812	0.20674	0.0158571	0.839679	-0.0340585	0.223834	0.0273393	0.826366	-0.0670753	-0.0979415	-0.0114821	0.923473	-0.0330168
2::tr|D3DU82|D3DU82_HUMAN	D3DU82_HUMAN	D3DU82	RPS2	ribosomal protein S2	Cytoplasm	other		3	3	3.73908	3.47818	3.72169	3.60173	3.62931	2.20914	3.08627	3.22802	3.68302	3.79981	3.56861	4.03934	3.68302	3.39699	3.90556	3.85096	4.36734	3.57122	3.39072	3.90021	3.53041	3.75774	2.33398	0.12406	1.19625	0.276286	0.2547	0.0812949	1.92059	0.432107	0.0769895	0.202619	-1.05481	-0.155821	0.310723	0.121324
2::tr|D3DUL9|D3DUL9_HUMAN	D3DUL9_HUMAN	D3DUL9	COTL1	coactosin-like 1 (Dictyostelium)	Cytoplasm	other		9	8	5.04349	5.11189	4.91055	4.97216	5.23853	5.59257	5.02883	5.41758	5.20042	5.41758	4.90479	5.67699	5.53439	5.41192	5.49737	4.408	5.21948	5.22924	5.14961	5.47899	5.18706	5.36073	1.34458	0.284349	1.85601	0.237857	0.0881654	0.374087	0.409943	0.0628214	0.688523	0.180866	1.11546	0.175036	0.284847	-0.19322
2::tr|D3DUQ9|D3DUQ9_HUMAN	D3DUQ9_HUMAN	D3DUQ9	CD9	CD9 molecule	Plasma Membrane	other		2	2	3.69952	4.57076	4.51552	4.3309	4.43957	4.59445	3.90021	4.54104	4.21656	3.88964	4.4206	3.91478	3.74292	4.67185	3.75553	4.00556	4.94184	4.28372	3.43168	4.45746	4.23104	4.20381	0.20896	0.813267	-0.490181	-0.0932857	0.632846	-0.223013	-0.608557	-0.129143	0.553303	-0.22215	0.167912	0.0358571	0.869237	0.000862728
2::tr|D3DUS9|D3DUS9_HUMAN	D3DUS9_HUMAN	D3DUS9	TPI1	triosephosphate isomerase 1	Cytoplasm	enzyme		26	26	6.81558	6.20854	7.10128	6.94317	7.04828	6.99718	7.04828	7.04828	6.9196	6.94317	6.99718	6.87281	7.04828	6.87281	6.99718	7.42377	7.04828	6.87281	6.94317	6.99718	6.87281	6.84664	0.608203	0.55459	0.639524	0.0771429	0.534501	-0.0540068	0.923882	0.119964	0.372379	-0.0270034	-0.569026	-0.0428214	0.579037	0.0270034
2::tr|D3DUV3|D3DUV3_HUMAN	D3DUV3_HUMAN	D3DUV3	A2ML1	alpha-2-macroglobulin-like 1	Cytoplasm	other		7	5	4.39987	4.22176	4.13378	4.20176	3.93217	3.96891	3.78274	3.88073	4.41405	4.30832	3.81059	3.79108	3.75929	4.23854	4.09275	3.64169	3.2394	4.66955	4.22681	4.39109	3.89623	3.44769	0.297038	0.746404	-0.475379	-0.0627143	0.643053	-0.253056	-0.707402	-0.140964	0.491804	-0.139286	0.373127	0.07825	0.715067	0.113769
2::tr|D3DUX1|D3DUX1_HUMAN	D3DUX1_HUMAN	D3DUX1	SERPINA7	serpin peptidase inhibitor, clade A (alpha-1 antiproteinase, antitrypsin), member 7	Extracellular Space	transporter		2	2	3.42849	3.31762	3.21553	3.48503	3.29522	3.33715	3.03732	3.25459	2.48104	2.31138	4.71281	3.99239	2.34871	3.18494	3.20479	3.49956	3.3166	3.52169	3.8983	2.29537	3.97837	4.48051	0.537805	0.592661	-0.341009	-0.118571	0.738993	-0.132683	0.887009	0.222214	0.391189	0.193001	-0.846453	-0.340786	0.412611	0.325684
2::tr|D3DV05|D3DV05_HUMAN	D3DV05_HUMAN	D3DV05	CTSS	cathepsin S	Cytoplasm	peptidase		6	6	5.25823	5.11361	5.11361	5.30431	5.33747	5.02589	4.78853	4.9702	4.97216	5.07845	5.49315	4.61207	4.49771	5.26447	5.16591	5.58112	5.20577	4.88484	5.11361	4.27615	5.06658	5.08195	0.403436	0.673609	-1.00839	-0.150714	0.333168	-0.141451	-0.563602	-0.0874464	0.582617	-0.0158282	-0.340802	-0.0632679	0.738697	0.125623
2::tr|D3DV26|D3DV26_HUMAN	D3DV26_HUMAN	D3DV26	S100A10	S100 calcium binding protein A10	Cytoplasm	other		1	1	4.20381	4.3978	4.42697	4.34457	4.34457	4.49251	4.44648	4.21656	4.76065	4.42969	4.17619	4.04063	3.73908	4.35727	4.29823	3.88073	4.14982	4.07297	3.98599	4.39259	3.71042	3.78274	4.03878	0.0345438	-1.06037	-0.133857	0.309855	-0.181242	-3.54724	-0.345464	0.00357529	-0.368326	1.45719	0.211607	0.168794	-0.187084
2::tr|D3DV33|D3DV33_HUMAN	D3DV33_HUMAN	D3DV33	SPRR2D	small proline-rich protein 2D	Cytoplasm	other		4	2	2.37662	3.69034	3.95291	3.71611	3.94256	4.22681	4.27325	2.87662	2.48104	3.95291	3.95291	4.3529	3.68518	2.18617	4.37899	3.94453	3.02366	4.87777	4.66955	3.80478	4.68171	3.20479	1.81809	0.189465	-0.966283	-0.384429	0.352974	-0.257385	0.958574	0.333643	0.355263	0.2192	-1.81579	-0.718071	0.092527	0.476585
2::tr|D3DV36|D3DV36_HUMAN	D3DV36_HUMAN	D3DV36	S100A9	S100 calcium binding protein A9	Cytoplasm	other		5	5	6.03227	5.80578	5.9304	5.67699	5.9138	5.5639	5.63218	5.68474	6.12861	5.70408	6.02213	5.5254	5.31037	5.84273	4.74847	5.32965	5.15474	5.82885	5.68987	5.47168	5.65504	5.17322	4.78913	0.0206928	-0.384277	-0.0481429	0.707496	-0.1017	-2.78871	-0.412071	0.0153579	-0.405112	2.17896	0.363929	0.0483275	-0.303412
2::tr|D3DV37|D3DV37_HUMAN	D3DV37_HUMAN	D3DV37	S100A8	S100 calcium binding protein A8	Cytoplasm	other		5	5	5.83735	5.54272	5.75095	5.60205	5.67074	5.24976	5.51654	5.43307	6.01575	5.70896	6.04667	5.95227	5.52841	5.85556	4.67823	5.40888	5.45454	6.26465	5.61517	5.34294	5.64652	5.54272	1.68251	0.212448	1.6846	0.195714	0.117874	0.253514	-0.568078	-0.101482	0.579662	-0.103421	1.59612	0.297196	0.134474	-0.356936
2::tr|D3DV39|D3DV39_HUMAN	D3DV39_HUMAN	D3DV39	S100A6	S100 calcium binding protein A6	Cytoplasm	transporter		2	2	4.74847	4.54104	4.50575	4.69152	4.9016	5.35756	5.25262	4.94184	4.52857	4.83238	5.08195	5.2423	3.74857	4.87204	3.57122	4.43273	5.16591	3.94453	3.80478	3.47626	4.88484	4.93894	2.63159	0.097984	-0.476637	-0.107429	0.642183	0.123564	-2.0804	-0.579643	0.057831	-0.559843	1.54103	0.472214	0.147293	-0.683407
2::tr|D3DV46|D3DV46_HUMAN	D3DV46_HUMAN	D3DV46	S100A4	S100 calcium binding protein A4	Cytoplasm	other		3	3	4.07969	3.97469	3.55628	4.408	4.39605	4.74121	4.67185	4.50575	4.30267	4.23854	3.68302	4.50961	4.53839	4.49771	3.68019	4.30927	4.7182	3.7893	3.86886	4.55814	4.64822	4.48883	0.0701848	0.932462	0.327301	0.0641429	0.749079	0.101656	-0.0168599	-0.00364286	0.986804	0.00300153	0.354219	0.0677857	0.728854	-0.0986545
2::tr|D3DV52|D3DV52_HUMAN	D3DV52_HUMAN	D3DV52	S100A16	S100 calcium binding protein A16	Nucleus	other		5	5	4.3757	4.12086	3.90894	4.43957	4.37899	3.93415	3.76312	4.17467	4.07297	3.50412	4.12679	3.79524	3.45478	3.81631	4.4365	3.54284	3.30256	4.3309	3.94652	3.66505	3.38894	3.17819	2.43332	0.114589	-1.87531	-0.282429	0.085285	-0.304549	-2.01371	-0.407714	0.0652181	-0.516914	0.607978	0.125286	0.553675	-0.212365
2::tr|D3DVC9|D3DVC9_HUMAN	D3DVC9_HUMAN	D3DVC9	HDGF*	hepatoma-derived growth factor	Extracellular Space	growth factor		3	1	2.37662	2.36173	2.29829	2.30311	2.25621	2.20914	2.17498	2.11205	4.58221	2.31138	4.1601	2.00702	3.39699	2.18617	3.24651	2.64692	0	2.11205	2.02952	2.29537	1.12399	-1.87646	3.12619	0.0670326	1.67777	0.682143	0.119224	0.0130951	-1.31959	-0.835482	0.20974	-0.227503	2.0604	1.51763	0.0599609	-0.240598
2::tr|D3DVL0|D3DVL0_HUMAN	D3DVL0_HUMAN	D3DVL0	OGDH	oxoglutarate (alpha-ketoglutarate) dehydrogenase (lipoamide)	Cytoplasm	enzyme		1	1	2.37662	2.36173	2.29829	2.30311	2.25621	3.81837	2.17498	3.74857	2.48104	3.82917	2.98396	3.04713	3.69034	3.34212	4.11812	1.37053	3.33715	2.11205	3.17819	3.46173	1.12399	3.18494	1.92571	0.173175	2.74409	0.790429	0.0177961	1.03901	0.490131	0.223161	0.632209	0.87846	1.28108	0.567268	0.222547	-0.160553
2::tr|D3DVW6|D3DVW6_HUMAN	D3DVW6_HUMAN	D3DVW6	FKBP1A	FK506 binding protein 1A, 12kDa	Cytoplasm	enzyme		3	3	4.54793	4.39605	4.96773	4.86221	4.74121	5.09277	5.23093	5.21948	4.88159	5.06429	4.14982	4.68915	5.11361	5.24786	4.73415	3.78522	4.4206	4.72444	4.92174	4.73879	4.88159	4.51552	1.69811	0.209652	0.408294	0.0752857	0.690249	0.202089	-1.40347	-0.243768	0.183911	-0.132915	1.63829	0.319054	0.125326	-0.335003
2::tr|D3DVX1|D3DVX1_HUMAN	D3DVX1_HUMAN	D3DVX1	TGM3	transglutaminase 3 (E polypeptide, protein-glutamine-gamma-glutamyltransferase)	Cytoplasm	enzyme		10	10	5.13594	5.25262	5.28977	5.09277	5.10706	4.90479	4.7959	4.94531	5.4055	5.10706	5.30688	5.3233	5.25823	4.99513	5.17322	4.36896	4.00954	5.50252	4.99307	5.14961	4.84251	4.12679	2.83245	0.0838309	1.14681	0.108571	0.273811	0.151168	-1.45152	-0.311857	0.170337	-0.189271	1.9578	0.420429	0.0720706	-0.340439
2::tr|D3DW02|D3DW02_HUMAN	D3DW02_HUMAN	D3DW02	PCNA	proliferating cell nuclear antigen	Nucleus	enzyme		8	8	4.46293	5.07414	4.86956	5.17322	5.04682	5.36995	5.01485	4.67823	4.36734	4.91292	4.99054	5.30431	5.28977	5.05704	5.62898	4.97588	5.01771	5.01485	4.79878	5.2096	5.26788	5.50697	1.26407	0.305209	-0.35586	-0.0588571	0.728123	-0.0562753	1.20408	0.176036	0.250025	0.066838	-1.47771	-0.234893	0.163299	0.123113
2::tr|D3DW42|D3DW42_HUMAN	D3DW42_HUMAN	D3DW42	CST3	cystatin C	Extracellular Space	other		3	2	4.83496	5.21381	5.38062	4.81409	4.77658	4.12086	5.05035	4.83238	4.95381	5.0718	4.58721	5.35756	4.57349	4.96773	3.90329	4.89843	4.99307	4.73415	5.10241	5.01291	4.96365	5.06658	0.0780003	0.925259	0.11725	0.0217143	0.908602	0.11885	-0.243923	-0.0503214	0.811098	0.143395	0.404748	0.0720357	0.692243	0.0245445
2::tr|D3DW86|D3DW86_HUMAN	D3DW86_HUMAN	D3DW86	PSMA4	proteasome (prosome, macropain) subunit, alpha type, 4	Cytoplasm	peptidase		9	8	4.95788	5.04682	5.04524	5.00814	4.77276	4.83238	4.53434	4.99791	5.17017	5.06995	5.00814	4.90684	4.86956	5.0912	4.93894	5.47899	4.93894	5.28214	5.30431	5.05035	5.12003	5.11361	4.8472	0.0199107	1.61396	0.131	0.132506	0.0502603	2.74959	0.268089	0.0165507	0.158946	-1.69796	-0.137089	0.113309	0.108686
2::tr|D3DW95|D3DW95_HUMAN	D3DW95_HUMAN	D3DW95	FAH	fumarylacetoacetate hydrolase (fumarylacetoacetase)	Cytoplasm	enzyme		1	1	3.61541	3.61829	3.61103	3.30256	4.54484	3.0837	4.30553	3.12708	3.45151	3.27539	3.61103	2.00702	3.5813	3.04203	3.19539	3.10716	3.43902	3.66752	4.4206	3.90329	3.88666	3.70786	2.80212	0.0858154	-1.98473	-0.569571	0.0705169	-0.340018	-0.245535	-0.06	0.809876	0.0722846	-2.02078	-0.509571	0.0643954	0.412303
2::tr|D3DWH0|D3DWH0_HUMAN	D3DWH0_HUMAN	D3DWH0	RBMX	RNA binding motif protein, X-linked	Nucleus	other		4	4	4.99054	4.85799	5.00602	5.1462	5.0912	5.21135	5.24976	5.37748	5.00602	5.02354	4.99307	4.83894	4.84997	5.20042	4.90479	5.07414	5.06658	4.60331	4.62716	4.26934	5.09995	5.2423	1.79486	0.1932	-0.423877	-0.0377143	0.679154	-0.0851799	-1.62264	-0.218125	0.128657	-0.105516	1.26761	0.180411	0.227172	-0.0203364
2::tr|D3DWJ0|D3DWJ0_HUMAN	D3DWJ0_HUMAN	D3DWJ0	LY6D	lymphocyte antigen 6 complex, locus D	Plasma Membrane	other		2	1	3.43547	3.42582	3.12708	3.39072	3.21553	3.3702	2.98013	2.11205	3.49956	3.27858	3.45478	2.82739	3.53912	3.02761	3.51244	2.63041	1.37341	3.36111	3.67661	3.35761	1.12399	2.42297	1.5825	0.231375	-0.843409	-0.172143	0.415496	-0.0916152	-1.56934	-0.595607	0.140581	-0.376189	1.01946	0.423464	0.326582	-0.284574
2::tr|D3DWM7|D3DWM7_HUMAN	D3DWM7_HUMAN	D3DWM7	GPT	glutamic-pyruvate transaminase (alanine aminotransferase)	Cytoplasm	enzyme		3	3	3.61103	3.2394	3.76525	3.90894	2.25621	3.67661	3.88073	3.87797	3.49735	3.449	4.42473	3.54284	3.69444	3.62931	3.66752	3.46173	4.20573	3.65238	3.13153	2.29537	3.70786	4.19512	0.435533	0.653218	0.997013	0.253857	0.338438	-0.0472981	0.202307	0.0628929	0.842809	-0.0166571	0.728279	0.190964	0.479357	0.030641
2::tr|D3DWN2|D3DWN2_HUMAN	D3DWN2_HUMAN	D3DWN2	RPL8	ribosomal protein L8	Cytoplasm	other		2	1	2.37662	3.54284	3.70449	2.30311	3.54907	2.20914	2.17498	3.35761	2.48104	2.31138	2.21018	3.62379	3.61261	2.18617	3.51895	1.37053	3.62379	2.11205	3.75929	2.29537	3.51895	3.65444	0.0935898	0.911073	-0.0296035	-0.011	0.97687	0.104419	0.33636	0.144482	0.741967	1.14233	-0.369772	-0.155482	0.717506	1.03791
2::tr|D3DWP7|D3DWP7_HUMAN	D3DWP7_HUMAN	D3DWP7	HNRNPAB	heterogeneous nuclear ribonucleoprotein A/B	Nucleus	enzyme		6	4	5.26447	4.88159	4.92174	5.34294	5.3233	5.21381	4.95381	5.33747	4.81678	4.96773	4.70446	5.26188	5.68474	5.39165	4.74506	4.74847	4.69152	5.26188	5.23093	4.66462	5.39791	5.49737	0.392396	0.680785	0.246377	0.0375714	0.809554	0.0480779	-0.658511	-0.0991071	0.521702	-0.224101	0.755297	0.136679	0.463536	-0.272179
2::tr|D3DWQ2|D3DWQ2_HUMAN	D3DWQ2_HUMAN	D3DWQ2	HNRNPH1	heterogeneous nuclear ribonucleoprotein H1 (H)	Nucleus	other		5	1	4.06635	3.45151	4.0873	4.39987	4.06806	4.55519	4.73743	4.50156	3.96465	4.05335	3.92609	4.61729	4.60331	4.45311	4.16425	3.68518	3.47818	3.88073	3.76525	4.76065	4.2441	4.29608	0.927886	0.412581	0.546528	0.107714	0.59472	0.365818	-0.747125	-0.16075	0.468287	-0.0648101	1.412	0.268464	0.181436	-0.430628
2::tr|D3DWS0|D3DWS0_HUMAN	D3DWS0_HUMAN	D3DWS0	GNB2L1	guanine nucleotide binding protein (G protein), beta polypeptide 2-like 1	Cytoplasm	enzyme		6	6	3.6963	3.77651	5.25262	5.0718	5.36453	4.05335	4.37127	4.76629	4.48883	4.67652	5.02883	3.85292	4.79154	4.61207	4.54484	3.97469	4.86041	4.43273	4.37275	4.73743	4.32617	4.78434	0.0917476	0.912737	0.297664	0.0901429	0.77105	0.305242	-0.0303966	-0.00830357	0.976212	0.117513	0.575611	0.0984464	0.574707	-0.187729
2::tr|D3DX01|D3DX01_HUMAN	D3DX01_HUMAN	D3DX01	ABP1	amiloride binding protein 1 (amine oxidase (copper-containing))	Extracellular Space	enzyme		5	4	4.07135	3.63965	4.04319	4.47794	3.91255	3.80944	3.95689	3.9168	3.79108	3.59435	3.2191	4.33362	4.28758	3.73908	4.29278	4.37127	4.31166	4.18734	4.04063	4.49251	4.3309	4.61999	5.94405	0.00988876	-0.829453	-0.147	0.423041	-0.165805	3.02221	0.343714	0.00981066	0.36439	-3.21961	-0.490714	0.00670946	0.530195
2::tr|D3DX80|D3DX80_HUMAN	D3DX80_HUMAN	D3DX80	DPEP1	dipeptidase 1 (renal)	Cytoplasm	peptidase		3	3	3.21553	4.16885	3.34571	4.04806	3.60843	4.76275	3.85096	3.8449	3.61103	4.02119	3.26814	3.25459	4.04998	3.49024	3.94453	4.12811	4.45746	4.42697	4.34457	3.64712	3.71611	3.19539	1.07056	0.362613	-0.881712	-0.208714	0.39525	-0.239931	0.497926	0.125214	0.626853	0.185367	-1.6267	-0.333929	0.127783	0.425298
2::tr|D3DXC9|D3DXC9_HUMAN	D3DXC9_HUMAN	D3DXC9	SHMT1	serine hydroxymethyltransferase 1 (soluble)	Cytoplasm	enzyme		1	1	3.65444	3.34571	3.38894	3.39699	2.25621	3.78274	3.44769	2.11205	3.52394	3.41784	3.78522	4.16564	3.25459	2.18617	3.10716	1.37053	0	2.99703	2.78517	3.77094	3.75774	3.7452	0.92077	0.415266	-0.338105	-0.118143	0.741126	0.0208467	-1.1718	-0.632964	0.262304	-0.344891	0.887864	0.514821	0.390745	-0.365738
2::tr|D3DXF6|D3DXF6_HUMAN	D3DXF6_HUMAN	D3DXF6	EIF4H	eukaryotic translation initiation factor 4H	Cytoplasm	translation regulator		2	2	4.52165	4.08418	3.86159	4.25861	4.22681	4.14263	4.22681	4.24054	4.53434	4.4206	4.50156	4.26285	4.50156	4.39605	4.76065	3.63537	3.35761	4.16425	4.23104	4.3529	3.88964	3.8983	2.96612	0.0756704	2.50629	0.219286	0.0275953	0.193791	-0.84735	-0.152893	0.412129	-0.195534	2.17268	0.372179	0.0488867	-0.389325
2::tr|D3GKD8|D3GKD8_HUMAN	D3GKD8_HUMAN	D3GKD8	HBG1	hemoglobin, gamma A	Cytoplasm	other		3	1	2.37662	3.92609	2.29829	3.35119	3.48503	3.2394	3.13153	3.85936	2.48104	4.15151	4.27615	3.86311	4.04063	3.97189	3.81059	4.43957	3.17033	2.94015	3.25459	2.29537	2.61399	4.39987	1.89003	0.178398	2.16843	0.690857	0.0509377	0.73249	0.686656	0.250196	0.504364	-0.0269371	1.19946	0.440661	0.251753	-0.759427
2::tr|D3Y5Z4|D3Y5Z4_HUMAN	D3Y5Z4_HUMAN	D3Y5Z4	HLA-B	major histocompatibility complex, class I, B	Plasma Membrane	transmembrane receptor		1	1	2.37662	3.58913	3.31762	2.30311	2.25621	3.69444	3.50967	3.06925	2.48104	3.33715	2.21018	3.07547	3.33715	2.18617	3.50412	1.37053	2.6796	3.09265	3.02112	3.26814	2.27693	2.28243	0.485647	0.622731	-0.613168	-0.193143	0.55121	-0.248373	-0.91216	-0.319714	0.378289	-0.467261	0.398516	0.126571	0.696718	-0.218888
2::tr|D3YTF8|D3YTF8_HUMAN	D3YTF8_HUMAN	D3YTF8	TXNRD2	thioredoxin reductase 2	Cytoplasm	enzyme		1	1	4.29045	2.36173	2.29829	2.30311	2.25621	4.07969	2.17498	2.11205	2.48104	2.31138	2.21018	3.0144	2.34871	2.18617	3.29946	3.75132	2.90606	2.11205	2.98013	2.29537	2.64692	2.72675	1.19766	0.32369	-1.19331	-0.443	0.255808	0.00827698	0.0421278	0.0161964	0.967037	0.513301	-2.02413	-0.459196	0.0640093	0.505024
2::tr|D6RER5|D6RER5_HUMAN	D6RER5_HUMAN	D6RER5	SEPT11	septin 11	Nucleus	other		2	1	2.37662	3.3702	3.34212	3.18494	3.25459	3.68019	2.17498	4.00556	3.34571	2.31138	3.04826	2.78008	2.34871	4.35485	4.14263	2.7283	2.28243	2.11205	2.98396	2.29537	4.00406	3.97189	0.0521447	0.949327	0.317964	0.115857	0.755977	-0.206336	0.0267764	0.0101429	0.979045	-0.398462	0.248069	0.105714	0.807956	-0.192126
2::tr|D6RJD1|D6RJD1_HUMAN	D6RJD1_HUMAN	D6RJD1	CLTB	clathrin, light chain B	Plasma Membrane	other		1	1	3.95291	4.08259	3.51244	4.07969	4.13378	4.3624	3.28169	4.62368	4.19512	4.36734	4.16564	4.39987	4.39605	4.3476	3.62931	3.43902	3.71236	4.11309	3.95689	4.14982	3.05455	4.09275	6.34218	0.00776486	2.8532	0.441429	0.0145362	0.287651	-0.738601	-0.146643	0.473274	-0.245061	3.76679	0.588071	0.00235115	-0.532711
2::tr|D6W4Z5|D6W4Z5_HUMAN	D6W4Z5_HUMAN	D6W4Z5	YWHAQ	tyrosine 3-monooxygenase/tryptophan 5-monooxygenase activation protein, theta polypeptide	Cytoplasm	other		12	6	4.77881	3.62715	3.9483	4.55814	4.80498	4.3529	4.93894	3.8983	3.94453	4.87777	5.11587	5.08509	4.76629	4.9702	4.73879	4.55236	4.76065	4.64822	4.51152	4.85221	4.70709	4.90479	0.976929	0.394595	0.873309	0.235571	0.399633	0.319629	1.56449	0.279643	0.14171	0.164803	-0.23112	-0.0440714	0.820819	-0.154826
2::tr|D6W538|D6W538_HUMAN	D6W538_HUMAN	D6W538	RAB10	RAB10, member RAS oncogene family	Cytoplasm	enzyme		4	2	3.35119	3.4021	3.36111	3.2394	3.14136	3.76189	3.44141	2.11205	2.48104	2.31138	2.21018	3.75774	2.34871	3.50967	2.2694	2.99703	3.63828	2.11205	2.02952	3.29522	3.30519	3.71961	2.7811	0.0872209	-2.69617	-0.709429	0.0194466	-1.0124	-1.71829	-0.464536	0.109452	-0.214982	-0.69657	-0.244893	0.498338	0.797413
2::tr|D6W565|D6W565_HUMAN	D6W565_HUMAN	D6W565	PPP1CB	protein phosphatase 1, catalytic subunit, beta isozyme	Cytoplasm	phosphatase		8	8	4.05335	3.99919	4.07737	4.22931	3.62379	4.62894	4.75466	4.3757	3.97469	4.12407	3.97189	4.27615	4.28097	4.05542	4.97588	4.44648	4.90684	4.86041	4.83238	4.04319	4.47345	4.37899	5.23266	0.0154775	-0.276357	-0.0438571	0.786976	0.0467024	2.27028	0.419357	0.0408474	0.57555	-3.38207	-0.463214	0.00490856	0.528848
2::tr|D6W5F4|D6W5F4_HUMAN	D6W5F4_HUMAN	D6W5F4	ACTR2	ARP2 actin-related protein 2 homolog (yeast)	Plasma Membrane	other		8	6	4.23854	4.32301	4.47033	5.32965	5.14071	4.6495	4.86041	4.80036	4.14477	5.19573	5.68987	5.62245	5.00322	4.72205	5.3867	6.56688	4.95381	4.9702	4.88159	5.09277	4.9702	5.12758	2.00656	0.161954	1.20477	0.309429	0.251516	0.35372	2.05653	0.527875	0.0603816	0.381986	-0.768881	-0.218446	0.455706	0.0282656
2::tr|D6W5K8|D6W5K8_HUMAN	D6W5K8_HUMAN	D6W5K8	CAPG*	capping protein (actin filament), gelsolin-like	Nucleus	other		11	1	3.67661	2.36173	2.29829	2.30311	2.25621	2.20914	4.13378	4.05734	2.48104	2.31138	2.21018	2.00702	2.34871	4.66462	2.2694	1.37053	4.57076	2.11205	2.02952	2.29537	3.56361	-1.87646	0.824464	0.453558	0.241291	0.120143	0.813404	0.0456071	-0.921862	-0.706429	0.373393	-0.112381	1.03124	0.826571	0.321234	-0.157988
2::tr|D6W5T8|D6W5T8_HUMAN	D6W5T8_HUMAN	D6W5T8	AZGP1	alpha-2-glycoprotein 1, zinc-binding	Extracellular Space	transporter		11	11	6.13618	6.05955	5.76646	5.8096	5.88242	5.60205	5.9138	5.49922	5.79184	5.88242	6.11475	6.19154	5.55877	5.33314	5.30431	5.64652	5.39165	5.77943	5.62245	5.75843	5.57418	5.51654	3.4413	0.0530376	-0.819235	-0.114	0.428623	-0.0905815	-3.44116	-0.307304	0.00438185	-0.28411	1.49463	0.193304	0.158885	-0.193529
2::tr|D6W618|D6W618_HUMAN	D6W618_HUMAN	D6W618	EEF2	eukaryotic translation elongation factor 2	Cytoplasm	translation regulator		18	16	5.20577	6.0647	5.03324	6.11475	5.1462	5.47524	5.66635	5.00029	5.73332	5.09631	5.31609	5.51654	5.17017	5.12003	4.98644	4.94184	5.13594	5.4055	5.52257	5.50697	5.34294	5.15474	1.68709	0.211622	-1.29931	-0.250571	0.218248	-0.305076	-1.5867	-0.279804	0.136596	-0.226401	0.23171	0.0292321	0.820371	0.0786751
2::tr|D6W628|D6W628_HUMAN	D6W628_HUMAN	D6W628	C19orf10	chromosome 19 open reading frame 10	Extracellular Space	cytokine		1	1	4.63685	4.30553	4.27615	3.9483	3.76705	3.46173	3.89173	4.1728	4.56078	4.1728	3.02366	2.84012	3.78522	3.87304	3.23777	1.37053	3.58913	3.02761	2.02952	3.92799	1.12399	3.62379	5.91014	0.0100974	-0.946808	-0.265571	0.362413	-0.0752518	-2.99219	-1.29964	0.0103938	-0.815608	2.21093	1.03407	0.0455732	-0.740356
2::tr|D9IAI1|D9IAI1_HUMAN	D9IAI1_HUMAN	D9IAI1	PEBP1	phosphatidylethanolamine binding protein 1	Cytoplasm	other		11	11	6.27916	6.50702	6.44186	6.48527	6.60639	6.48527	6.44186	6.44186	6.35483	6.30989	6.37459	5.83735	6.3948	6.48527	6.03227	6.37459	6.30989	6.15068	6.0647	5.89136	6.27916	6.13618	6.47171	0.0071868	-1.65458	-0.149571	0.12391	-0.110675	-4.39927	-0.308839	0.000718624	-0.341836	1.62497	0.159268	0.128155	-0.231162
2::tr|D9N157|D9N157_HUMAN	D9N157_HUMAN	D9N157	AHCYL2	Adenosylhomocysteinase				6	4	4.96365	4.56078	4.66462	4.3978	4.44423	3.99919	4.36734	4.83894	4.77086	4.9702	4.22931	4.03461	4.73415	4.43273	4.59185	4.23854	4.86956	4.39259	4.91497	4.63685	4.22457	4.68915	0.193232	0.82589	0.508048	0.0875714	0.620629	0.289918	0.584787	0.0845714	0.568702	0.170122	0.0190081	0.003	0.985123	-0.119796
2::tr|D9ZGG2|D9ZGG2_HUMAN	D9ZGG2_HUMAN	D9ZGG2	VTN	vitronectin	Extracellular Space	other		2	2	3.35465	4.14651	4.12086	3.73079	3.68019	3.90329	4.07737	4.03461	3.8211	3.86311	3.79108	3.86886	3.66308	3.86557	4.42697	4.18293	3.72586	4.03656	3.9891	4.16235	4.00708	4.35996	3.53134	0.0496569	-0.129134	-0.0151429	0.89939	-0.0401779	1.90312	0.252232	0.0794036	0.196164	-2.86367	-0.267375	0.0133036	0.236342
2::tr|E0CX13|E0CX13_HUMAN	E0CX13_HUMAN	E0CX13	CD177	Putative uncharacterized protein CD177				1	1	3.9168	3.79108	3.7893	4.16885	4.23854	3.55162	3.53912	3.24651	4.21476	3.9483	3.92799	3.87304	3.656	3.87797	4.84841	3.50412	4.00556	3.728	4.06441	3.88964	2.78517	2.74192	0.23538	0.792541	-0.23291	-0.0358571	0.819757	0.0868875	-0.572475	-0.160696	0.576767	0.0177381	0.439286	0.124839	0.667668	-0.0691494
2::tr|E0CX14|E0CX14_HUMAN	E0CX14_HUMAN	E0CX14	KRT15*	keratin 15	Cytoplasm	other		20	1	2.37662	2.36173	2.29829	2.30311	3.72586	2.20914	2.17498	2.11205	2.48104	2.31138	2.21018	2.00702	2.34871	2.18617	3.18494	1.37053	1.11282	2.11205	2.02952	2.29537	1.12399	-1.87646	2.5607	0.103594	-1.18752	-0.256286	0.257998	-0.0929278	-1.78351	-1.07361	0.0978523	-0.603081	1.42665	0.817321	0.177254	-0.510153
2::tr|O95973|O95973_HUMAN	O95973_HUMAN	O95973	IGM	VH4 heavy chain variable region (Fragment)				4	1	4.40547	2.36173	4.19006	3.68302	3.94098	3.28851	4.10493	4.00954	3.98458	3.66308	3.64169	3.46925	4.39259	3.79108	2.2694	4.34009	3.86159	4.49771	4.365	3.40636	4.51922	3.72169	0.139963	0.870278	0.485134	0.139714	0.636317	-0.149898	0.426337	0.161911	0.676837	0.159856	-0.071729	-0.0221964	0.943909	0.309754
2::tr|Q05CP7|Q05CP7_HUMAN	Q05CP7_HUMAN	Q05CP7	FABP1	fatty acid binding protein 1, liver	Cytoplasm	transporter		23	21	6.75624	6.99718	6.56688	6.60639	6.56688	7.21855	7.10128	6.99718	6.99718	6.75624	6.23642	6.37459	6.9196	7.15641	6.87281	6.35483	7.61232	7.10128	7.10128	6.71388	7.04828	7.21855	0.950824	0.404059	-0.322897	-0.0537143	0.75233	0.163361	1.01326	0.172446	0.329422	0.318542	-1.2175	-0.226161	0.245055	0.155182
2::tr|Q05D08|Q05D08_HUMAN	Q05D08_HUMAN	Q05D08	PA2G4	proliferation-associated 2G4, 38kDa	Nucleus	transcription regulator		6	6	4.81961	4.37127	4.38728	4.65909	4.3309	4.67652	4.79878	5.00322	4.21987	4.75294	4.3978	4.95209	4.74847	5.06995	4.80498	4.33502	4.80765	4.81066	4.77881	4.28097	4.9016	4.96365	0.722458	0.498424	1.08901	0.157143	0.297537	0.0938494	1.0884	0.132911	0.296185	0.147227	0.163195	0.0242321	0.872874	0.0533777
2::tr|Q05DB4|Q05DB4_HUMAN	Q05DB4_HUMAN	Q05DB4	HEBP2	heme binding protein 2	Cytoplasm	other		3	3	3.75929	3.83498	3.59178	3.85096	4.07135	4.68599	4.7182	4.58221	3.72586	3.50679	3.99919	4.00708	4.61414	4.39479	3.95419	3.89272	4.38336	3.95689	3.68768	4.82601	3.66196	4.07135	0.0453859	0.955732	0.193324	0.0454286	0.849939	0.156121	-0.087452	-0.0188929	0.931645	0.104584	0.307108	0.0643214	0.763625	-0.0515368
2::tr|Q05DH1|Q05DH1_HUMAN	Q05DH1_HUMAN	Q05DH1	PSMA7	proteasome (prosome, macropain) subunit, alpha type, 7	Cytoplasm	peptidase		10	9	5.77943	5.52257	5.56964	5.70896	5.68987	5.44054	5.53877	5.4597	5.57418	5.5254	5.70408	5.25823	5.4493	5.89659	5.12758	5.5639	5.36453	5.31609	5.29327	5.75449	5.55877	5.49922	1.84046	0.185944	-0.613019	-0.0548571	0.551305	-0.0442389	-2.00657	-0.172536	0.0660577	-0.137769	1.13667	0.117679	0.276196	-0.09353
2::tr|Q06S70|Q06S70_HUMAN	Q06S70_HUMAN	Q06S70	TREX2	three prime repair exonuclease 2	Nucleus	enzyme		2	2	2.37662	3.74292	3.67824	4.04063	3.90556	3.49735	3.18086	3.97837	3.8983	4.67823	4.49251	4.33502	4.12679	3.84711	4.72789	3.8211	2.30787	3.83202	4.29823	4.64822	2.89203	2.95427	2.2107	0.137037	2.88098	0.704714	0.0138054	0.448545	0.502245	0.196125	0.623894	0.148313	1.43538	0.508589	0.1748	-0.300232
2::tr|Q0EFA5|Q0EFA5_HUMAN	Q0EFA5_HUMAN	Q0EFA5	S	S protein				1	1	5.3867	5.25566	5.4493	5.33747	5.41758	4.9702	5.18323	5.2423	5.55269	5.39165	5.47524	5.34294	5.00029	5.23853	2.2694	4.82165	4.4608	5.62245	5.49315	4.03656	4.63685	4.75294	3.79571	0.0410312	0.372776	0.0348571	0.715816	0.00547623	-1.93163	-0.773964	0.0754985	-0.642575	2.01464	0.808821	0.0651094	-0.648052
2::tr|Q0IIN1|Q0IIN1_HUMAN	Q0IIN1_HUMAN	Q0IIN1	KRT77	keratin 77	unknown	other		18	14	5.4493	5.57418	5.71983	5.50252	5.61025	5.24786	5.32965	5.31609	5.9427	5.09995	5.4597	4.96365	5.29791	5.4862	5.02354	4.61999	4.56264	5.98934	5.05704	5.49315	4.5643	4.74847	3.54073	0.0493182	-0.923169	-0.123857	0.374109	-0.186438	-2.39658	-0.483321	0.0322909	-0.616519	1.61339	0.359464	0.130659	-0.430081
2::tr|Q0QEN7|Q0QEN7_HUMAN	Q0QEN7_HUMAN	Q0QEN7	ATP5B	ATP synthase, H+ transporting, mitochondrial F1 complex, beta polypeptide	Cytoplasm	transporter		8	8	5.80578	5.38062	5.00322	5.13299	4.64822	4.44648	4.72205	4.66462	5.49922	4.91497	4.97216	4.87777	4.93894	4.87777	4.59445	4.58721	5.13299	5.02589	4.95788	4.81409	4.52857	4.79878	0.870184	0.434914	-0.278132	-0.0561429	0.785646	-0.0882442	-1.15966	-0.214857	0.267043	-0.196783	1.28389	0.158714	0.221592	-0.108538
2::tr|Q0QF37|Q0QF37_HUMAN	Q0QF37_HUMAN	Q0QF37	MDH2	malate dehydrogenase 2, NAD (mitochondrial)	Cytoplasm	enzyme		17	15	4.95209	4.84997	5.5254	5.25823	5.10241	5.11189	5.17322	4.87204	5.81624	4.95381	5.03489	5.21381	5.40888	5.75095	5.6614	5.07845	6.02213	5.26788	5.42668	5.42891	5.21381	5.76646	2.30896	0.126579	0.932908	0.154143	0.369259	0.101915	2.42786	0.344268	0.030453	0.315904	-1.06297	-0.190125	0.307145	0.213989
2::tr|Q0VAS5|Q0VAS5_HUMAN	Q0VAS5_HUMAN	Q0VAS5	HIST1H4A (includes others)	histone cluster 1, H4a	Nucleus	other		6	6	4.93894	4.21476	4.59445	4.89843	4.15421	4.79338	4.91292	4.61088	4.73743	4.79154	5.02084	6.23642	5.14961	4.9365	5.73332	5.63218	6.01575	4.93384	5.55269	6.30989	5.11361	5.75843	9.09818	0.00169202	1.75802	0.425286	0.104198	0.143117	4.78439	0.987536	0.000356692	0.889373	-2.19648	-0.56225	0.0467994	0.746256
2::tr|Q0VGD6|Q0VGD6_HUMAN	Q0VGD6_HUMAN	Q0VGD6	HNRNPR	heterogeneous nuclear ribonucleoprotein R	Nucleus	other		1	1	4.35078	2.36173	2.29829	2.30311	2.25621	2.20914	2.17498	2.11205	2.48104	3.52394	3.77899	4.02389	4.07135	3.58538	2.2694	2.98396	3.5363	3.87569	2.02952	4.34009	3.54284	3.86557	2.26987	0.13063	1.92982	0.803143	0.0776055	1.28709	1.78356	0.740643	0.0978446	1.24128	0.152489	0.0625	0.881143	-0.045807
2::tr|Q0ZCH6|Q0ZCH6_HUMAN	Q0ZCH6_HUMAN	Q0ZCH6	Immunglobulin	Immunglobulin heavy chain variable region (Fragment)				2	1	2.37662	3.86159	2.29829	3.728	2.25621	3.50412	2.17498	2.11205	2.48104	4.17792	2.21018	2.00702	2.34871	2.18617	2.2694	3.97837	2.31487	2.11205	2.02952	2.29537	1.12399	3.81059	0.516554	0.604714	-0.939054	-0.382429	0.366221	-0.166444	-0.874596	-0.393964	0.397664	-0.0942367	0.0257874	0.0115357	0.979819	0.0722068
2::tr|Q15786|Q15786_HUMAN	Q15786_HUMAN	Q15786	CAST	calpastatin	Cytoplasm	peptidase		1	1	4.2441	3.79524	2.29829	3.92245	4.04806	5.05704	3.50412	4.17619	4.26285	4.19006	3.46925	4.44161	2.34871	4.06806	2.2694	1.37053	2.56008	4.08259	2.02952	3.37894	3.10716	4.54793	2.70024	0.09287	0.0303403	0.0127143	0.976294	0.25374	-1.83626	-0.919911	0.089287	-1.08883	1.94297	0.932625	0.0739955	-1.34257
2::tr|Q1KLZ0|Q1KLZ0_HUMAN	Q1KLZ0_HUMAN	Q1KLZ0	ACTB	actin, beta	Cytoplasm	other		38	8	6.01179	6.10681	6.2243	6.42576	6.27916	6.50702	6.50702	6.72676	6.3948	6.64698	5.87767	6.72676	6.77313	6.84664	6.52797	5.99551	6.99718	7.04828	6.99718	6.81558	7.21855	6.94317	4.94877	0.0186201	1.87461	0.276	0.0853877	0.447595	3.22187	0.523429	0.00668039	0.691012	-1.30832	-0.247429	0.213425	0.243418
2::tr|Q1L857|Q1L857_HUMAN	Q1L857_HUMAN	Q1L857	CP	ceruloplasmin (ferroxidase)	Extracellular Space	enzyme		22	20	5.50697	6.42576	5.57418	6.30158	6.15068	5.83735	5.80578	5.88242	5.75843	5.66635	6.44186	5.49315	5.76646	5.04682	6.17674	6.26465	5.72455	6.0647	5.92584	5.79184	5.92584	6.17674	1.4818	0.252333	-1.06298	-0.221286	0.308713	-0.0789266	0.435146	0.0633393	0.670594	0.157912	-1.72258	-0.284625	0.108652	0.236839
2::tr|Q1RMY8|Q1RMY8_HUMAN	Q1RMY8_HUMAN	Q1RMY8	GNB1	guanine nucleotide binding protein (G protein), beta polypeptide 1	Plasma Membrane	enzyme		1	1	2.37662	2.36173	2.29829	2.30311	3.05455	3.0144	2.17498	2.90606	3.46763	2.31138	2.21018	2.00702	3.22535	3.02112	3.09011	1.37053	0	2.11205	2.02952	2.29537	1.12399	-1.87646	4.55876	0.0241478	0.887076	0.223429	0.39247	0.544334	-2.04331	-1.24375	0.0618374	-0.661702	2.3409	1.46718	0.0358282	-1.20604
2::tr|Q29789|Q29789_HUMAN	Q29789_HUMAN	Q29789	MHC	MHC class II HLA-DR2 (non-Dw2/non-Dw12) a-associated glycoprotein beta-chain (Fragment)				1	1	3.88073	3.89272	3.92245	3.56861	3.75132	2.20914	2.17498	3.33283	3.69034	3.49956	3.28851	3.19539	2.34871	3.51895	4.04319	2.56008	2.93644	2.11205	3.49024	4.46293	2.65182	2.45252	0.25202	0.779787	-0.21859	-0.075	0.830643	-0.41849	-0.603707	-0.254232	0.556427	-0.957187	0.511397	0.179232	0.617648	-0.538696
2::tr|Q2KHP4|Q2KHP4_HUMAN	Q2KHP4_HUMAN	Q2KHP4	HSPA5	HSPA5 protein				31	28	6.56688	6.60639	6.54425	6.44186	6.13618	6.40813	6.30989	6.27916	6.19154	6.17674	6.25465	6.0647	6.13618	6.30989	7.61232	6.69084	6.35483	5.89659	5.98119	5.95932	6.20854	6.37459	0.810331	0.459499	-3.24241	-0.228429	0.00705501	-0.250321	-0.205788	-0.0455536	0.840144	-0.160179	-0.847794	-0.182875	0.41189	0.0901424
2::tr|Q2TU34|Q2TU34_HUMAN	Q2TU34_HUMAN	Q2TU34	FBP1	fructose-1,6-bisphosphatase 1	Cytoplasm	phosphatase		6	4	3.62931	3.71042	2.29829	4.03461	4.6537	4.30927	4.365	4.13378	3.47818	4.12811	2.21018	2.00702	4.50961	3.91255	2.2694	5.0912	4.80498	4.38728	4.54104	2.29537	5.17017	4.84997	0.872115	0.434145	-0.786491	-0.374286	0.446834	-0.122056	0.600999	0.318857	0.558175	0.638404	-1.21076	-0.693143	0.24754	0.76046
2::tr|Q32Q12|Q32Q12_HUMAN	Q32Q12_HUMAN	Q32Q12	NME1-NME2	NME1-NME2 readthrough	Cytoplasm	other		8	8	5.26188	5.27012	5.44054	5.5254	5.24976	5.65504	5.61517	5.66635	5.24473	5.3017	5.38062	5.75843	5.43709	5.6614	4.99513	4.73743	5.8228	5.4597	5.49922	4.77658	5.69895	5.77943	0.427292	0.658388	0.615494	0.0617143	0.549724	-0.00344727	-0.47208	-0.0850179	0.644695	0.038918	0.799217	0.146732	0.438524	0.0423653
2::tr|Q3SY19|Q3SY19_HUMAN	Q3SY19_HUMAN	Q3SY19	PRSS1*	protease, serine, 1 (trypsin 1)	Extracellular Space	peptidase		6	4	4.08259	4.43273	5.03489	4.59589	5.16236	5.50252	5.46366	4.28097	4.43273	4.80765	4.86956	3.76189	4.65107	4.22176	4.26562	6.16888	5.68474	4.67823	4.70446	4.54104	4.35996	3.82917	1.14493	0.33925	-1.85008	-0.464143	0.0890688	-0.602161	-0.336832	-0.117571	0.741619	-0.425254	-1.07296	-0.346571	0.302804	0.176907
2::tr|Q3SYB4|Q3SYB4_HUMAN	Q3SYB4_HUMAN	Q3SYB4	SERPINB12	serpin peptidase inhibitor, clade B (ovalbumin), member 12	Cytoplasm	other		8	8	5.28214	5.10241	5.29327	5.33314	5.37748	5.28977	5.04009	5.12003	5.54272	5.40888	5.62245	5.12003	4.97216	5.22251	4.86041	4.43378	4.26285	5.18323	5.2096	4.98644	4.32144	4.44423	9.81567	0.00118095	0.405218	0.0417143	0.692448	-0.0672639	-3.43986	-0.532661	0.00439281	-0.637455	3.35538	0.574375	0.00516696	-0.570191
2::tr|Q4LE55|Q4LE55_HUMAN	Q4LE55_HUMAN	Q4LE55	FAM129B	family with sequence similarity 129, member B	Cytoplasm	other		1	1	2.37662	2.36173	2.29829	4.28758	3.82917	2.20914	3.47983	4.6315	4.12407	4.21476	2.21018	3.41784	2.34871	4.33502	3.47983	3.09361	2.23385	3.71236	3.56861	2.29537	4.02119	2.99703	1.06338	0.364962	1.28229	0.634143	0.22396	1.74745	0.504981	0.197679	0.622024	0.910095	1.02877	0.436464	0.322348	-0.837354
2::tr|Q4W4Y1|Q4W4Y1_HUMAN	Q4W4Y1_HUMAN	Q4W4Y1	PDCD6IP	programmed cell death 6 interacting protein	Cytoplasm	other		2	2	3.87304	2.36173	2.29829	4.38728	4.25175	3.03732	2.17498	3.5813	4.07969	3.66752	2.21018	4.38336	3.72169	4.0873	5.01485	3.66196	3.3702	2.11205	3.81059	3.63965	3.69444	3.52394	0.694137	0.511734	1.05949	0.478143	0.310235	0.684371	0.898672	0.405786	0.385171	0.61349	0.186237	0.0723571	0.855134	-0.0708813
2::tr|Q4ZG28|Q4ZG28_HUMAN	Q4ZG28_HUMAN	Q4ZG28	REG1A	regenerating islet-derived 1 alpha	Extracellular Space	growth factor		7	7	4.48287	4.75466	4.71686	4.51152	4.57076	5.87767	5.70896	4.408	4.39479	4.38336	4.53839	5.14961	5.23093	4.365	5.76646	6.60639	5.83735	5.29791	5.0718	4.75466	5.04524	4.57349	3.16514	0.0650996	-1.15997	-0.307857	0.268618	-0.308864	1.29114	0.422571	0.219143	0.467993	-2.54719	-0.730429	0.0243218	0.776857
2::tr|Q4ZG77|Q4ZG77_HUMAN	Q4ZG77_HUMAN	Q4ZG77	PSMD14	proteasome (prosome, macropain) 26S subunit, non-ATPase, 14	Cytoplasm	peptidase		1	1	3.22802	2.36173	2.29829	2.30311	2.25621	2.20914	2.17498	2.11205	3.35119	2.31138	2.21018	2.00702	2.34871	2.18617	3.47626	2.35306	0	2.11205	3.56361	2.29537	2.20273	-1.87646	0.723585	0.497902	-0.197798	-0.0435714	0.846515	-0.0881097	-0.902627	-0.638554	0.383144	-0.0492369	0.834045	0.594982	0.419318	0.0388728
2::tr|Q53EW8|Q53EW8_HUMAN	Q53EW8_HUMAN	Q53EW8	TST	thiosulfate sulfurtransferase (rhodanese)	Cytoplasm	enzyme		4	3	2.37662	4.00165	4.408	3.63828	3.11966	4.77276	4.77276	4.12679	3.43902	3.13494	4.05734	3.76525	3.21553	4.77658	2.2694	4.80498	5.01485	4.16885	4.15726	3.67661	4.55814	5.04349	0.575094	0.572147	-0.203781	-0.0821429	0.84194	-0.236396	0.728766	0.341482	0.479069	0.361845	-1.04904	-0.423625	0.313271	0.59824
2::tr|Q53F35|Q53F35_HUMAN	Q53F35_HUMAN	Q53F35	ANP32B	acidic (leucine-rich) nuclear phosphoprotein 32 family, member B	Nucleus	other		5	2	2.37662	2.36173	2.29829	2.30311	2.25621	2.20914	3.45151	3.62931	2.48104	2.31138	3.2698	2.00702	2.34871	3.70786	4.01311	4.12679	4.99054	4.30832	4.48883	2.29537	4.17792	2.70998	8.00627	0.00300632	1.14803	0.356857	0.273328	0.177934	3.75056	1.42359	0.00242489	1.84925	-2.51393	-1.06673	0.0258993	1.67131
2::tr|Q53F48|Q53F48_HUMAN	Q53F48_HUMAN	Q53F48	HNRNPH3	heterogeneous nuclear ribonucleoprotein H3 (2H9)	Nucleus	other		2	2	3.97189	2.36173	3.18494	3.70449	3.86557	4.15421	4.61414	2.11205	3.85292	3.728	3.656	3.65238	4.71281	3.7452	4.35996	4.50156	4.65909	3.76525	3.52169	3.76189	4.78434	4.81678	2.07781	0.152729	-0.141839	-0.0568571	0.889561	-0.137566	1.7908	0.577518	0.0966263	0.565193	-1.90185	-0.634375	0.079581	0.70276
2::tr|Q53F91|Q53F91_HUMAN	Q53F91_HUMAN	Q53F91	VIL1	villin 1	Cytoplasm	other		10	9	5.61517	5.85556	5.84273	5.67074	4.98644	5.46366	5.04524	4.82979	5.53439	5.20577	4.47794	5.30688	4.7959	4.98644	5.45454	4.58221	5.2096	4.95381	5.18323	4.6495	4.77086	5.00029	5.31716	0.0146591	-2.50901	-0.477571	0.0274574	-0.628739	-3.0806	-0.521643	0.00876813	-0.638124	0.259983	0.0440714	0.798949	-0.00938515
2::tr|Q53FB6|Q53FB6_HUMAN	Q53FB6_HUMAN	Q53FB6	ALDH2	aldehyde dehydrogenase 2 family (mitochondrial)	Cytoplasm	enzyme		14	12	4.49251	4.44648	5.10706	5.04349	4.76275	4.97216	4.98129	4.91292	4.93128	4.83894	4.68915	5.68987	4.83894	4.6978	5.12003	5.73332	5.56964	4.74847	4.68171	5.04524	4.72205	5.40216	1.42273	0.265599	0.689757	0.113429	0.503468	-0.133214	1.65306	0.298464	0.122251	0.11048	-0.946005	-0.185036	0.361399	0.243693
2::tr|Q53FP8|Q53FP8_HUMAN	Q53FP8_HUMAN	Q53FP8	CNN1	calponin 1, basic, smooth muscle	Cytoplasm	other		2	2	2.37662	4.04622	2.29829	2.30311	4.00165	3.13494	3.44382	2.11205	2.48104	3.62715	2.21018	3.68019	3.42582	2.18617	2.2694	4.42969	2.26869	3.86311	4.02119	3.18086	2.22834	4.3978	0.703188	0.507438	-0.669705	-0.269	0.515726	-0.6539	0.53575	0.245946	0.601177	0.387047	-1.14898	-0.514946	0.271264	1.04095
2::tr|Q53FR4|Q53FR4_HUMAN	Q53FR4_HUMAN	Q53FR4	VPS35	vacuolar protein sorting 35 homolog (S. cerevisiae)	Cytoplasm	transporter		3	2	3.57266	3.34212	5.70896	3.69312	4.00954	3.29355	3.87569	4.39605	3.9294	3.98458	3.23777	3.87569	2.34871	4.25639	3.2698	2.31487	3.69444	4.42969	4.67823	3.47818	4.28097	4.41164	0.1275	0.88104	-0.509975	-0.209714	0.619319	0.236287	-0.259318	-0.108393	0.799451	0.294586	-0.260078	-0.101321	0.798877	0.0582988
2::tr|Q53FT8|Q53FT8_HUMAN	Q53FT8_HUMAN	Q53FT8	PSMB1	proteasome (prosome, macropain) subunit, beta type, 1	Cytoplasm	peptidase		7	7	5.43307	6.30989	5.24976	5.28214	5.19573	5.24473	5.40216	5.30688	5.05387	5.25823	5.40216	5.25566	4.99054	5.07845	4.94881	5.69895	5.20042	5.24786	5.13594	5.10241	5.34754	5.29791	1.70209	0.208945	-1.5972	-0.253143	0.136205	-0.0264845	-1.22925	-0.197929	0.240763	-0.0580011	-0.555386	-0.0552143	0.588061	-0.0315167
2::tr|Q53G40|Q53G40_HUMAN	Q53G40_HUMAN	Q53G40	GLB1	galactosidase, beta 1	Cytoplasm	enzyme		3	3	6.09405	5.43307	5.70408	4.81066	4.26562	4.60716	4.53839	4.72789	5.64652	5.28214	5.28977	5.27245	5.62245	5.5254	5.54272	4.95788	4.29823	5.34754	5.39165	5.46366	4.87204	4.62716	0.712485	0.503067	0.962495	0.273286	0.354796	0.479118	-0.00668008	-0.00196429	0.994772	0.342052	1.3571	0.27525	0.197844	-0.137066
2::tr|Q53G71|Q53G71_HUMAN	Q53G71_HUMAN	Q53G71	CALR	calreticulin	Cytoplasm	transcription regulator		9	9	5.34294	5.67074	5.66635	5.53439	5.43709	5.56964	5.49315	5.28977	5.27819	5.21381	5.52257	5.0912	5.25566	5.19573	5.4679	5.60205	5.34294	5.11189	5.04682	5.26188	4.94881	5.34754	6.03803	0.00933495	-3.96284	-0.266571	0.00188364	-0.27873	-2.82823	-0.264196	0.0142389	-0.231973	-0.024842	-0.002375	0.980558	0.0467564
2::tr|Q53G83|Q53G83_HUMAN	Q53G83_HUMAN	Q53G83	RPS3	ribosomal protein S3	Cytoplasm	enzyme		3	3	4.75091	3.27858	4.14263	3.34819	3.56361	3.17819	4.46535	3.11966	4.29045	3.74857	4.00165	4.02637	4.17467	3.64712	3.93917	4.04063	4.39605	3.73317	4.28758	4.27831	4.3978	4.61088	1.73633	0.202974	0.142835	0.0401429	0.888791	0.438036	1.59053	0.392214	0.13573	0.719332	-1.99727	-0.352071	0.0671681	0.281295
2::tr|Q53GA9|Q53GA9_HUMAN	Q53GA9_HUMAN	Q53GA9	TSPAN8	tetraspanin 8	Plasma Membrane	other		1	1	2.37662	2.36173	2.29829	2.30311	2.25621	2.20914	2.17498	2.11205	4.06441	2.31138	2.21018	2.00702	2.34871	2.18617	2.2694	3.58913	4.75294	2.11205	2.02952	2.29537	1.12399	2.49389	0.275704	0.762023	0.661514	0.179857	0.520783	-0.0881097	0.713597	0.300393	0.488091	-0.0159029	-0.246149	-0.120536	0.809411	0.0722068
2::tr|Q53GD8|Q53GD8_HUMAN	Q53GD8_HUMAN	Q53GD8	FKBP3	FK506 binding protein 3, 25kDa	Nucleus	enzyme		1	1	3.75774	2.36173	2.29829	2.30311	2.25621	2.20914	2.17498	3.83879	2.48104	3.47983	3.11966	3.1121	3.64356	2.18617	3.49024	2.90606	2.25474	3.48503	3.29522	2.29537	3.80478	3.69034	2.94495	0.0769022	2.05048	0.643	0.0628189	0.821367	2.21111	0.672482	0.0455575	1.09184	-0.0941125	-0.0294821	0.926455	0.270471
2::tr|Q53GN4|Q53GN4_HUMAN	Q53GN4_HUMAN	Q53GN4	WDR1	WD repeat domain 1	Extracellular Space	other		18	1	4.37127	4.07135	4.34457	4.53169	4.79338	4.26934	4.61729	4.06806	4.79154	4.52857	4.5643	4.78558	4.96365	4.77276	4.03656	4.42697	4.09275	4.25175	4.03205	4.51152	4.12086	4.13378	6.31412	0.00789672	1.47986	0.211143	0.16468	0.401488	-2.09537	-0.227286	0.0562839	-0.243954	3.54876	0.438429	0.00356486	-0.645442
2::tr|Q53HQ7|Q53HQ7_HUMAN	Q53HQ7_HUMAN	Q53HQ7	EEF1A1	eukaryotic translation elongation factor 1 alpha 1	Cytoplasm	translation regulator		12	12	5.9304	5.54891	5.8096	5.69895	5.56964	5.61517	5.73857	5.86285	5.70896	5.77943	5.43709	5.98934	6.01179	6.01179	5.61517	5.13299	5.27245	6.10681	6.11475	6.0647	6.0647	5.8096	0.368268	0.696764	1.33919	0.127	0.205325	0.163904	0.45187	0.0710357	0.65881	0.2382	0.335521	0.0559643	0.742585	0.0742959
2::tr|Q53HU0|Q53HU0_HUMAN	Q53HU0_HUMAN	Q53HU0	CCT8	chaperonin containing TCP1, subunit 8 (theta)	Cytoplasm	enzyme		1	1	2.37662	2.36173	2.29829	3.94652	2.25621	2.20914	2.17498	2.11205	3.58538	2.31138	4.04622	2.00702	2.34871	2.18617	4.52857	3.7452	1.22799	2.11205	3.48503	2.29537	2.5574	2.59185	0.229476	0.797121	0.356752	0.138857	0.727472	0.0130951	0.659044	0.300161	0.521371	0.276335	-0.329976	-0.161304	0.746675	0.26324
2::tr|Q53R19|Q53R19_HUMAN	Q53R19_HUMAN	Q53R19	ARPC2	actin related protein 2/3 complex, subunit 2, 34kDa	Cytoplasm	other		6	6	4.9365	4.84636	5.08195	4.77276	4.408	4.08259	4.45311	4.52165	4.63685	4.58221	4.56264	4.90479	4.87204	4.9782	4.45054	4.10172	4.56078	4.86956	5.08195	4.84251	4.78853	4.67652	0.105948	0.899999	0.45301	0.0682857	0.658623	-0.135916	0.103576	0.0174464	0.919087	-0.0402372	0.38417	0.0508393	0.707063	0.0956785
2::tr|Q53RY1|Q53RY1_HUMAN	Q53RY1_HUMAN	Q53RY1	GALM	galactose mutarotase (aldose 1-epimerase)	Cytoplasm	enzyme		5	5	3.96891	5.14071	5.20577	5.30688	5.22251	4.97588	4.76065	4.97216	5.16236	5.05035	5.06658	4.95381	5.09631	5.42246	5.27819	5.37748	5.10241	4.82979	4.77658	4.7182	4.93894	4.64822	0.550625	0.585518	0.876228	0.162857	0.398107	-0.0741274	0.0943814	0.0181964	0.926245	-0.256346	1.24938	0.144661	0.233554	-0.182218
2::tr|Q53S56|Q53S56_HUMAN	Q53S56_HUMAN	Q53S56	REG3A	regenerating islet-derived 3 alpha	Extracellular Space	enzyme		3	3	4.5682	4.88484	4.60331	4.7182	4.1601	4.88159	4.642	4.35727	4.60331	4.3978	4.76065	4.98644	4.65909	4.23578	4.39987	3.48671	5.35756	4.2441	4.21987	4.6315	4.37127	4.16885	1.13323	0.34281	-0.484292	-0.0654286	0.636898	-0.038692	-1.28174	-0.276857	0.222323	-0.334313	0.969567	0.211429	0.349957	-0.295621
2::tr|Q53SS8|Q53SS8_HUMAN	Q53SS8_HUMAN	Q53SS8	PCBP1	poly(rC) binding protein 1	Nucleus	translation regulator		3	3	4.53839	4.52857	4.77881	4.14477	4.60331	4.59185	3.80604	4.4206	3.48671	4.18734	4.09646	4.27325	4.54484	4.05734	4.64822	4.12407	3.12708	4.1601	4.3529	4.88484	4.70914	4.21656	0.735896	0.492242	-1.52507	-0.275143	0.153155	-0.351042	-0.63024	-0.149554	0.539459	-0.253655	-0.526649	-0.125589	0.607307	0.0973876
2::tr|Q53TN1|Q53TN1_HUMAN	Q53TN1_HUMAN	Q53TN1	DPP4	dipeptidyl-peptidase 4	Plasma Membrane	peptidase		6	6	4.69152	4.25341	4.71281	4.36734	4.43378	5.06429	4.19228	4.42969	4.74121	4.52471	4.99791	4.51552	4.62368	4.27615	5.21135	5.36073	4.93128	4.94531	4.79338	4.54793	4.1601	4.19006	0.979064	0.393832	0.386361	0.0564286	0.705993	0.0909225	1.18671	0.236661	0.256577	0.428545	-0.967905	-0.180232	0.350755	0.337622
2::tr|Q53XC0|Q53XC0_HUMAN	Q53XC0_HUMAN	Q53XC0	EIF2S1	eukaryotic translation initiation factor 2, subunit 1 alpha, 35kDa	Cytoplasm	translation regulator		1	1	2.37662	3.27539	2.29829	2.30311	3.09361	2.99703	2.17498	2.11205	2.48104	2.31138	2.21018	2.00702	3.70449	2.18617	3.12708	3.81631	0	2.11205	2.90274	2.29537	1.12399	3.17033	0.274895	0.762622	-0.770849	-0.215429	0.455706	-0.166444	-0.656357	-0.327196	0.523043	0.222435	0.21733	0.111768	0.831325	0.388878
2::tr|Q53Y44|Q53Y44_HUMAN	Q53Y44_HUMAN	Q53Y44	PFN1	profilin 1	Cytoplasm	other		14	14	6.2243	6.26465	6.10681	6.20854	6.19154	6.72676	6.77313	6.64698	6.15068	6.54425	5.75843	6.77313	6.71388	6.75624	6.3948	5.70408	6.84664	6.71388	6.63253	6.60639	6.63253	6.50702	0.392943	0.680427	0.680185	0.120857	0.509297	0.422678	0.903522	0.148161	0.382687	0.395159	-0.144384	-0.0273036	0.887412	-0.0275188
2::tr|Q53Y51|Q53Y51_HUMAN	Q53Y51_HUMAN	Q53Y51	DDT	D-dopachrome tautomerase	Cytoplasm	enzyme		5	5	5.13299	5.17017	5.11189	4.90684	4.94881	4.68915	4.82601	4.29278	5.1762	5.18323	4.21656	4.55814	4.54104	4.80498	5.11361	4.16235	5.26447	4.5643	4.4553	4.34457	5.04009	5.02084	1.33638	0.2864	-1.77388	-0.287571	0.101437	-0.390673	-1.32901	-0.223804	0.206699	-0.156241	-0.306672	-0.0637679	0.76395	0.234432
2::tr|Q53YJ2|Q53YJ2_HUMAN	Q53YJ2_HUMAN	Q53YJ2	DCD	dermcidin	Extracellular Space	other		3	3	6.30158	5.86746	6.00239	5.8228	5.95932	5.49922	6.20854	5.61517	6.33022	5.73332	5.9138	6.30989	5.75095	5.59669	5.8096	4.98129	4.92174	5.70408	5.70896	6.01179	5.28214	5.06429	5.14872	0.016341	-0.38125	-0.0587143	0.709682	-0.208374	-2.78085	-0.516071	0.0155907	-0.466212	2.35707	0.457357	0.0347649	-0.257839
2::tr|Q546Z2|Q546Z2_HUMAN	Q546Z2_HUMAN	Q546Z2	HIBADH	3-hydroxyisobutyrate dehydrogenase	Cytoplasm	enzyme		1	1	2.37662	2.36173	4.37275	2.30311	2.25621	2.20914	2.17498	2.11205	2.48104	2.31138	2.21018	2.00702	2.34871	2.18617	2.2694	4.3978	0	2.11205	2.02952	2.29537	1.12399	-1.87646	1.42934	0.264079	-1.11946	-0.342714	0.28485	-0.0929278	-1.36699	-1.03529	0.194802	-0.232321	0.980794	0.692571	0.344596	-0.139394
[truncated: 128 more rows]
